# Supplementary material for: Appearance of tuft cells during prostate cancer progression
Source: Oncogene. 2023 Jun 29;42(31):2374–85. doi: 10.1038/s41388-023-02743-1 (PMC10374444; doi:10.1038/s41388-023-02743-1)
Supplement: Supplementary file 8 — Table S2 [file 41388_2023_2743_MOESM8_ESM.xlsx]

## Sheet: Cluster 15 (PRN)
	p_val	avg_log2FC	pct.1	pct.2	p_val_adj
St18	0	0.427331	0.36	0.016	0
Aox4	0	0.265909	0.265	0.002	0
Cryba2	0	0.320557	0.334	0.008	0
Hes6	0	2.64262	0.897	0.218	0
Il10	0	0.451212	0.432	0.021	0
Rgs13	0	2.70356	0.779	0.009	0
Rgs8	0	0.537139	0.452	0.004	0
Prox1	0	0.466138	0.447	0.03	0
Scn9a	0	0.421658	0.306	0.013	0
Plcb2	0	1.39332	0.632	0.015	0
Slc27a2	0	0.375499	0.368	0.007	0
Macrod2	0	0.966926	0.679	0.078	0
Ap1s2	0	1.03934	0.715	0.106	0
Bmx	0	2.02358	0.869	0.008	0
Elavl2	0	0.598652	0.519	0.037	0
Dab1	0	0.500643	0.37	0.012	0
Espn	0	2.59506	0.905	0.07	0
Gnat3	0	1.79161	0.645	0.004	0
Jakmip1	0	0.699647	0.571	0.048	0
Kit	0	0.674798	0.56	0.062	0
Adgrl3	0	0.64354	0.512	0.03	0
Rassf6	0	1.08085	0.728	0.065	0
Fras1	0	0.506315	0.429	0.033	0
Tesc	0	0.980598	0.499	0.042	0
Hepacam2	0	1.48787	0.753	0.035	0
Fezf1	0	0.311073	0.293	0.006	0
Hoxaas3	0	0.276496	0.265	0.011	0
Chn2	0	0.877495	0.607	0.035	0
Ccdc129	0	0.300819	0.26	0.009	0
Hpgds	0	0.774844	0.617	0.044	0
Fam19a1	0	1.00739	0.46	0.008	0
Fam19a4	0	0.914198	0.594	0.002	0
Gnb3	0	1.54755	0.545	0.004	0
Acrbp	0	1.09018	0.71	0.066	0
Lrmp	0	2.19025	0.807	0.032	0
Ovol3	0	2.71497	0.797	0.009	0
Spib	0	0.483852	0.311	0.006	0
Pgm2l1	0	0.931997	0.679	0.086	0
Kndc1	0	0.351084	0.362	0.012	0
Utf1	0	0.772119	0.419	0.006	0
Ascl2	0	0.491157	0.362	0.003	0
Trpm5	0	0.870355	0.53	0.002	0
Soga3	0	0.300354	0.265	0.011	0
Matk	0	1.04548	0.612	0.022	0
1500009L16Rik	0	0.737345	0.524	0.042	0
Trhde	0	0.47295	0.386	0.011	0
Avil	0	1.81007	0.817	0.011	0
Nxph4	0	0.367217	0.326	0.003	0
Zmat4	0	0.387617	0.288	0.003	0
Stox2	0	1.48247	0.817	0.118	0
2210011C24Rik	0	0.422893	0.357	0.009	0
Gm2694	0	0.421913	0.38	0.009	0
Tox3	0	0.867262	0.617	0.075	0
Il17rb	0	0.411071	0.344	0.012	0
Chdh	0	0.774893	0.614	0.077	0
Ldb3	0	0.314243	0.296	0.01	0
Pcdh20	0	0.689552	0.447	0.002	0
Olfr890	0	0.430826	0.332	0.017	0
Pou2f3	0	1.04579	0.671	0.008	0
Fxyd6	0	1.92239	0.812	0.128	0
Htr3a	0	0.343057	0.252	0.004	0
Colca2	0	0.834525	0.488	0.019	0
1810046K07Rik	0	0.8676	0.571	0.002	0
C2cd4a	0	1.19466	0.607	0.008	0
Vps13c	0	0.924741	0.712	0.1	0
Lipc	0	0.556165	0.324	0.006	0
Camk2b	0	0.46427	0.437	0.036	0
Tenm2	0	0.52081	0.38	0.013	0
Ltc4s	0	0.706777	0.612	0.059	0
Gm26542	0	0.309003	0.37	0.009	0
Hist3h2ba	0	1.18086	0.666	0.056	0
Atp2a3	0	1.55691	0.828	0.105	0
Rab11fip4	0	0.756451	0.643	0.082	0
Tmem132e	0	0.553393	0.404	0.004	0
Rgs9	0	0.285067	0.326	0.014	0
Ero1lb	0	0.465309	0.499	0.049	0
Hecw1	0	0.394071	0.324	0.006	0
A330102I10Rik	0	0.35715	0.332	0.005	0
Wnk2	0	0.602494	0.555	0.04	0
Mctp1	0	0.742766	0.555	0.023	0
Sv2c	0	0.503189	0.355	0.005	0
Fam159b	0	0.520653	0.298	0.004	0
Hcn1	0	0.694218	0.494	0.014	0
Fam49a	0	0.540118	0.522	0.051	0
Myt1l	0	0.326903	0.29	0.002	0
Nrcam	0	0.585673	0.409	0.008	0
Sptb	0	0.29517	0.254	0.012	0
Clmn	0	1.4522	0.82	0.159	0
Jag2	0	0.599126	0.481	0.041	0
Kcnq3	0	0.783179	0.442	0.003	0
Lrrc6	0	0.310875	0.252	0.001	0
Slc4a8	0	0.446943	0.424	0.022	0
2610318N02Rik	0	0.330254	0.329	0.02	0
Gng13	0	2.11109	0.751	0.008	0
Ly6g6f	0	0.468616	0.344	0.001	0
Rcan2	0	0.346048	0.37	0.007	0
Cdh2	0	0.863454	0.599	0.021	0
Neurl1a	0	0.819256	0.648	0.043	0
Cadps2	6.77071e-307	1.27769	0.658	0.099	1.38563e-302
Coro2b	3.17303e-299	0.360616	0.391	0.032	6.49361e-295
Ndufa4l2	6.33027e-296	1.15546	0.483	0.049	1.29549e-291
Cabp1	7.6055e-293	0.3522	0.314	0.02	1.55647e-288
Kdm4a	3.23115e-291	0.849997	0.645	0.098	6.61255e-287
Sema6c	1.09371e-290	0.291872	0.267	0.014	2.23829e-286
Eya4	1.81698e-287	0.357996	0.355	0.027	3.71845e-283
Txndc16	1.06925e-285	0.704564	0.589	0.079	2.18822e-281
Prom2	7.89859e-285	0.561622	0.47	0.049	1.61645e-280
Gpr27	1.19698e-277	0.470515	0.396	0.035	2.44962e-273
Foxp2	3.24677e-277	0.334884	0.306	0.02	6.64452e-273
Igsf8	2.82297e-275	1.69273	0.856	0.22	5.77721e-271
Alox5	2.72411e-272	0.315799	0.324	0.023	5.57489e-268
Suox	6.22599e-266	0.588941	0.445	0.048	1.27415e-261
Tek	6.6105e-265	0.256565	0.275	0.017	1.35284e-260
Bex4	9.12176e-262	0.732498	0.483	0.056	1.86677e-257
Bex2	2.93743e-261	0.649561	0.517	0.064	6.01146e-257
Map2	6.2722e-259	0.524693	0.509	0.063	1.2836e-254
Ehf	2.30327e-258	1.79687	0.882	0.24	4.71364e-254
Pex5l	4.48431e-258	0.259384	0.275	0.017	9.17714e-254
Slc35g1	4.48665e-246	0.789627	0.591	0.096	9.18193e-242
Mfng	2.36102e-244	0.313141	0.401	0.039	4.83183e-240
Rsph1	1.29161e-243	0.313052	0.28	0.02	2.64327e-239
Shmt2	3.11751e-243	1.25303	0.766	0.184	6.37998e-239
Ethe1	5.91523e-243	1.54662	0.776	0.194	1.21055e-238
Dtna	7.38957e-243	1.01212	0.596	0.098	1.51228e-238
Nup210	1.06507e-240	0.727791	0.581	0.09	2.17967e-236
Tmem132a	2.8332e-240	1.06431	0.766	0.171	5.79815e-236
Ppargc1b	3.06497e-237	0.423904	0.352	0.033	6.27247e-233
Zfp428	3.98417e-237	0.852209	0.648	0.122	8.15361e-233
Bex1	4.55025e-237	1.20977	0.692	0.134	9.31209e-233
C2cd4b	1.25251e-233	0.465499	0.337	0.03	2.56326e-229
Nckap5	3.85202e-232	0.365357	0.293	0.023	7.88317e-228
Hoxa5	3.75013e-231	0.310505	0.321	0.028	7.67465e-227
Epha7	1.5289e-228	0.582899	0.427	0.05	3.12889e-224
Ccdc28b	6.78987e-227	0.788969	0.594	0.101	1.38955e-222
Bmp7	7.75845e-226	0.29416	0.311	0.026	1.58777e-221
Mapk13	3.87201e-225	1.50017	0.841	0.235	7.92406e-221
Nkd1	4.92216e-223	0.435111	0.445	0.054	1.00732e-218
Dcbld1	1.33182e-222	0.602257	0.571	0.095	2.72558e-218
Tead2	1.85653e-218	0.774652	0.612	0.112	3.79938e-214
Bpgm	4.1499e-216	1.46183	0.787	0.211	8.49278e-212
Tuba1a	1.26037e-214	2.1239	0.915	0.324	2.57934e-210
Bglap3	1.96813e-214	0.854393	0.347	0.035	4.02778e-210
H1fx	2.8895e-212	1.34378	0.746	0.178	5.91337e-208
Inpp5j	1.11392e-211	0.410767	0.357	0.038	2.27964e-207
AW551984	3.82619e-210	0.302132	0.288	0.024	7.8303e-206
Gpm6b	5.04793e-210	0.597933	0.545	0.085	1.03306e-205
Syne4	5.30902e-208	0.637967	0.596	0.107	1.08649e-203
Ociad2	9.39442e-206	0.689789	0.537	0.089	1.92257e-201
Coprs	1.667e-205	0.677524	0.555	0.101	3.41153e-201
Myb	1.95691e-205	0.72577	0.524	0.086	4.00481e-201
St3gal5	2.15222e-199	0.267696	0.404	0.049	4.40452e-195
Strbp	4.78132e-199	1.00178	0.807	0.221	9.78498e-195
Myo1b	9.00202e-197	0.993141	0.712	0.171	1.84226e-192
Bcl2l14	4.0235e-196	0.76333	0.576	0.108	8.23408e-192
Stk38	1.05416e-195	1.13655	0.799	0.229	2.15734e-191
Zfhx2	1.09902e-193	0.372169	0.44	0.061	2.24915e-189
Nlk	3.47135e-193	0.66099	0.563	0.104	7.10411e-189
Gm20219	9.31629e-193	0.55836	0.524	0.089	1.90658e-188
Ahnak2	8.75753e-189	0.940888	0.563	0.106	1.79223e-184
Gga2	2.25617e-187	0.640998	0.609	0.127	4.61726e-183
Degs2	5.30045e-187	0.402641	0.45	0.065	1.08474e-182
E330009J07Rik	5.53494e-187	0.511054	0.612	0.122	1.13273e-182
Mcub	6.56011e-186	0.660821	0.504	0.084	1.34253e-181
Nek2	2.57854e-183	0.43448	0.375	0.048	5.27698e-179
Bik	5.80606e-182	0.813948	0.632	0.142	1.18821e-177
Auts2	2.67867e-181	1.14962	0.805	0.244	5.4819e-177
Ssbp1	7.27629e-181	1.32804	0.815	0.29	1.48909e-176
Dpy30	3.84739e-180	1.73729	0.823	0.322	7.87368e-176
Pcbp4	4.19407e-180	0.766173	0.656	0.147	8.58317e-176
Prkcz	7.21662e-179	0.548381	0.563	0.112	1.47688e-174
Prmt7	1.0521e-172	0.647096	0.64	0.151	2.15312e-168
Lmo1	1.45554e-172	0.495302	0.506	0.087	2.97877e-168
Itpr3	2.96572e-172	1.06791	0.653	0.158	6.06935e-168
Zfhx4	2.21271e-171	0.794286	0.56	0.109	4.52832e-167
Lyrm9	4.63643e-171	0.46274	0.532	0.103	9.48845e-167
Fbxo44	4.70076e-170	0.261072	0.342	0.042	9.6201e-166
Gcat	4.99468e-170	0.502632	0.517	0.098	1.02216e-165
Plac8	4.42954e-168	2.01152	0.925	0.432	9.06505e-164
Tmsb4x	9.57649e-168	-2.98594	0.895	0.971	1.95983e-163
Pir	1.20225e-167	0.369801	0.422	0.064	2.46041e-163
Misp	7.50179e-167	0.57254	0.586	0.119	1.53524e-162
Anxa4	1.21006e-166	1.63219	0.905	0.385	2.47639e-162
Fryl	1.27559e-164	1.00138	0.766	0.225	2.61049e-160
Ydjc	1.42549e-163	0.496665	0.486	0.09	2.91727e-159
Smpdl3a	1.66758e-162	0.925851	0.627	0.146	3.41269e-158
Mns1	7.89685e-162	0.515766	0.445	0.075	1.61609e-157
Spc24	3.88648e-161	0.931417	0.594	0.135	7.95367e-157
Micu1	4.94639e-160	0.873159	0.728	0.218	1.01228e-155
Hoxb13	5.98757e-158	0.637162	0.591	0.13	1.22536e-153
Eppk1	1.54356e-157	0.78728	0.589	0.133	3.15889e-153
Pcdh17	2.08922e-157	0.313166	0.314	0.037	4.27558e-153
Enc1	5.0333e-157	0.729338	0.599	0.139	1.03007e-152
Chst2	9.26719e-157	0.451511	0.422	0.066	1.89653e-152
Igsf9	9.67082e-157	0.599289	0.519	0.105	1.97913e-152
Pip5k1b	5.06867e-156	0.321256	0.409	0.064	1.0373e-151
Six1	7.86258e-155	0.432322	0.488	0.091	1.60908e-150
Ptpn6	5.28442e-154	0.530696	0.702	0.173	1.08146e-149
Cdc25b	1.39817e-153	0.515111	0.491	0.093	2.86136e-149
Dnmt1	6.4673e-153	0.970296	0.766	0.252	1.32353e-148
Msh2	7.71479e-153	0.666662	0.632	0.159	1.57883e-148
Crlf1	1.47402e-152	0.314039	0.411	0.063	3.01658e-148
Ssx2ip	2.43902e-152	0.534597	0.555	0.123	4.99146e-148
Dclk2	1.41319e-151	0.354877	0.342	0.046	2.89209e-147
Tmem54	3.9526e-151	0.857185	0.656	0.172	8.089e-147
Bdh1	3.53112e-150	0.382405	0.465	0.087	7.22644e-146
Hap1	4.29639e-150	0.461483	0.442	0.079	8.79255e-146
Gdpd1	2.19624e-148	0.882053	0.697	0.202	4.49462e-144
Chchd10	2.84988e-145	1.2267	0.823	0.282	5.83228e-141
2410002F23Rik	2.94725e-145	0.731555	0.712	0.216	6.03155e-141
Smarcc1	1.4349e-144	1.0753	0.841	0.337	2.93652e-140
Myo5b	1.51197e-143	0.43337	0.522	0.111	3.09424e-139
Slco5a1	1.8318e-143	0.343829	0.355	0.052	3.74877e-139
Mgll	3.77416e-143	0.393267	0.414	0.068	7.72382e-139
Tmem245	1.11236e-141	0.743047	0.625	0.167	2.27645e-137
Selenom	2.17995e-141	1.08446	0.771	0.237	4.46127e-137
Calml4	3.82641e-141	0.535914	0.483	0.095	7.83074e-137
Sort1	2.03488e-140	0.461558	0.566	0.131	4.16439e-136
Msi2	2.57117e-140	0.960306	0.789	0.289	5.26191e-136
Smarca4	2.79584e-140	1.04173	0.856	0.36	5.72169e-136
Tubg1	2.99661e-140	0.747084	0.643	0.184	6.13256e-136
Ebf1	4.45558e-140	0.361325	0.476	0.087	9.11834e-136
Mpped2	8.47269e-140	0.709366	0.499	0.11	1.73394e-135
Smpd3	4.73667e-139	0.297788	0.308	0.041	9.69359e-135
Phf6	3.09757e-138	0.536061	0.568	0.139	6.33917e-134
Cenpf	5.9757e-138	1.31279	0.512	0.112	1.22293e-133
Mcf2l	1.88733e-137	0.337065	0.365	0.057	3.86242e-133
Hdgfl3	4.74177e-137	0.432742	0.468	0.093	9.70403e-133
Fth1	5.8733e-137	-3.80729	0.949	0.97	1.20197e-132
Zdhhc17	6.34497e-136	0.333485	0.355	0.055	1.2985e-131
Psip1	9.61241e-136	1.11901	0.805	0.327	1.96718e-131
Nrep	4.94419e-135	0.98803	0.532	0.123	1.01183e-130
Mcm2	6.33762e-135	0.775046	0.681	0.206	1.29699e-130
S100a6	7.30445e-135	-2.99304	0.748	0.912	1.49485e-130
Ap1m2	1.19336e-134	0.571622	0.627	0.167	2.44222e-130
Fam60a	2.64058e-134	0.623023	0.622	0.169	5.40395e-130
Grb14	6.93693e-134	0.253111	0.298	0.04	1.41964e-129
Tex9	1.07915e-133	0.403429	0.37	0.061	2.20847e-129
Trappc2	3.25384e-133	0.341851	0.383	0.065	6.65898e-129
Nmral1	1.24887e-132	0.573944	0.542	0.132	2.55581e-128
Pclaf	1.29656e-132	1.05717	0.609	0.158	2.65341e-128
Ndufaf3	1.26135e-131	0.734473	0.635	0.188	2.58135e-127
Ypel2	1.54586e-131	0.533471	0.504	0.111	3.16359e-127
Sos1	6.23107e-130	0.561225	0.548	0.138	1.27519e-125
Inpp5b	1.09459e-129	0.34942	0.404	0.074	2.24008e-125
Rpa2	2.49866e-129	0.577914	0.591	0.155	5.11352e-125
Reep5	9.80888e-129	1.51885	0.897	0.527	2.00739e-124
Rif1	1.01341e-128	0.801958	0.738	0.248	2.07395e-124
Pik3r5	1.15741e-128	0.273864	0.316	0.044	2.36864e-124
Rec8	3.52964e-128	0.255997	0.308	0.044	7.22341e-124
Elf3	1.4254e-127	0.971708	0.838	0.281	2.91708e-123
Mgst3	2.28642e-127	1.27379	0.853	0.326	4.67916e-123
Gm1673	1.01182e-126	0.537849	0.519	0.115	2.0707e-122
Cmtm8	1.75572e-126	0.65298	0.65	0.189	3.59309e-122
Tedc1	2.04484e-126	0.298648	0.332	0.052	4.18476e-122
Tmem184a	3.46352e-126	0.363796	0.427	0.083	7.08809e-122
Rab25	1.29698e-125	0.955004	0.792	0.265	2.65428e-121
Hip1r	1.4536e-125	0.482906	0.614	0.164	2.97479e-121
Sdhaf1	3.41031e-125	0.66836	0.622	0.18	6.9792e-121
Rcc2	4.88278e-125	0.920022	0.802	0.33	9.9926e-121
Mex3a	5.8078e-125	0.464591	0.522	0.125	1.18857e-120
Bmi1	7.34165e-125	0.409414	0.496	0.111	1.50247e-120
Kctd13	1.31125e-124	0.302268	0.398	0.074	2.68348e-120
Med27	1.36077e-124	0.472994	0.46	0.101	2.78481e-120
Fbxo25	1.40956e-124	0.309783	0.396	0.074	2.88467e-120
Gse1	1.42101e-124	0.507231	0.614	0.166	2.90809e-120
Stmn1	5.23491e-123	1.52137	0.882	0.443	1.07132e-118
Atp9a	5.41773e-122	0.532656	0.643	0.183	1.10874e-117
Tubb5	7.66816e-122	1.53521	0.933	0.545	1.56929e-117
Sox2	1.40167e-121	0.447374	0.422	0.083	2.86851e-117
Egln3	1.72148e-121	0.424533	0.684	0.197	3.523e-117
Dut	2.96978e-121	1.22035	0.794	0.33	6.07765e-117
Snrnp25	4.96152e-121	0.471127	0.532	0.133	1.01537e-116
Hagh	5.55437e-121	0.733247	0.645	0.205	1.1367e-116
Nme4	1.43995e-120	0.385052	0.463	0.101	2.94685e-116
Atp5b	4.23233e-120	1.23456	0.954	0.651	8.66147e-116
Brd3	3.64411e-119	0.694838	0.748	0.268	7.45766e-115
Idh3a	8.43582e-119	0.863161	0.73	0.278	1.72639e-114
Cisd1	2.03655e-118	0.988405	0.769	0.324	4.1678e-114
Grk6	3.10035e-118	0.476579	0.555	0.146	6.34488e-114
Cdh13	4.2448e-118	0.417516	0.37	0.065	8.68698e-114
Sptbn2	7.48289e-118	0.378322	0.393	0.077	1.53137e-113
Dnph1	1.13094e-117	0.38616	0.463	0.104	2.31447e-113
Nfib	7.71916e-117	0.970789	0.861	0.379	1.57973e-112
Ckmt1	9.08752e-117	0.547061	0.62	0.166	1.85976e-112
Baz1b	6.91328e-116	0.765843	0.784	0.308	1.4148e-111
Jph1	9.24019e-116	0.252824	0.29	0.043	1.891e-111
Ier5l	4.92712e-115	0.701132	0.594	0.169	1.00834e-110
Cox8a	5.02766e-115	1.07563	0.969	0.796	1.02891e-110
Hint1	5.15692e-115	1.17947	0.936	0.605	1.05536e-110
Pla2g16	5.88177e-115	0.941797	0.722	0.284	1.2037e-110
Rbm38	8.17174e-115	0.386169	0.573	0.149	1.67235e-110
Shroom3	1.31408e-114	0.655547	0.668	0.203	2.68926e-110
Ptma	1.72222e-114	1.35768	1	0.852	3.52453e-110
Cldn7	1.80875e-114	1.19885	0.902	0.377	3.7016e-110
Cdca3	2.33225e-114	0.912165	0.501	0.125	4.77296e-110
Lpgat1	4.26789e-114	0.894341	0.73	0.27	8.73423e-110
Top2a	9.26498e-114	1.29944	0.558	0.15	1.89608e-109
Nudc	1.30055e-113	1.11996	0.841	0.427	2.66158e-109
Chaf1b	4.20438e-113	0.518248	0.604	0.176	8.60426e-109
Tcf4	9.5154e-113	0.942475	0.815	0.338	1.94733e-108
Ndufb9	2.01099e-112	1.12673	0.9	0.542	4.11549e-108
Ung	9.0241e-112	0.52721	0.478	0.118	1.84678e-107
Dctpp1	1.1303e-111	0.862999	0.758	0.305	2.31315e-107
Rangap1	1.38786e-111	0.945328	0.781	0.322	2.84025e-107
Aco2	1.39107e-111	0.824725	0.807	0.364	2.84683e-107
Dpysl2	1.55599e-111	0.43762	0.563	0.146	3.18433e-107
Gnai1	3.59705e-111	0.555007	0.463	0.109	7.36136e-107
Ndufb8	5.32725e-111	1.08661	0.864	0.463	1.09022e-106
Ctnnbl1	6.01041e-111	0.701878	0.599	0.188	1.23003e-106
Adgrl1	1.05952e-110	0.619869	0.553	0.146	2.1683e-106
Arhgef2	1.21232e-110	0.581636	0.735	0.264	2.48101e-106
Thop1	1.2164e-110	0.603555	0.643	0.209	2.48936e-106
Syne2	1.79471e-110	0.770818	0.735	0.269	3.67287e-106
Cyc1	3.41959e-110	1.15427	0.825	0.417	6.9982e-106
Sox4	6.98962e-110	1.26228	0.846	0.384	1.43042e-105
Tanc2	8.81585e-110	0.552903	0.596	0.175	1.80416e-105
Coq2	9.26654e-110	0.562652	0.658	0.222	1.8964e-105
Sms	1.12707e-109	0.785395	0.722	0.276	2.30655e-105
Commd1	2.64754e-109	1.0055	0.763	0.338	5.41818e-105
Pick1	4.40034e-109	0.405662	0.519	0.135	9.0053e-105
Mdh1	4.89006e-109	1.16145	0.835	0.439	1.00075e-104
Cct7	6.48245e-109	1.02732	0.895	0.485	1.32663e-104
Cox7c	8.80925e-109	1.13712	0.961	0.668	1.80281e-104
Prpf4	1.01321e-108	0.494353	0.573	0.166	2.07353e-104
Lsm4	1.27364e-108	0.989375	0.861	0.43	2.6065e-104
Acer2	2.09347e-108	0.487174	0.545	0.149	4.28428e-104
Kmt5c	2.35383e-108	0.324647	0.442	0.1	4.81711e-104
Fuom	3.35324e-108	0.517494	0.62	0.194	6.86241e-104
Mcm7	1.01825e-107	0.631242	0.735	0.259	2.08384e-103
Zfhx3	1.31629e-107	0.651883	0.728	0.261	2.69378e-103
Ddit4l	1.4097e-107	0.428798	0.324	0.057	2.88495e-103
Tst	7.08901e-107	0.758609	0.679	0.234	1.45077e-102
Samm50	7.70793e-107	0.793778	0.758	0.323	1.57743e-102
Psmg4	8.42551e-107	0.758455	0.712	0.291	1.72428e-102
Tomm40	9.70609e-107	0.90864	0.792	0.35	1.98635e-102
Upf3b	2.19736e-106	0.774019	0.72	0.267	4.49689e-102
Crip2	4.64479e-106	0.967313	0.82	0.344	9.50556e-102
Ppil1	5.2247e-106	0.626204	0.643	0.218	1.06923e-101
Amot	5.99592e-106	0.374026	0.396	0.083	1.22707e-101
Tia1	8.86098e-106	0.621295	0.686	0.233	1.8134e-101
Mrpl57	1.27728e-105	0.899696	0.828	0.393	2.61395e-101
Mki67	1.37532e-105	1.10358	0.571	0.168	2.81459e-101
Gbf1	2.82307e-105	0.528259	0.638	0.21	5.77741e-101
Bend7	3.69835e-105	0.353501	0.365	0.072	7.56867e-101
2300009A05Rik	3.84125e-105	0.479566	0.591	0.181	7.86111e-101
Wdr6	4.07321e-105	0.638726	0.589	0.183	8.33583e-101
Set	5.93795e-105	1.1501	0.913	0.549	1.2152e-100
Mtcl1	6.11482e-105	0.281619	0.262	0.039	1.2514e-100
Atp5a1	1.55953e-104	1.07802	0.938	0.583	3.19158e-100
Cdca8	3.51078e-104	0.899621	0.494	0.128	7.18481e-100
Prmt1	4.9959e-104	1.08518	0.823	0.42	1.02241e-99
Hells	7.87112e-104	0.673535	0.64	0.204	1.61082e-99
Xrcc6	1.12002e-103	0.386583	0.53	0.146	2.29212e-99
Aldh5a1	1.14195e-103	0.305159	0.388	0.083	2.337e-99
Bola1	2.81655e-103	0.689253	0.686	0.256	5.76407e-99
Swap70	3.30922e-103	0.550507	0.614	0.19	6.77232e-99
Cables2	3.84794e-103	0.326851	0.447	0.106	7.87482e-99
Ak2	6.77065e-103	0.852402	0.825	0.385	1.38561e-98
Irak1bp1	1.09813e-102	0.339971	0.406	0.087	2.24732e-98
Zfp329	3.12185e-102	0.256804	0.36	0.07	6.38887e-98
Rnaseh2b	3.18099e-102	0.493204	0.591	0.184	6.5099e-98
Fkbp4	4.05098e-102	0.964582	0.823	0.391	8.29032e-98
Cdk4	4.48484e-102	1.09378	0.843	0.424	9.17822e-98
Dnajc9	4.92037e-102	0.638406	0.697	0.249	1.00695e-97
Lmnb2	9.98104e-102	0.326866	0.396	0.086	2.04262e-97
Atp6v0e2	1.61031e-101	0.335641	0.347	0.067	3.2955e-97
E2f2	1.74578e-101	0.261579	0.332	0.062	3.57275e-97
Ctxn1	2.15508e-101	0.565043	0.542	0.156	4.41037e-97
Ndufa10	2.35827e-101	0.851085	0.805	0.389	4.82621e-97
Hpf1	2.49532e-101	0.803576	0.684	0.274	5.10668e-97
Coq7	2.81599e-101	0.665543	0.632	0.229	5.76291e-97
Ssrp1	2.82021e-101	0.864173	0.817	0.372	5.77156e-97
Smarcd2	3.94377e-101	0.557297	0.656	0.229	8.07092e-97
Bex3	4.51503e-101	1.00386	0.817	0.4	9.24001e-97
Elovl6	7.99917e-101	0.352307	0.447	0.107	1.63703e-96
Tmpo	1.36967e-100	0.758775	0.799	0.327	2.80302e-96
Snhg20	1.45304e-100	0.437362	0.53	0.147	2.97364e-96
Sertad4	2.09355e-100	0.272081	0.36	0.072	4.28446e-96
Tcp1	3.55005e-100	1.00855	0.871	0.47	7.26517e-96
Abca3	3.71492e-100	0.449418	0.578	0.172	7.60259e-96
Atp5g1	4.9092e-100	1.25864	0.902	0.557	1.00467e-95
Prdx2	6.20922e-100	1.18084	0.889	0.537	1.27072e-95
Nudt14	6.30112e-100	0.506057	0.578	0.182	1.28952e-95
Ivns1abp	1.09837e-99	0.840825	0.812	0.356	2.24781e-95
Pop5	1.82674e-99	0.680221	0.694	0.267	3.73843e-95
Cbx3	4.39027e-99	0.840788	0.784	0.358	8.98469e-95
Parp8	5.24104e-99	0.604137	0.604	0.194	1.07258e-94
Cbx5	6.5341e-99	0.585054	0.674	0.24	1.3372e-94
Socs2	3.03929e-98	0.736589	0.617	0.203	6.21991e-94
Wdr76	4.60316e-98	0.334447	0.334	0.065	9.42037e-94
Vars	6.87266e-98	0.747011	0.797	0.334	1.40649e-93
Naprt	1.03137e-97	0.440435	0.406	0.095	2.1107e-93
Bub3	1.17824e-97	0.883714	0.758	0.328	2.41127e-93
Ranbp1	1.51468e-97	1.08191	0.895	0.485	3.0998e-93
Lima1	1.5572e-97	0.992248	0.848	0.406	3.18681e-93
Rrm1	2.16691e-97	0.700433	0.674	0.242	4.43458e-93
Itpa	2.57387e-97	0.590005	0.684	0.257	5.26742e-93
Mettl26	2.91873e-97	0.550331	0.681	0.24	5.97319e-93
Fbxw7	4.95842e-97	0.601647	0.617	0.208	1.01474e-92
Nudt5	8.97947e-97	0.610471	0.692	0.265	1.83765e-92
Lockd	9.83499e-97	0.404155	0.45	0.112	2.01273e-92
Akap1	1.5754e-96	0.382224	0.416	0.098	3.22405e-92
Bcl7a	2.06523e-96	0.286167	0.406	0.093	4.2265e-92
Comt	2.13269e-96	0.95081	0.761	0.347	4.36455e-92
Ehmt2	3.30814e-96	0.607462	0.715	0.274	6.77011e-92
Wdhd1	4.06734e-96	0.360119	0.409	0.095	8.32382e-92
Gmnn	7.29777e-96	0.499397	0.55	0.166	1.49349e-91
Bicd1	8.72238e-96	0.298394	0.352	0.072	1.78503e-91
Nop56	9.25424e-96	0.858196	0.887	0.445	1.89388e-91
Cdc25a	1.00973e-95	0.388602	0.535	0.156	2.06642e-91
Asf1b	1.44987e-95	0.320183	0.334	0.067	2.96716e-91
Uqcr10	1.8388e-95	1.19776	0.887	0.577	3.7631e-91
Pla2g12a	2.02307e-95	0.552911	0.622	0.219	4.14022e-91
Adamtsl1	2.6331e-95	0.2708	0.285	0.047	5.38865e-91
G6pc3	5.48986e-95	0.488972	0.573	0.185	1.1235e-90
Hirip3	8.28844e-95	0.487252	0.494	0.137	1.69623e-90
H2afy2	8.42454e-95	0.438906	0.476	0.123	1.72408e-90
Thoc7	9.63799e-95	0.79498	0.81	0.394	1.97241e-90
Cox6a1	1.03262e-94	1.02142	0.902	0.573	2.11326e-90
Mllt11	1.34541e-94	0.2834	0.35	0.071	2.75337e-90
Aldh3a2	1.68842e-94	0.388623	0.496	0.136	3.45536e-90
Rfc1	1.96926e-94	0.650974	0.679	0.254	4.03009e-90
Tmem131l	2.42226e-94	0.308945	0.545	0.157	4.95715e-90
Panx1	2.58923e-94	0.377691	0.481	0.129	5.29886e-90
Nsd2	2.87714e-94	0.689995	0.735	0.292	5.88806e-90
Hnrnpr	4.82283e-94	0.661246	0.784	0.346	9.86993e-90
Fasn	7.321e-94	0.628728	0.699	0.268	1.49824e-89
Hoxa9	8.48583e-94	0.389674	0.458	0.119	1.73663e-89
Ddx39b	8.48884e-94	0.855626	0.861	0.443	1.73724e-89
Hook1	9.56118e-94	0.389323	0.468	0.123	1.9567e-89
Apex1	1.02767e-93	0.785187	0.715	0.296	2.10313e-89
Aldoc	1.80433e-93	0.358199	0.398	0.093	3.69256e-89
Pnn	2.11014e-93	0.939571	0.833	0.414	4.3184e-89
Tmem199	2.21276e-93	0.33243	0.512	0.145	4.52841e-89
U2af1	3.58299e-93	0.940761	0.864	0.486	7.33259e-89
Rims2	4.81274e-93	0.286483	0.319	0.062	9.84927e-89
Cox5a	5.56003e-93	1.11195	0.902	0.614	1.13786e-88
Ndufab1	7.50697e-93	1.04047	0.825	0.445	1.5363e-88
Ncapd2	9.55388e-93	0.459394	0.391	0.091	1.9552e-88
Clspn	9.63338e-93	0.515818	0.391	0.091	1.97147e-88
Arhgef28	1.00005e-92	0.297462	0.378	0.085	2.0466e-88
Camk2n2	1.00285e-92	0.278007	0.357	0.075	2.05234e-88
Adra2a	1.01473e-92	0.255518	0.265	0.043	2.07665e-88
Mrpl42	1.06975e-92	0.884814	0.753	0.362	2.18924e-88
Samd10	1.35036e-92	0.254696	0.37	0.082	2.7635e-88
Maz	1.66214e-92	0.68816	0.704	0.289	3.40156e-88
Rfc3	2.06168e-92	0.552779	0.632	0.217	4.21923e-88
Cox7a2	2.58869e-92	0.98401	0.923	0.646	5.29774e-88
Atp8a1	3.26885e-92	0.33866	0.468	0.121	6.6897e-88
Ndufa9	3.35752e-92	0.670773	0.728	0.31	6.87117e-88
Itgb3bp	3.77022e-92	0.357543	0.478	0.132	7.71575e-88
Syce2	3.85463e-92	0.386522	0.501	0.142	7.8885e-88
Fam98c	3.86099e-92	0.425081	0.527	0.156	7.90152e-88
Ppp2r3c	4.65715e-92	0.385327	0.563	0.177	9.53087e-88
Pcbd1	5.48269e-92	0.447452	0.514	0.15	1.12203e-87
Pebp1	9.72066e-92	1.00137	0.92	0.569	1.98933e-87
Vps13a	1.15203e-91	0.556803	0.638	0.218	2.35763e-87
Eya1	2.95652e-91	0.423483	0.422	0.101	6.05052e-87
Luc7l3	4.90921e-91	0.784186	0.823	0.395	1.00467e-86
Mkrn2os	5.84316e-91	0.280225	0.414	0.099	1.1958e-86
Thap3	7.39217e-91	0.330691	0.44	0.113	1.51281e-86
Sae1	7.73308e-91	0.711092	0.733	0.311	1.58257e-86
Nme1	9.17506e-91	1.10985	0.874	0.527	1.87768e-86
Erbb3	9.35387e-91	0.393476	0.483	0.132	1.91427e-86
Srm	1.1077e-90	0.786537	0.74	0.317	2.2669e-86
Ppip5k2	1.33093e-90	0.398403	0.509	0.148	2.72374e-86
Fkbp3	1.36821e-90	0.907079	0.787	0.378	2.80004e-86
B2m	1.57891e-90	-2.3185	0.596	0.82	3.23123e-86
Pa2g4	1.95943e-90	0.904572	0.81	0.398	4.00998e-86
Uba2	1.99532e-90	0.672286	0.733	0.313	4.08342e-86
Anapc15	2.17762e-90	0.468866	0.604	0.207	4.45651e-86
Rnf219	4.2583e-90	0.276892	0.334	0.069	8.71461e-86
1700025G04Rik	9.21705e-90	0.404935	0.455	0.119	1.88627e-85
Pcm1	9.78417e-90	0.633166	0.73	0.301	2.00233e-85
Dtymk	9.83251e-90	0.740609	0.781	0.346	2.01222e-85
2022-03-09	1.32033e-89	0.257316	0.378	0.085	2.70205e-85
Srsf1	1.43544e-89	0.592774	0.769	0.336	2.93762e-85
Fbxo5	1.53141e-89	0.290766	0.293	0.054	3.13404e-85
Junb	1.64192e-89	-2.47467	0.797	0.877	3.36019e-85
Nabp2	2.16868e-89	0.645748	0.63	0.247	4.4382e-85
Armc10	3.56889e-89	0.317331	0.46	0.124	7.30374e-85
Uhrf1	4.92048e-89	0.561883	0.491	0.143	1.00698e-84
Cbfa2t2	5.52476e-89	0.294807	0.365	0.082	1.13064e-84
Gtf3a	6.78488e-89	0.632055	0.676	0.275	1.38853e-84
Srgn	7.89415e-89	-4.55291	0.247	0.702	1.61554e-84
Prmt5	1.11266e-88	0.443218	0.55	0.178	2.27707e-84
Mrpl28	1.12815e-88	0.744334	0.763	0.354	2.30876e-84
Haghl	1.56621e-88	0.423492	0.481	0.135	3.20525e-84
E130309D02Rik	2.16149e-88	0.361948	0.499	0.144	4.42349e-84
Ccdc115	2.39968e-88	0.341833	0.53	0.16	4.91095e-84
Cct3	3.11662e-88	0.892368	0.864	0.463	6.37817e-84
Dkc1	3.23111e-88	0.565332	0.653	0.242	6.61247e-84
Anp32e	3.67604e-88	0.745934	0.74	0.323	7.52301e-84
Ezh2	4.45153e-88	0.593145	0.689	0.262	9.11006e-84
Mrpl12	6.22578e-88	0.941129	0.787	0.392	1.27411e-83
S100a11	7.17155e-88	-2.14088	0.707	0.832	1.46766e-83
Arhgdig	7.28819e-88	0.269693	0.306	0.06	1.49153e-83
Srek1	8.2077e-88	0.717592	0.771	0.335	1.67971e-83
Ckap4	1.04056e-87	0.818265	0.817	0.392	2.1295e-83
Atp5o.1	1.05831e-87	1.09459	0.853	0.516	2.16583e-83
Casz1	1.38383e-87	0.486658	0.576	0.182	2.83201e-83
Trim37	1.56901e-87	0.336949	0.419	0.107	3.21098e-83
Ankrd54	1.59104e-87	0.288795	0.468	0.129	3.25606e-83
Ran	2.41232e-87	1.12639	0.918	0.6	4.93682e-83
Comtd1	2.43515e-87	0.390091	0.56	0.179	4.98354e-83
Pkp1	2.44243e-87	0.317689	0.416	0.103	4.99843e-83
Tmeff1	2.57759e-87	0.350717	0.434	0.112	5.27504e-83
Zmiz2	3.33586e-87	0.408446	0.578	0.19	6.82684e-83
Sf3b2	3.71886e-87	0.775103	0.864	0.469	7.61064e-83
Pam16	4.60917e-87	0.601152	0.689	0.291	9.43267e-83
Tdg	4.86051e-87	0.428916	0.614	0.214	9.94703e-83
Evl	5.10659e-87	0.548188	0.64	0.226	1.04506e-82
Phf20l1	8.08211e-87	0.770347	0.781	0.358	1.654e-82
Nipsnap1	8.18351e-87	0.336739	0.434	0.113	1.67475e-82
Mcm5	8.87391e-87	0.533935	0.563	0.182	1.81605e-82
Asns	1.17445e-86	0.48402	0.573	0.193	2.40352e-82
Dynlt1f	1.19974e-86	0.469236	0.548	0.178	2.45526e-82
Rbm24	1.37576e-86	0.302476	0.352	0.076	2.8155e-82
Ppm1g	2.00489e-86	0.711449	0.789	0.371	4.10302e-82
Hdac2	2.02263e-86	0.592563	0.686	0.28	4.13932e-82
Cebpb	2.16018e-86	-3.45293	0.612	0.819	4.42081e-82
Parp1	2.28852e-86	0.568808	0.62	0.226	4.68346e-82
Clcn3	3.01604e-86	0.495987	0.689	0.255	6.17233e-82
Slc25a5	3.68446e-86	1.03109	0.9	0.585	7.54024e-82
Ccdc88c	5.30886e-86	0.306331	0.488	0.138	1.08646e-81
Dcaf17	6.36207e-86	0.315367	0.396	0.098	1.302e-81
Hmgb1	8.81911e-86	1.08446	0.9	0.546	1.80483e-81
Afdn	1.25235e-85	0.59056	0.743	0.294	2.56294e-81
Cd9	2.2784e-85	-2.39681	0.666	0.806	4.66275e-81
Map3k4	2.30618e-85	0.314987	0.445	0.119	4.7196e-81
Hspd1	3.67934e-85	0.969448	0.897	0.483	7.52978e-81
Mrpl18	6.05445e-85	0.838485	0.746	0.367	1.23904e-80
Arglu1	6.39507e-85	0.732998	0.838	0.406	1.30875e-80
Cfap36	9.17581e-85	0.499493	0.604	0.22	1.87783e-80
Pold3	1.11929e-84	0.397996	0.501	0.151	2.29063e-80
Smarcad1	1.19094e-84	0.397058	0.524	0.164	2.43726e-80
Celsr2	1.37015e-84	0.335131	0.35	0.079	2.80402e-80
Chd6	1.89645e-84	0.506124	0.676	0.253	3.88109e-80
Slc25a11	3.1344e-84	0.609197	0.72	0.314	6.41455e-80
Dtl	3.15001e-84	0.477532	0.483	0.141	6.4465e-80
Actl6a	3.51709e-84	0.629471	0.717	0.31	7.19772e-80
Prkag2	3.80448e-84	0.257968	0.355	0.081	7.78588e-80
Ptprf	4.60182e-84	0.545639	0.743	0.291	9.41763e-80
Smarce1	6.23197e-84	0.687201	0.751	0.357	1.27537e-79
Racgap1	6.36477e-84	0.579988	0.401	0.103	1.30255e-79
Zfp664	8.53259e-84	0.45521	0.617	0.22	1.7462e-79
Ptprs	9.49041e-84	0.540175	0.653	0.228	1.94221e-79
Msh6	1.01745e-83	0.340132	0.47	0.135	2.08222e-79
Phb2	1.11574e-83	0.937197	0.835	0.458	2.28337e-79
Uchl1	1.11734e-83	0.310075	0.303	0.059	2.28663e-79
Csk	1.38793e-83	0.498713	0.65	0.251	2.8404e-79
Cenpw	1.82172e-83	0.492509	0.499	0.152	3.72815e-79
C1qbp	3.32077e-83	0.907738	0.781	0.394	6.79596e-79
Bora	3.76971e-83	0.400172	0.406	0.104	7.7147e-79
Atp5g3	4.13062e-83	0.896864	0.864	0.497	8.45332e-79
Uqcrh	4.88132e-83	0.976865	0.928	0.649	9.98961e-79
Ahsa1	5.30378e-83	0.535296	0.74	0.316	1.08542e-78
Ccne1	5.91634e-83	0.533954	0.481	0.146	1.21078e-78
Cep89	6.18188e-83	0.337809	0.36	0.085	1.26512e-78
Cycs	7.28485e-83	1.0411	0.82	0.477	1.49084e-78
Uqcr11	9.06376e-83	0.915958	0.91	0.558	1.8549e-78
Apobec3	1.1529e-82	0.528285	0.617	0.226	2.35941e-78
Fdps	1.23044e-82	0.650395	0.699	0.269	2.51809e-78
Cyb561	1.43412e-82	0.452316	0.599	0.205	2.93493e-78
Nap1l4	1.46912e-82	0.609371	0.728	0.326	3.00656e-78
C1qtnf4	1.64161e-82	0.268354	0.316	0.066	3.35956e-78
Ttc3	1.70662e-82	0.60326	0.751	0.313	3.4926e-78
Ank	1.99676e-82	0.346777	0.388	0.095	4.08636e-78
Zfp64	2.19792e-82	0.298574	0.411	0.108	4.49803e-78
Cirbp	2.25312e-82	0.51388	0.715	0.305	4.611e-78
Gars	2.38486e-82	0.695645	0.733	0.324	4.88063e-78
Brd8	3.16814e-82	0.570304	0.674	0.268	6.4836e-78
Klhdc2	3.44671e-82	0.529918	0.715	0.293	7.0537e-78
Spdef	3.76298e-82	0.270728	0.306	0.063	7.70094e-78
Ap4m1	3.96074e-82	0.433047	0.512	0.157	8.10565e-78
Blmh	4.16376e-82	0.515016	0.676	0.268	8.52113e-78
Stard7	5.17882e-82	0.331308	0.545	0.178	1.05985e-77
Mrps36	6.12252e-82	0.676084	0.702	0.308	1.25297e-77
Hist1h2ap	8.31205e-82	0.666513	0.383	0.093	1.70106e-77
Llgl2	9.11721e-82	0.287262	0.419	0.111	1.86584e-77
Alg13	1.02936e-81	0.349292	0.352	0.082	2.10659e-77
Ndufc2	1.03897e-81	0.92704	0.817	0.469	2.12626e-77
Myo5a	1.04568e-81	0.296607	0.45	0.123	2.13999e-77
Ndufa5	1.43114e-81	0.947654	0.776	0.424	2.92883e-77
St14	1.47363e-81	0.44252	0.71	0.245	3.01578e-77
Exosc2	1.87092e-81	0.341696	0.46	0.133	3.82883e-77
Gtf2i	2.55505e-81	0.538512	0.699	0.284	5.22892e-77
Knl1	2.76967e-81	0.411653	0.293	0.059	5.66814e-77
Tfrc	3.82634e-81	0.527545	0.604	0.215	7.83061e-77
Prim1	3.83529e-81	0.51303	0.522	0.169	7.84893e-77
Mrps25	3.97807e-81	0.493183	0.681	0.277	8.14112e-77
Tardbp	5.11916e-81	0.605538	0.794	0.37	1.04764e-76
Mis18bp1	6.58879e-81	0.37713	0.27	0.052	1.3484e-76
Lsm7	9.02958e-81	0.714325	0.766	0.358	1.8479e-76
Phip	1.01981e-80	0.542773	0.766	0.328	2.08705e-76
Rpp25l	1.1488e-80	0.46153	0.54	0.185	2.35102e-76
Ephb6	1.20339e-80	0.302057	0.298	0.061	2.46274e-76
Rnf5	1.26614e-80	0.327188	0.486	0.148	2.59115e-76
Wbp1	1.40126e-80	0.444841	0.591	0.214	2.86767e-76
Rnaseh2a	1.52682e-80	0.43337	0.581	0.204	3.12464e-76
Naa10	1.64505e-80	0.645574	0.684	0.299	3.3666e-76
Atad2	1.79467e-80	0.633262	0.622	0.226	3.67279e-76
Mrfap1	1.80896e-80	0.986444	0.887	0.547	3.70203e-76
AC149090.1	2.61592e-80	0.462367	0.692	0.262	5.35348e-76
Me2	2.7126e-80	0.345169	0.455	0.13	5.55134e-76
Mbd3	2.93705e-80	0.69393	0.784	0.385	6.01067e-76
Ndufv2	3.06522e-80	0.775887	0.758	0.397	6.27297e-76
Suclg1	3.20193e-80	0.702222	0.746	0.359	6.55275e-76
Rogdi	3.40396e-80	0.271906	0.396	0.1	6.96621e-76
Chaf1a	3.43769e-80	0.40288	0.44	0.125	7.03522e-76
Cbx1	3.95885e-80	0.664375	0.763	0.353	8.10179e-76
Mrps5	4.87438e-80	0.535925	0.686	0.288	9.97541e-76
Eif4g1	5.23804e-80	0.765731	0.871	0.451	1.07196e-75
Ctsc	6.12276e-80	0.762107	0.769	0.344	1.25302e-75
Nr2c2ap	6.2463e-80	0.402151	0.566	0.192	1.2783e-75
Ncoa7	7.87335e-80	0.469338	0.509	0.159	1.61128e-75
Ndufaf4	8.13889e-80	0.458077	0.589	0.209	1.66562e-75
Rnps1	9.80583e-80	0.6288	0.74	0.34	2.00676e-75
mt-Nd1	1.15034e-79	1.1649	0.964	0.778	2.35417e-75
Ncapd3	1.15235e-79	0.346956	0.434	0.119	2.35828e-75
Cox5b	1.48585e-79	0.95338	0.907	0.623	3.04079e-75
Samd1	1.55832e-79	0.434402	0.486	0.151	3.18909e-75
Krtcap3	2.63191e-79	0.389534	0.602	0.201	5.38621e-75
Tnrc6c	2.63996e-79	0.534176	0.717	0.303	5.40267e-75
Ildr1	3.1375e-79	0.507269	0.522	0.166	6.42089e-75
Rnf187	3.75193e-79	0.670095	0.751	0.353	7.67833e-75
Tprn	3.87267e-79	0.285648	0.391	0.101	7.92543e-75
Srrt	3.98623e-79	0.54243	0.704	0.288	8.15782e-75
Acvr2b	4.25094e-79	0.270696	0.254	0.046	8.69954e-75
Plek2	5.17339e-79	0.319448	0.434	0.12	1.05873e-74
Nap1l1	5.32845e-79	0.894791	0.879	0.491	1.09047e-74
Nhp2	9.01667e-79	0.924821	0.792	0.437	1.84526e-74
mt-Atp6	1.05308e-78	1.0634	0.979	0.932	2.15513e-74
Supt16	1.08391e-78	0.648324	0.735	0.323	2.21822e-74
Atp5c1	1.10483e-78	0.900706	0.887	0.53	2.26104e-74
Dnajc2	1.4774e-78	0.596728	0.71	0.316	3.0235e-74
Cox4i1	1.85625e-78	0.78402	0.959	0.739	3.79883e-74
Scoc	1.91217e-78	0.346042	0.522	0.167	3.91325e-74
Timm13	2.01098e-78	0.9272	0.83	0.493	4.11547e-74
Uchl3	2.39937e-78	0.701179	0.746	0.343	4.91031e-74
Hspa4	2.73077e-78	0.716767	0.843	0.446	5.58852e-74
Pou2f1	2.95183e-78	0.312257	0.47	0.139	6.04092e-74
Ndufs4	3.55518e-78	0.697153	0.781	0.406	7.27567e-74
Tle4	4.26869e-78	0.427708	0.62	0.22	8.73587e-74
Timm9	5.08115e-78	0.498904	0.617	0.238	1.03986e-73
Ndufa4	6.11724e-78	0.959346	0.92	0.595	1.25189e-73
Fubp1	7.71687e-78	0.707309	0.864	0.452	1.57926e-73
Ecsit	1.03557e-77	0.340113	0.455	0.134	2.11929e-73
Mrpl51	1.12954e-77	0.733603	0.74	0.366	2.31161e-73
Prpsap1	1.16232e-77	0.52344	0.622	0.248	2.37868e-73
Wdr83	1.47897e-77	0.323193	0.463	0.138	3.02672e-73
Rfc5	1.55407e-77	0.455054	0.506	0.163	3.1804e-73
Kpnb1	1.59513e-77	0.560924	0.771	0.353	3.26444e-73
Srsf10	1.72293e-77	0.684907	0.828	0.409	3.52597e-73
Abcf2	1.83925e-77	0.496714	0.648	0.259	3.76403e-73
Fh1	1.95834e-77	0.600801	0.699	0.298	4.00775e-73
Mpnd	2.00191e-77	0.517099	0.65	0.259	4.09691e-73
Ilf2	2.59866e-77	0.566383	0.746	0.336	5.31817e-73
Cct2	2.78612e-77	0.841078	0.866	0.508	5.70179e-73
Mboat2	3.06243e-77	0.296409	0.419	0.114	6.26726e-73
Fabp5	4.35261e-77	0.620183	0.869	0.438	8.90761e-73
Sat1	4.58712e-77	-2.32456	0.416	0.716	9.38755e-73
Brd7	6.34926e-77	0.405991	0.653	0.262	1.29938e-72
Mcm3	7.48907e-77	0.667857	0.622	0.24	1.53264e-72
Esrp1	8.98629e-77	0.380102	0.576	0.19	1.83905e-72
Mrpl34	9.58889e-77	0.700941	0.702	0.331	1.96237e-72
Dusp1	1.0623e-76	-2.73652	0.442	0.741	2.174e-72
Coasy	1.11853e-76	0.303685	0.486	0.151	2.28908e-72
Cacybp	1.35784e-76	0.77331	0.743	0.364	2.77883e-72
Scaf11	1.38828e-76	0.652545	0.812	0.4	2.84112e-72
Rbbp4	2.23975e-76	0.674917	0.779	0.38	4.58364e-72
Krt8	2.45962e-76	0.907579	0.974	0.634	5.03362e-72
Gart	2.69005e-76	0.445893	0.558	0.198	5.50519e-72
Ccnb1	3.94398e-76	0.612461	0.375	0.097	8.07135e-72
Ndufs8	4.10395e-76	0.658411	0.735	0.368	8.39874e-72
Coq5	4.21008e-76	0.392531	0.481	0.15	8.61593e-72
Dazap1	4.24324e-76	0.620794	0.771	0.38	8.68378e-72
Rbmx	4.57834e-76	0.29686	0.486	0.15	9.36958e-72
Pbrm1	6.16003e-76	0.676743	0.805	0.396	1.26065e-71
Mvd	6.82401e-76	0.357121	0.476	0.143	1.39653e-71
Smim20	7.10578e-76	0.371131	0.568	0.203	1.4542e-71
Cenpk	7.99531e-76	0.343004	0.355	0.088	1.63624e-71
Fam216a	8.30278e-76	0.29791	0.434	0.124	1.69916e-71
Anp32b	8.38778e-76	0.860022	0.889	0.53	1.71656e-71
Xpo1	9.53602e-76	0.434251	0.602	0.221	1.95155e-71
Zfp91	1.06691e-75	0.687195	0.82	0.436	2.18343e-71
Fads1	1.29876e-75	0.328456	0.424	0.118	2.65792e-71
Srpk1	1.64242e-75	0.616342	0.779	0.362	3.36121e-71
mt-Cytb	2.22665e-75	1.0586	0.972	0.858	4.55684e-71
Ier3	2.42402e-75	-2.72669	0.532	0.746	4.96076e-71
Nono	2.5886e-75	0.748733	0.805	0.43	5.29758e-71
Lig1	2.69167e-75	0.614992	0.632	0.241	5.50851e-71
Topbp1	2.9583e-75	0.556521	0.589	0.215	6.05417e-71
Telo2	3.02456e-75	0.343208	0.47	0.145	6.18977e-71
Hmgn2	3.17481e-75	0.800126	0.761	0.369	6.49724e-71
Wdr12	3.53792e-75	0.403866	0.517	0.171	7.24035e-71
Cenpe	3.81434e-75	0.57712	0.368	0.093	7.80604e-71
Uqcrc1	6.61452e-75	0.763925	0.794	0.42	1.35366e-70
Mrps18b	6.68878e-75	0.508724	0.64	0.255	1.36886e-70
Rfc4	7.66724e-75	0.407103	0.468	0.145	1.5691e-70
Ndufv1	8.79908e-75	0.632378	0.758	0.367	1.80073e-70
Dsp	9.77042e-75	0.486209	0.686	0.248	1.99952e-70
Zmynd8	1.02064e-74	0.480841	0.589	0.212	2.08874e-70
Guk1	1.13913e-74	0.544341	0.715	0.319	2.33122e-70
Tecr	1.33063e-74	0.833815	0.805	0.441	2.72314e-70
Mthfd2	1.5378e-74	0.548379	0.622	0.24	3.1471e-70
Cdk1	2.41065e-74	0.699215	0.522	0.175	4.9334e-70
mt-Co2	2.48611e-74	0.99101	0.967	0.905	5.08783e-70
Htatip2	3.39525e-74	0.392199	0.524	0.181	6.94837e-70
Chchd1	3.46629e-74	0.620151	0.761	0.382	7.09377e-70
Gchfr	3.66253e-74	0.267453	0.347	0.085	7.49537e-70
Mrps26	4.31469e-74	0.552908	0.661	0.285	8.83002e-70
Dnajc7	4.7045e-74	0.504689	0.722	0.32	9.62776e-70
Polr2f	4.98036e-74	0.768005	0.833	0.465	1.01923e-69
mt-Nd2	5.21299e-74	1.08187	0.954	0.79	1.06684e-69
Hmgn5	6.04025e-74	0.54464	0.681	0.288	1.23614e-69
2810004N23Rik	6.78467e-74	0.438012	0.607	0.231	1.38848e-69
mt-Nd4	6.81467e-74	0.973026	0.967	0.818	1.39462e-69
Dgcr8	8.35343e-74	0.301721	0.406	0.113	1.70953e-69
Cwc22	8.58164e-74	0.28508	0.414	0.117	1.75623e-69
Wdr90	8.79811e-74	0.346563	0.296	0.064	1.80053e-69
Etv6	8.82643e-74	0.312912	0.591	0.215	1.80633e-69
Fmc1	1.79505e-73	0.556151	0.661	0.282	3.67357e-69
Psmd13	1.83924e-73	0.666469	0.797	0.397	3.764e-69
Ndufb7	2.03665e-73	0.810646	0.833	0.498	4.168e-69
Dclk1	2.4917e-73	1.39977	0.424	0.127	5.09927e-69
Ints11	2.71353e-73	0.372722	0.524	0.182	5.55325e-69
Rpl14	2.8562e-73	0.906134	0.972	0.785	5.84521e-69
Dynll2	2.96751e-73	0.663226	0.758	0.36	6.07301e-69
Cystm1	3.20088e-73	0.756472	0.797	0.356	6.5506e-69
Ehmt1	3.68261e-73	0.419217	0.537	0.185	7.53645e-69
Bag4	5.16162e-73	0.257601	0.411	0.116	1.05633e-68
Trim28	5.62553e-73	0.573834	0.763	0.368	1.15126e-68
Med30	6.2837e-73	0.378312	0.566	0.208	1.28596e-68
Atp5f1	7.0502e-73	0.900775	0.874	0.575	1.44282e-68
Ndufb6	7.13389e-73	0.695415	0.787	0.426	1.45995e-68
Serbp1	7.15597e-73	0.867165	0.918	0.618	1.46447e-68
Nasp	9.12732e-73	0.793687	0.83	0.438	1.86791e-68
Lmo2	1.12287e-72	0.29673	0.378	0.096	2.29796e-68
Cenpv	1.32878e-72	0.390159	0.578	0.208	2.71935e-68
Mical3	2.01097e-72	0.395676	0.488	0.157	4.11546e-68
Xrcc1	2.97164e-72	0.419903	0.494	0.165	6.08145e-68
Atpif1	3.84113e-72	0.886802	0.902	0.581	7.86088e-68
Kcnk1	3.97502e-72	0.422516	0.715	0.261	8.13489e-68
Hnrnpa1	4.19061e-72	0.929069	0.861	0.528	8.57608e-68
Exosc5	4.3901e-72	0.428024	0.666	0.28	8.98433e-68
Oard1	5.64977e-72	0.361927	0.545	0.198	1.15623e-67
Sdhb	6.22526e-72	0.708414	0.756	0.392	1.274e-67
1110004E09Rik	7.92729e-72	0.46814	0.571	0.212	1.62232e-67
Lage3	9.09696e-72	0.499046	0.638	0.271	1.86169e-67
Lrpprc	9.54251e-72	0.385009	0.486	0.156	1.95287e-67
Tyms	9.97532e-72	0.569533	0.617	0.239	2.04145e-67
Cad	1.18856e-71	0.359238	0.458	0.142	2.43239e-67
Malat1	1.39174e-71	-1.36425	0.979	0.985	2.8482e-67
Nudt3	2.04866e-71	0.358579	0.599	0.23	4.19259e-67
Gps1	2.28778e-71	0.551384	0.73	0.336	4.68194e-67
Chchd4	2.58109e-71	0.392615	0.576	0.217	5.28221e-67
Ppp1r14b	2.95586e-71	0.943976	0.879	0.509	6.04917e-67
Ift22	3.04572e-71	0.385277	0.514	0.176	6.23307e-67
Eftud2	3.32758e-71	0.439653	0.622	0.248	6.80989e-67
Slfn9	3.56281e-71	0.445131	0.46	0.142	7.29129e-67
Mrto4	3.67053e-71	0.612219	0.681	0.314	7.51173e-67
Polr3k	3.70683e-71	0.441912	0.596	0.229	7.58603e-67
Sbf1	3.73527e-71	0.367641	0.506	0.169	7.64422e-67
Timm8a1	3.76543e-71	0.626825	0.671	0.298	7.70596e-67
Lsm6	3.81921e-71	0.62304	0.722	0.359	7.816e-67
Fam58b	4.24543e-71	0.331834	0.424	0.126	8.68828e-67
Ndufs6	4.90383e-71	0.818439	0.807	0.477	1.00357e-66
Pithd1	4.97339e-71	0.277377	0.478	0.153	1.0178e-66
Clpp	5.04441e-71	0.501172	0.668	0.292	1.03234e-66
Psma7	6.85754e-71	0.879679	0.877	0.544	1.40339e-66
Rangrf	7.66527e-71	0.386494	0.504	0.171	1.5687e-66
Anp32a	7.92801e-71	0.79504	0.792	0.443	1.62247e-66
Spen	1.2318e-70	0.327998	0.627	0.237	2.52087e-66
Mcrs1	1.34592e-70	0.366417	0.596	0.225	2.75443e-66
Glrx5	1.49405e-70	0.623692	0.738	0.366	3.05758e-66
Ccdc34	1.50749e-70	0.646758	0.746	0.315	3.08507e-66
Ints7	1.58894e-70	0.336131	0.473	0.15	3.25176e-66
Kif1b	1.59162e-70	0.48363	0.712	0.307	3.25724e-66
Ankrd10	1.64247e-70	0.368991	0.596	0.223	3.36132e-66
Rbm10	1.9486e-70	0.343287	0.509	0.174	3.98782e-66
Morn2	2.86979e-70	0.272138	0.411	0.12	5.87302e-66
Vrk1	3.35922e-70	0.260543	0.458	0.144	6.87464e-66
Timm50	4.29681e-70	0.504983	0.676	0.298	8.79342e-66
Cops3	4.32365e-70	0.486543	0.668	0.291	8.84836e-66
Smc3	4.57452e-70	0.596647	0.725	0.344	9.36175e-66
Uqcrq	5.3336e-70	0.928546	0.853	0.6	1.09152e-65
Mrpl19	6.75608e-70	0.420652	0.555	0.2	1.38263e-65
Ndufb10	8.71704e-70	0.845069	0.781	0.448	1.78394e-65
Pmm1	9.48027e-70	0.485025	0.614	0.249	1.94014e-65
Slc24a5	9.98679e-70	0.28059	0.357	0.094	2.0438e-65
Ccdc124	1.86291e-69	0.516189	0.728	0.339	3.81244e-65
Ier5	2.05435e-69	-2.06079	0.342	0.672	4.20422e-65
Anapc5	2.10875e-69	0.599341	0.792	0.402	4.31557e-65
Dhx9	2.21894e-69	0.573242	0.766	0.36	4.54105e-65
H1f0	2.25646e-69	0.785563	0.638	0.269	4.61785e-65
Kmt5a	2.49395e-69	0.557804	0.799	0.384	5.10388e-65
Hist1h1e	2.51257e-69	0.317762	0.344	0.087	5.14197e-65
Ubtf	2.62074e-69	0.513248	0.72	0.326	5.36335e-65
Atp5j2	2.64523e-69	0.815756	0.91	0.618	5.41346e-65
Ccp110	2.7623e-69	0.263148	0.319	0.076	5.65305e-65
Dus1l	2.96621e-69	0.357898	0.522	0.184	6.07034e-65
Mybbp1a	2.98062e-69	0.524878	0.689	0.302	6.09984e-65
Ntmt1	3.3718e-69	0.467792	0.586	0.229	6.9004e-65
Stub1	3.87657e-69	0.634676	0.799	0.42	7.93341e-65
Dhx29	3.91335e-69	0.282297	0.419	0.122	8.00868e-65
Erh	4.74928e-69	0.701981	0.702	0.339	9.7194e-65
Ppp5c	6.38372e-69	0.499789	0.617	0.253	1.30643e-64
Exoc4	6.47946e-69	0.545818	0.62	0.249	1.32602e-64
Hmmr	6.9007e-69	0.409352	0.329	0.081	1.41223e-64
Coq3	7.06196e-69	0.301721	0.365	0.098	1.44523e-64
mt-Co3	8.41599e-69	0.950711	0.972	0.935	1.72233e-64
Rnf126	8.55079e-69	0.499038	0.666	0.293	1.74992e-64
Ncl	9.48059e-69	0.911176	0.941	0.65	1.9402e-64
Glyr1	9.60711e-69	0.401762	0.722	0.32	1.96609e-64
Rabl6	9.61546e-69	0.505198	0.643	0.265	1.9678e-64
Ten1	9.6385e-69	0.427871	0.668	0.281	1.97252e-64
Atp5d	1.01749e-68	0.832467	0.91	0.591	2.0823e-64
Cpsf6	1.23223e-68	0.448907	0.722	0.329	2.52177e-64
Abcb8	1.45838e-68	0.312423	0.373	0.103	2.98457e-64
Tfdp1	1.53505e-68	0.514735	0.627	0.264	3.14147e-64
Iars	1.55368e-68	0.372844	0.527	0.186	3.17961e-64
Caprin1	1.5729e-68	0.596048	0.799	0.407	3.21894e-64
Hoxa10	1.65588e-68	0.385624	0.463	0.148	3.38875e-64
Timm10	1.72647e-68	0.433501	0.599	0.235	3.53323e-64
Gale	1.7867e-68	0.358592	0.501	0.165	3.65649e-64
Rrp1	1.82186e-68	0.620785	0.807	0.432	3.72843e-64
Alms1	2.19842e-68	0.28285	0.324	0.08	4.49907e-64
Ddhd2	2.35522e-68	0.284353	0.38	0.104	4.81995e-64
Gusb	2.87562e-68	0.530378	0.694	0.312	5.88496e-64
Mrpl40	3.38395e-68	0.447561	0.568	0.222	6.92524e-64
H2afy	3.51309e-68	0.741706	0.846	0.487	7.18955e-64
Luc7l	3.71164e-68	0.387875	0.643	0.266	7.59588e-64
Exosc7	3.72416e-68	0.385973	0.563	0.209	7.62149e-64
Sfxn1	4.17253e-68	0.507895	0.679	0.296	8.53909e-64
Ddx46	4.76933e-68	0.58467	0.743	0.348	9.76044e-64
Hnrnpa2b1	4.86124e-68	0.765031	0.956	0.655	9.94853e-64
Snx7	4.97184e-68	0.355125	0.411	0.122	1.01749e-63
Ppia	5.02791e-68	0.923572	0.967	0.808	1.02896e-63
Atp5h	5.8172e-68	0.83004	0.882	0.617	1.19049e-63
Vdac3	6.40167e-68	0.759492	0.763	0.419	1.3101e-63
Dhps	6.95547e-68	0.438845	0.671	0.288	1.42344e-63
Mcmbp	7.68215e-68	0.442466	0.632	0.255	1.57215e-63
Morc2a	7.79067e-68	0.289918	0.494	0.162	1.59436e-63
Uqcrc2	9.60678e-68	0.678167	0.753	0.404	1.96603e-63
Qrsl1	1.02297e-67	0.276895	0.357	0.096	2.0935e-63
Txnl4a	1.11908e-67	0.582147	0.722	0.352	2.29021e-63
Plk1	1.18033e-67	0.368174	0.288	0.066	2.41554e-63
Lsm2	1.46125e-67	0.579133	0.684	0.302	2.99045e-63
Pnkd	1.51301e-67	0.434597	0.65	0.278	3.09638e-63
Tbcb	1.68167e-67	0.636746	0.735	0.393	3.44155e-63
Psmc5	1.75821e-67	0.62781	0.799	0.42	3.59817e-63
Ano10	1.94539e-67	0.340979	0.37	0.104	3.98125e-63
Gadd45gip1	2.47038e-67	0.556939	0.674	0.306	5.05563e-63
Ubap2	2.79968e-67	0.438768	0.697	0.301	5.72954e-63
Fam98a	2.98047e-67	0.306472	0.458	0.147	6.09953e-63
Nucks1	3.02557e-67	0.739161	0.807	0.438	6.19182e-63
Rpa1	3.67858e-67	0.383225	0.517	0.183	7.52822e-63
Kif15	4.10139e-67	0.350161	0.27	0.059	8.39349e-63
Pold2	4.45372e-67	0.368691	0.463	0.154	9.11455e-63
Mdh2	4.65857e-67	0.752867	0.869	0.535	9.53376e-63
Knstrn	5.24632e-67	0.425395	0.378	0.107	1.07366e-62
Exosc4	5.65604e-67	0.403379	0.573	0.224	1.15751e-62
Trmt6	6.18202e-67	0.286008	0.501	0.176	1.26515e-62
Mars	6.26056e-67	0.477014	0.509	0.181	1.28122e-62
Atic	6.70676e-67	0.360188	0.55	0.202	1.37254e-62
Dync1i2	7.84405e-67	0.648447	0.789	0.396	1.60528e-62
Bub1b	1.22103e-66	0.403426	0.311	0.078	2.49884e-62
Top2b	1.22668e-66	0.492196	0.699	0.32	2.5104e-62
Rnaseh2c	1.32469e-66	0.681578	0.704	0.35	2.71097e-62
2210016L21Rik	1.57568e-66	0.349752	0.555	0.206	3.22462e-62
Trmt2a	1.59188e-66	0.256099	0.416	0.125	3.25777e-62
Cdca2	1.64149e-66	0.317773	0.26	0.056	3.35931e-62
Rad50	1.74922e-66	0.437189	0.522	0.189	3.57977e-62
Zfp280d	2.61326e-66	0.300212	0.486	0.163	5.34804e-62
Selenoh	3.15068e-66	0.754121	0.728	0.357	6.44787e-62
Erg28	3.24514e-66	0.458825	0.62	0.253	6.64119e-62
Rnf168	3.37563e-66	0.29443	0.427	0.132	6.90823e-62
Mrpl49	3.50289e-66	0.385638	0.509	0.181	7.16867e-62
Chchd3	3.90014e-66	0.408645	0.638	0.269	7.98163e-62
Mrpl46	4.3461e-66	0.393469	0.563	0.214	8.89429e-62
Mpzl1	4.53306e-66	0.367376	0.56	0.208	9.2769e-62
Ppid	4.57212e-66	0.423161	0.679	0.294	9.35685e-62
Mtch2	5.22878e-66	0.54341	0.753	0.372	1.07007e-61
Ctcf	5.92672e-66	0.462694	0.679	0.303	1.2129e-61
Lsm14b	6.5587e-66	0.271728	0.414	0.124	1.34224e-61
Stip1	6.75787e-66	0.580396	0.707	0.336	1.383e-61
Gemin6	9.12519e-66	0.252302	0.324	0.082	1.86747e-61
Hnrnpab	1.03146e-65	0.817702	0.884	0.569	2.11088e-61
Asxl2	1.15791e-65	0.396017	0.571	0.213	2.36965e-61
Sssca1	1.46956e-65	0.413332	0.617	0.257	3.00745e-61
Prrc2a	1.65695e-65	0.472993	0.807	0.399	3.39096e-61
Emc8	1.7258e-65	0.44301	0.653	0.285	3.53184e-61
Ralgps2	1.73083e-65	0.310193	0.504	0.17	3.54215e-61
Mta2	1.91334e-65	0.402271	0.63	0.264	3.91564e-61
0610009B22Rik	2.01276e-65	0.255802	0.458	0.151	4.11911e-61
Orc2	2.07617e-65	0.297683	0.406	0.124	4.24887e-61
Cuta	2.15387e-65	0.559159	0.771	0.385	4.4079e-61
Eif3b	2.19801e-65	0.620892	0.794	0.425	4.49822e-61
Zmynd19	2.28727e-65	0.312567	0.494	0.169	4.6809e-61
Cbx6	2.55238e-65	0.469612	0.594	0.231	5.22345e-61
Limd1	3.37368e-65	0.375291	0.648	0.273	6.90423e-61
Ndufs3	3.4964e-65	0.576874	0.74	0.376	7.15538e-61
Dctn3	3.49965e-65	0.635687	0.779	0.434	7.16204e-61
Got2	4.71578e-65	0.427775	0.712	0.318	9.65084e-61
Galk1	5.36667e-65	0.52725	0.596	0.241	1.09829e-60
Mrpl15	6.18707e-65	0.441514	0.663	0.293	1.26618e-60
Psmg3	7.13069e-65	0.317724	0.465	0.157	1.4593e-60
Cacnb3	7.43023e-65	0.321614	0.46	0.151	1.5206e-60
Kif20b	7.966e-65	0.369982	0.283	0.066	1.63024e-60
Ssna1	8.36281e-65	0.556088	0.653	0.295	1.71145e-60
Ddx1	8.67633e-65	0.54144	0.692	0.306	1.77561e-60
Pgls	9.46547e-65	0.826615	0.841	0.49	1.93711e-60
Ndufs2	9.75621e-65	0.609094	0.805	0.433	1.99661e-60
Uqcrfs1	1.0595e-64	0.691676	0.779	0.431	2.16827e-60
Tmem238	1.15766e-64	0.503597	0.702	0.299	2.36916e-60
Bysl	1.16306e-64	0.327299	0.465	0.156	2.3802e-60
Ccna2	1.18066e-64	0.453248	0.337	0.089	2.41621e-60
Pdap1	1.4472e-64	0.757821	0.797	0.446	2.96169e-60
Pbk	1.55421e-64	0.459066	0.329	0.086	3.18069e-60
Psmb5	1.66049e-64	0.733204	0.848	0.503	3.3982e-60
Inip	2.57869e-64	0.252582	0.406	0.122	5.27728e-60
Abi2	2.61904e-64	0.347195	0.422	0.131	5.35986e-60
Mrpl41	2.6261e-64	0.404303	0.625	0.264	5.37431e-60
Dlat	2.76093e-64	0.349164	0.555	0.208	5.65025e-60
Sdhd	3.01725e-64	0.520538	0.674	0.318	6.17481e-60
Mrps24	3.27896e-64	0.70093	0.753	0.422	6.71039e-60
Cct5	3.30537e-64	0.738938	0.848	0.498	6.76444e-60
Kif3a	3.53635e-64	0.276273	0.432	0.136	7.23713e-60
Ndufa12	4.78227e-64	0.72821	0.81	0.46	9.78692e-60
Polr2g	5.0262e-64	0.459796	0.674	0.301	1.02861e-59
Mcl1	5.43226e-64	-2.22551	0.779	0.835	1.11171e-59
Epcam	5.70431e-64	0.745308	0.928	0.447	1.16739e-59
Sec14l1	8.12076e-64	0.327559	0.617	0.252	1.66191e-59
Cstf2	9.04301e-64	0.267411	0.45	0.146	1.85065e-59
Birc5	9.9009e-64	0.595254	0.442	0.14	2.02622e-59
Zranb2	1.07289e-63	0.403716	0.697	0.318	2.19568e-59
Tjp3	1.17298e-63	0.33816	0.509	0.172	2.4005e-59
Grpel2	1.32546e-63	0.420215	0.635	0.246	2.71255e-59
Odf2	1.40077e-63	0.341514	0.458	0.151	2.86668e-59
Mrpl11	1.45448e-63	0.556184	0.64	0.296	2.9766e-59
Ndufb3	1.46318e-63	0.569402	0.781	0.417	2.9944e-59
Hras	1.51768e-63	0.614148	0.753	0.389	3.10593e-59
Vdac1	1.65099e-63	0.673008	0.787	0.428	3.37875e-59
Rasal2	1.74493e-63	0.290264	0.362	0.1	3.571e-59
Park7	1.78603e-63	0.774117	0.846	0.498	3.65512e-59
Eif2b1	1.81831e-63	0.358852	0.542	0.207	3.72117e-59
Mgat4b	1.94267e-63	0.408497	0.586	0.228	3.97568e-59
Pgp	2.44384e-63	0.542971	0.702	0.324	5.00133e-59
Prpf31	2.46488e-63	0.429208	0.571	0.226	5.04437e-59
Atp5g2	2.51905e-63	0.827057	0.871	0.564	5.15523e-59
Krt18	2.9858e-63	0.874505	0.933	0.536	6.11044e-59
Setd7	2.99694e-63	0.267035	0.481	0.161	6.13324e-59
Cenpm	3.14259e-63	0.340663	0.437	0.138	6.43131e-59
Lars	3.3259e-63	0.457833	0.594	0.238	6.80645e-59
Ifrd1	3.42856e-63	-2.44807	0.63	0.764	7.01655e-59
Tmem131	3.44208e-63	0.344584	0.578	0.228	7.04421e-59
Sf3b3	3.79362e-63	0.540005	0.797	0.396	7.76365e-59
Ankrd13b	4.48803e-63	0.281714	0.36	0.102	9.18476e-59
Ube2s	4.78534e-63	1.02534	0.889	0.603	9.79319e-59
Snrpa1	5.06502e-63	0.592701	0.702	0.341	1.03656e-58
Mcm6	5.10275e-63	0.613476	0.674	0.293	1.04428e-58
Cox6c	5.72324e-63	0.710767	0.954	0.669	1.17126e-58
Qdpr	6.16189e-63	0.437047	0.542	0.21	1.26103e-58
Ppat	6.5416e-63	0.326043	0.452	0.148	1.33874e-58
Sec11c	6.76656e-63	0.797497	0.797	0.43	1.38478e-58
Skap2	6.80334e-63	0.272532	0.72	0.318	1.3923e-58
Rfc2	6.8783e-63	0.412802	0.638	0.268	1.40764e-58
Tars	7.09736e-63	0.430071	0.622	0.261	1.45248e-58
Atad3a	7.60989e-63	0.336559	0.568	0.224	1.55736e-58
Zfp704	7.62706e-63	0.434965	0.517	0.187	1.56088e-58
U2surp	7.80808e-63	0.496761	0.769	0.382	1.59792e-58
Ndufc1	8.12192e-63	0.710247	0.82	0.484	1.66215e-58
Ppif	8.31171e-63	0.255362	0.465	0.156	1.70099e-58
Noc2l	8.68897e-63	0.427128	0.627	0.267	1.7782e-58
Idh3b	9.42631e-63	0.473366	0.674	0.309	1.9291e-58
Cenps	9.69167e-63	0.291195	0.368	0.105	1.9834e-58
Atrx	9.98844e-63	0.650671	0.851	0.462	2.04413e-58
Mpp6	1.04217e-62	0.470805	0.697	0.308	2.1328e-58
Nfx1	1.07534e-62	0.34449	0.581	0.227	2.20069e-58
Hsp90ab1	1.47272e-62	0.762054	0.987	0.803	3.01392e-58
Mrps35	1.50961e-62	0.376928	0.509	0.184	3.08941e-58
Rtraf	1.54545e-62	0.818042	0.797	0.467	3.16276e-58
Mrpl16	1.61382e-62	0.400279	0.527	0.202	3.30268e-58
Suz12	1.67946e-62	0.337307	0.64	0.271	3.43702e-58
Ppan	1.69923e-62	0.424587	0.653	0.28	3.47747e-58
Plekha6	2.12524e-62	0.279862	0.411	0.125	4.34931e-58
Irf2bp1	2.14196e-62	0.280018	0.458	0.153	4.38351e-58
Esrp2	2.35194e-62	0.250629	0.35	0.096	4.81324e-58
B9d1	2.36207e-62	0.382589	0.506	0.187	4.83397e-58
Farsb	2.39576e-62	0.327602	0.545	0.204	4.90293e-58
Tcf12	4.03336e-62	0.463435	0.694	0.309	8.25427e-58
2510002D24Rik	4.09757e-62	0.353983	0.481	0.167	8.38568e-58
Chchd6	5.49724e-62	0.327113	0.491	0.177	1.12501e-57
Psme3	5.88826e-62	0.400117	0.625	0.261	1.20503e-57
Pus1	6.63398e-62	0.330498	0.522	0.193	1.35764e-57
Immt	6.66046e-62	0.514126	0.73	0.354	1.36306e-57
Nsmce4a	6.8174e-62	0.439151	0.684	0.31	1.39518e-57
Srsf3	7.14669e-62	0.761086	0.9	0.593	1.46257e-57
Ash2l	8.28602e-62	0.379511	0.573	0.232	1.69573e-57
Zfp24	8.73589e-62	0.321378	0.47	0.163	1.7878e-57
Yars	8.73596e-62	0.319907	0.506	0.183	1.78781e-57
Nxt1	9.38133e-62	0.398711	0.571	0.222	1.91989e-57
Agap1	1.06396e-61	0.298427	0.581	0.227	2.17739e-57
Fxyd5	1.3584e-61	-2.92102	0.172	0.56	2.77997e-57
Timm44	1.68039e-61	0.31637	0.563	0.219	3.43891e-57
Vcp	1.91924e-61	0.721078	0.91	0.548	3.92773e-57
Eif1ad	2.17389e-61	0.431258	0.638	0.283	4.44887e-57
Mrps34	2.38661e-61	0.557292	0.653	0.309	4.8842e-57
Cenpp	2.45148e-61	0.261317	0.296	0.073	5.01696e-57
Alkbh6	2.49913e-61	0.291828	0.447	0.15	5.11446e-57
H2afz	2.61513e-61	0.924185	0.949	0.724	5.35186e-57
Enah	3.3265e-61	0.369091	0.666	0.277	6.80768e-57
Itfg2	3.5462e-61	0.268039	0.419	0.133	7.25729e-57
Fam53a	3.58472e-61	0.385763	0.501	0.185	7.33612e-57
Cyth2	4.07088e-61	0.529068	0.702	0.333	8.33106e-57
Imp3	4.25756e-61	0.524383	0.74	0.375	8.71309e-57
Thap4	4.56875e-61	0.403207	0.445	0.15	9.34995e-57
Dohh	4.58315e-61	0.449554	0.648	0.289	9.37942e-57
Pabpn1	4.75572e-61	0.396052	0.632	0.269	9.73258e-57
Mtx2	4.83903e-61	0.451051	0.622	0.278	9.90307e-57
Pdhb	4.86249e-61	0.430492	0.704	0.329	9.95108e-57
Tacc3	6.10597e-61	0.335237	0.378	0.112	1.24959e-56
Ap1ar	6.3686e-61	0.270788	0.473	0.163	1.30333e-56
BC005561	7.14525e-61	0.481394	0.674	0.297	1.46228e-56
Senp1	8.58566e-61	0.310191	0.47	0.16	1.75706e-56
Eif4h	8.62772e-61	0.584031	0.843	0.488	1.76566e-56
Eif3a	8.93426e-61	0.735113	0.882	0.574	1.8284e-56
Tsfm	9.33441e-61	0.37823	0.555	0.219	1.91029e-56
Timm17a	9.77949e-61	0.582691	0.722	0.369	2.00137e-56
Orc6	9.89604e-61	0.437531	0.576	0.229	2.02522e-56
Cdkal1	1.09281e-60	0.378629	0.365	0.109	2.23643e-56
Gtf2f2	1.26792e-60	0.302026	0.532	0.203	2.59479e-56
Bloc1s2	1.41543e-60	0.361994	0.625	0.268	2.89668e-56
Ruvbl2	1.42566e-60	0.325179	0.532	0.202	2.91761e-56
Banf1	1.43578e-60	0.59915	0.761	0.413	2.93833e-56
Ndufs1	1.43898e-60	0.371068	0.566	0.228	2.94487e-56
Phf5a	1.51278e-60	0.588985	0.763	0.416	3.0959e-56
Ddx39	1.53578e-60	0.56714	0.704	0.339	3.14298e-56
Cebpzos	1.62604e-60	0.381846	0.532	0.202	3.32768e-56
Sdha	1.71354e-60	0.458838	0.738	0.358	3.50675e-56
Abhd8	1.98816e-60	0.308217	0.404	0.124	4.06876e-56
Cep57	2.09584e-60	0.321131	0.481	0.171	4.28914e-56
Lgals3	2.12085e-60	-2.42924	0.429	0.689	4.34032e-56
Rev3l	2.31628e-60	0.389843	0.491	0.175	4.74027e-56
Tufm	2.35724e-60	0.464754	0.591	0.245	4.82409e-56
Fdft1	2.67301e-60	0.352456	0.553	0.206	5.47032e-56
Acot13	2.89911e-60	0.305559	0.573	0.232	5.93304e-56
Impdh2	2.94421e-60	0.6792	0.787	0.424	6.02532e-56
Txn2	3.00392e-60	0.580074	0.71	0.364	6.14752e-56
Meaf6	3.61974e-60	0.271	0.494	0.179	7.40779e-56
Cyhr1	3.94602e-60	0.401677	0.645	0.289	8.07553e-56
Smarcb1	4.90022e-60	0.454637	0.622	0.275	1.00283e-55
Ubac1	4.97864e-60	0.268336	0.437	0.148	1.01888e-55
Prpf19	5.07798e-60	0.478627	0.684	0.32	1.03921e-55
mt-Co1	6.07137e-60	0.854705	0.977	0.906	1.24251e-55
Sf3a2	6.99477e-60	0.287071	0.558	0.219	1.43148e-55
Phgdh	7.21347e-60	0.479163	0.681	0.289	1.47624e-55
Cdca7	7.42824e-60	0.256258	0.411	0.129	1.52019e-55
Zbtb41	8.39906e-60	0.278857	0.362	0.105	1.71887e-55
Tcof1	9.88592e-60	0.419168	0.55	0.216	2.02315e-55
Phax	1.07716e-59	0.407354	0.617	0.264	2.2044e-55
Arid1a	1.08959e-59	0.398948	0.697	0.324	2.22985e-55
Pycrl	1.16174e-59	0.343337	0.473	0.169	2.37751e-55
Mpdu1	1.41361e-59	0.347244	0.622	0.271	2.89295e-55
Ndufs5	1.42106e-59	0.636621	0.805	0.469	2.90819e-55
Ccar1	1.56773e-59	0.495556	0.776	0.393	3.20835e-55
Lsr	1.64597e-59	0.35522	0.676	0.257	3.36847e-55
Ndufv3	1.70344e-59	0.704736	0.771	0.433	3.4861e-55
Nsd1	1.80727e-59	0.382008	0.645	0.286	3.69858e-55
Pik3r1	1.83963e-59	0.299924	0.635	0.266	3.7648e-55
Rbmxl1	1.88207e-59	0.40675	0.648	0.292	3.85166e-55
Mrps15	1.93351e-59	0.440523	0.663	0.31	3.95692e-55
BC003965	1.95606e-59	0.341851	0.584	0.234	4.00308e-55
Cxcl2	1.97384e-59	-4.52772	0.648	0.808	4.03947e-55
Snrpd1	1.97814e-59	0.725282	0.812	0.469	4.04827e-55
Pmf1	2.23936e-59	0.283657	0.509	0.186	4.58284e-55
Arfip2	2.25729e-59	0.339984	0.548	0.218	4.61955e-55
Slc4a2	2.30754e-59	0.275572	0.509	0.187	4.72237e-55
Ncbp1	2.8872e-59	0.313793	0.524	0.201	5.90866e-55
Hacd1	2.88882e-59	0.345011	0.537	0.203	5.91197e-55
Hmbs	3.00402e-59	0.344922	0.524	0.201	6.14773e-55
Ube2c	3.11244e-59	0.946888	0.488	0.175	6.36961e-55
Uspl1	3.17422e-59	0.260469	0.391	0.121	6.49604e-55
Sgpp1	3.32349e-59	0.300571	0.491	0.175	6.80153e-55
Lsm3	3.52941e-59	0.409641	0.627	0.277	7.22294e-55
Cmc2	4.70489e-59	0.368456	0.481	0.176	9.62857e-55
Ube2e3	5.58431e-59	0.539163	0.686	0.342	1.14283e-54
Ddx42	6.33409e-59	0.37506	0.617	0.264	1.29627e-54
Nelfcd	6.89359e-59	0.25235	0.437	0.147	1.41077e-54
Arl6ip4	7.45034e-59	0.38408	0.648	0.288	1.52471e-54
Poldip2	7.79455e-59	0.369277	0.56	0.226	1.59515e-54
Gcn1l1	8.58636e-59	0.360715	0.602	0.249	1.7572e-54
Mrpl13	9.3342e-59	0.437688	0.681	0.33	1.91024e-54
H2afx	9.93499e-59	0.746603	0.602	0.267	2.0332e-54
Birc6	1.06208e-58	0.418248	0.766	0.379	2.17355e-54
Zbtb8os	1.06612e-58	0.299755	0.586	0.237	2.18182e-54
Nup88	1.30798e-58	0.318084	0.494	0.184	2.67678e-54
Jpt1	1.45389e-58	0.718129	0.879	0.551	2.97538e-54
C2cd2l	1.45809e-58	0.33133	0.347	0.101	2.98398e-54
Hnrnpu	1.5767e-58	0.683994	0.92	0.59	3.22671e-54
Pim1	1.61948e-58	-2.60196	0.368	0.659	3.31426e-54
Arpc5l	1.66954e-58	0.504655	0.717	0.354	3.41672e-54
Gon4l	1.7274e-58	0.361	0.499	0.186	3.53512e-54
Larp1	1.83605e-58	0.473283	0.717	0.339	3.75748e-54
Hnrnpa3	2.12626e-58	0.665376	0.887	0.568	4.35139e-54
Abcf1	2.58805e-58	0.558126	0.753	0.381	5.29644e-54
Mrpl38	2.72827e-58	0.475269	0.661	0.298	5.5834e-54
Aurka	2.73924e-58	0.292462	0.28	0.07	5.60585e-54
Zfp266	3.00378e-58	0.314508	0.483	0.171	6.14723e-54
Nudcd2	3.40105e-58	0.459925	0.684	0.311	6.96025e-54
Ckap5	3.50087e-58	0.401251	0.455	0.161	7.16453e-54
Myef2	3.53573e-58	0.371718	0.483	0.18	7.23588e-54
Tsta3	3.94493e-58	0.367839	0.622	0.272	8.07329e-54
mt-Nd5	3.96124e-58	0.807051	0.931	0.627	8.10667e-54
Inppl1	3.96721e-58	0.370856	0.496	0.183	8.1189e-54
Ndufb4	4.30112e-58	0.598366	0.771	0.439	8.80225e-54
Alkbh1	4.39261e-58	0.439824	0.702	0.314	8.98948e-54
Klf6	4.51572e-58	-1.91577	0.563	0.719	9.24141e-54
Mrpl17	4.51663e-58	0.524499	0.717	0.366	9.24327e-54
Stard10	4.73949e-58	0.383928	0.648	0.265	9.69937e-54
Kif21a	5.87682e-58	0.271391	0.44	0.147	1.20269e-53
Gtf2e2	5.90418e-58	0.316237	0.568	0.235	1.20829e-53
Pop7	5.96202e-58	0.328563	0.589	0.244	1.22013e-53
Smim22	6.32326e-58	0.349454	0.612	0.23	1.29405e-53
Dpp3	7.11649e-58	0.372562	0.568	0.231	1.45639e-53
Prelid3b	8.32793e-58	0.47917	0.635	0.292	1.70431e-53
Cse1l	8.45071e-58	0.265015	0.514	0.192	1.72944e-53
Rbm28	8.81182e-58	0.361568	0.62	0.269	1.80334e-53
Hnrnpm	9.07827e-58	0.49461	0.843	0.464	1.85787e-53
Btg1	9.14937e-58	-2.05282	0.82	0.868	1.87242e-53
Gmps	9.25133e-58	0.382485	0.64	0.288	1.89328e-53
Adsl	9.93312e-58	0.334266	0.499	0.185	2.03281e-53
Nudt2	1.01895e-57	0.333582	0.514	0.195	2.08527e-53
Pik3r2	1.02993e-57	0.327086	0.442	0.152	2.10775e-53
Ilkap	1.1569e-57	0.367908	0.64	0.288	2.36759e-53
Cep295	1.19844e-57	0.26066	0.339	0.098	2.4526e-53
Ndufb5	1.22584e-57	0.773034	0.776	0.474	2.50869e-53
Mphosph8	1.27901e-57	0.310898	0.599	0.248	2.61749e-53
Nxf1	1.3491e-57	0.50492	0.73	0.385	2.76092e-53
Apoo	1.5065e-57	0.342221	0.481	0.179	3.08305e-53
Hnrnph3	1.72429e-57	0.309271	0.545	0.22	3.52876e-53
Cisd3	1.77014e-57	0.26573	0.45	0.156	3.6226e-53
Synrg	1.77616e-57	0.295512	0.434	0.146	3.63492e-53
Nolc1	1.78102e-57	0.558996	0.717	0.354	3.64486e-53
Tsg101	1.85229e-57	0.445691	0.697	0.323	3.79072e-53
Arid2	1.94633e-57	0.34743	0.537	0.211	3.98317e-53
Ptov1	2.08425e-57	0.521857	0.763	0.386	4.26542e-53
Myg1	2.40545e-57	0.36787	0.527	0.205	4.92275e-53
Gpatch4	2.56e-57	0.294716	0.478	0.171	5.23904e-53
Mrpl36	2.85469e-57	0.518811	0.676	0.327	5.84212e-53
Polr3h	3.05204e-57	0.287654	0.416	0.137	6.24601e-53
Plk2	3.78859e-57	0.507841	0.753	0.354	7.75335e-53
Ccnb2	4.25496e-57	0.449839	0.378	0.115	8.70778e-53
Camk2n1	4.67074e-57	0.330857	0.481	0.167	9.55867e-53
Anapc13	4.96783e-57	0.541074	0.774	0.403	1.01667e-52
Atxn7l3b	5.99233e-57	0.556526	0.776	0.425	1.22633e-52
Aspscr1	6.20277e-57	0.364687	0.576	0.237	1.2694e-52
Acp1	8.57271e-57	0.564885	0.725	0.363	1.7544e-52
Exosc8	9.85464e-57	0.347831	0.558	0.229	2.01675e-52
Dicer1	1.15053e-56	0.356651	0.571	0.231	2.35456e-52
Mpv17l2	1.30531e-56	0.351432	0.514	0.202	2.67132e-52
Trim59	1.33759e-56	0.342368	0.419	0.141	2.73737e-52
Akr7a5	1.3823e-56	0.349537	0.586	0.248	2.82888e-52
Vdac2	1.92063e-56	0.705917	0.859	0.532	3.93056e-52
Acin1	1.95439e-56	0.494048	0.81	0.44	3.99966e-52
Jagn1	2.19241e-56	0.334329	0.537	0.217	4.48676e-52
Ptpa	2.46788e-56	0.349674	0.612	0.268	5.05051e-52
Dera	2.68972e-56	0.278532	0.568	0.228	5.50451e-52
Ndufa11	2.72963e-56	0.609355	0.797	0.468	5.5862e-52
Akap9	3.14763e-56	0.584106	0.738	0.357	6.44161e-52
Matr3	3.17286e-56	0.466279	0.789	0.431	6.49326e-52
Uqcrb	3.35217e-56	0.767465	0.843	0.546	6.86022e-52
2310039H08Rik	3.4168e-56	0.317171	0.586	0.245	6.99249e-52
Ube2m	3.42074e-56	0.662056	0.794	0.456	7.00053e-52
Psmd2	3.87103e-56	0.519048	0.776	0.406	7.92206e-52
Ets2	4.09197e-56	-2.2365	0.424	0.671	8.37423e-52
Dync1h1	4.09731e-56	0.455211	0.769	0.384	8.38514e-52
Snw1	4.09807e-56	0.409412	0.753	0.386	8.38671e-52
Ctbp1	4.44564e-56	0.494474	0.735	0.379	9.09801e-52
Nop16	5.26652e-56	0.33574	0.548	0.224	1.07779e-51
Tmx2	6.21341e-56	0.264877	0.468	0.17	1.27158e-51
Sdcbp	6.23133e-56	-2.07478	0.514	0.699	1.27524e-51
Cand1	8.47562e-56	0.343605	0.617	0.269	1.73453e-51
Bola2	8.82155e-56	0.565614	0.82	0.461	1.80533e-51
Plekhj1	1.13698e-55	0.34286	0.712	0.35	2.32684e-51
Casp8ap2	1.1535e-55	0.35469	0.504	0.191	2.36063e-51
Crebzf	1.17712e-55	0.305101	0.596	0.246	2.40898e-51
Cabin1	1.30392e-55	0.386833	0.535	0.21	2.66847e-51
Mrpl55	1.3407e-55	0.365703	0.53	0.219	2.74375e-51
Scd2	1.41282e-55	0.534314	0.748	0.359	2.89135e-51
Sgta	1.48293e-55	0.394549	0.692	0.333	3.03483e-51
Ppih	1.48381e-55	0.266511	0.488	0.181	3.03662e-51
Mrpl2	1.51349e-55	0.307226	0.581	0.242	3.09736e-51
Cenpa	1.5573e-55	0.644688	0.496	0.186	3.18702e-51
Spast	1.59489e-55	0.263332	0.514	0.195	3.26394e-51
Akap8	1.66333e-55	0.290744	0.535	0.209	3.404e-51
Eef1akmt1	1.74113e-55	0.324823	0.54	0.217	3.56322e-51
Fam173a	1.76179e-55	0.389135	0.684	0.317	3.6055e-51
Mettl1	1.77726e-55	0.307054	0.519	0.201	3.63716e-51
Fen1	1.83318e-55	0.266942	0.406	0.135	3.7516e-51
Nol12	2.01111e-55	0.337285	0.576	0.239	4.11574e-51
Slc25a4	2.16945e-55	0.685284	0.843	0.456	4.43979e-51
Smc2	2.34867e-55	0.587782	0.452	0.166	4.80655e-51
Cs	2.3633e-55	0.442874	0.671	0.326	4.83649e-51
Ssb	2.40374e-55	0.587376	0.848	0.487	4.91925e-51
Hcfc1	2.46642e-55	0.314339	0.512	0.195	5.04753e-51
Dap3	2.47465e-55	0.371654	0.676	0.311	5.06437e-51
Ppp3cb	2.65166e-55	0.321207	0.555	0.225	5.42662e-51
Man1a2	3.38608e-55	0.409526	0.676	0.32	6.92962e-51
Mlf2	3.8245e-55	0.543252	0.758	0.412	7.82685e-51
Nt5dc2	3.84583e-55	0.342172	0.555	0.211	7.8705e-51
Grhl2	4.27939e-55	0.255023	0.342	0.1	8.75778e-51
Anxa2	4.2985e-55	-1.85	0.409	0.656	8.79689e-51
Uchl5	5.03341e-55	0.276281	0.589	0.251	1.03009e-50
Meis1	5.11795e-55	0.34044	0.432	0.148	1.04739e-50
Atp5j	5.72438e-55	0.795399	0.874	0.606	1.17149e-50
Ptcd3	5.94124e-55	0.279546	0.419	0.143	1.21587e-50
Hspa9	6.05676e-55	0.555874	0.843	0.484	1.23952e-50
Rsbn1l	6.70177e-55	0.253197	0.635	0.274	1.37152e-50
Cd63	7.00259e-55	-2.36862	0.429	0.646	1.43308e-50
Zfp326	7.02664e-55	0.334413	0.65	0.291	1.438e-50
Spint2	7.80762e-55	0.528214	0.848	0.367	1.59783e-50
Dnajc11	8.12472e-55	0.327122	0.524	0.202	1.66272e-50
Smc1a	1.05229e-54	0.512023	0.771	0.397	2.15352e-50
Bod1l	1.07192e-54	0.456186	0.663	0.304	2.19369e-50
Psma1	1.30698e-54	0.48622	0.807	0.441	2.67473e-50
Sh3bgrl	1.33107e-54	0.542714	0.692	0.341	2.72403e-50
Tma7	1.44113e-54	0.614631	0.887	0.554	2.94928e-50
Hdac1	1.45102e-54	0.398482	0.658	0.308	2.96952e-50
Mthfd1	1.46318e-54	0.273099	0.44	0.153	2.9944e-50
Cspp1	1.58004e-54	0.282107	0.591	0.246	3.23355e-50
mt-Nd3	1.71363e-54	0.90632	0.938	0.691	3.50695e-50
Ica1	1.86528e-54	0.257669	0.386	0.126	3.8173e-50
Tsr3	2.00849e-54	0.284554	0.455	0.164	4.11038e-50
Med8	2.22474e-54	0.295959	0.594	0.256	4.55294e-50
Bri3bp	2.22998e-54	0.298372	0.553	0.226	4.56365e-50
Carmil1	2.30442e-54	0.278871	0.411	0.136	4.71599e-50
Polr2m	2.47484e-54	0.525812	0.71	0.368	5.06476e-50
Cd14	2.6123e-54	-3.86853	0.249	0.587	5.34606e-50
Ldhb	2.72418e-54	0.254764	0.442	0.149	5.57504e-50
Npnt	2.72841e-54	0.289769	0.483	0.169	5.58369e-50
GRCh38-MYCN	2.73157e-54	0.304194	0.632	0.261	5.59016e-50
Eif2b5	2.74113e-54	0.370395	0.532	0.213	5.60972e-50
Rsl1d1	2.8723e-54	0.576053	0.763	0.408	5.87817e-50
Psmd7	3.24554e-54	0.612102	0.812	0.457	6.642e-50
Snrnp40	3.42624e-54	0.435062	0.589	0.262	7.0118e-50
Plaa	3.59517e-54	0.318348	0.586	0.246	7.35752e-50
Acot7	3.73586e-54	0.288274	0.501	0.192	7.64543e-50
Shcbp1	4.57317e-54	0.255782	0.272	0.07	9.35899e-50
Scrib	5.0988e-54	0.352004	0.491	0.185	1.04347e-49
Ncbp2	5.7112e-54	0.38055	0.596	0.257	1.1688e-49
Faap20	6.39221e-54	0.257046	0.463	0.168	1.30816e-49
Stx16	7.07022e-54	0.275316	0.532	0.208	1.44692e-49
Naa38	7.1036e-54	0.417809	0.676	0.325	1.45375e-49
Gopc	7.79233e-54	0.260299	0.347	0.105	1.5947e-49
Psrc1	7.84447e-54	0.290201	0.409	0.135	1.60537e-49
Commd9	8.63038e-54	0.313254	0.499	0.194	1.76621e-49
Phf20	8.72036e-54	0.363916	0.506	0.198	1.78462e-49
Ube2v2	1.14252e-53	0.374091	0.638	0.289	2.33817e-49
Cdh1	1.2684e-53	0.265153	0.781	0.318	2.59578e-49
Ttc14	1.32526e-53	0.332101	0.725	0.347	2.71214e-49
Psmd1	1.35686e-53	0.476743	0.746	0.372	2.77681e-49
Rps15	1.40757e-53	0.625856	0.99	0.795	2.8806e-49
Mast4	1.42661e-53	0.366981	0.792	0.37	2.91956e-49
Nudcd3	1.46855e-53	0.296524	0.658	0.295	3.00538e-49
Pin1	1.51883e-53	0.443619	0.674	0.339	3.10829e-49
Hspbp1	1.53456e-53	0.302987	0.46	0.167	3.14047e-49
Tomm70a	1.87342e-53	0.378903	0.635	0.286	3.83396e-49
Smad1	1.98737e-53	0.441972	0.614	0.274	4.06715e-49
Acat1	2.12316e-53	0.455713	0.686	0.322	4.34505e-49
Ppa2	2.22344e-53	0.334467	0.517	0.209	4.55027e-49
Tspan13	2.35718e-53	0.284663	0.702	0.305	4.82397e-49
Plxnb2	2.82936e-53	0.411224	0.728	0.334	5.79029e-49
Bod1	2.89956e-53	0.398287	0.625	0.283	5.93394e-49
Clns1a	2.99264e-53	0.38152	0.589	0.261	6.12443e-49
Bzw2	3.24076e-53	0.5804	0.712	0.352	6.63222e-49
Mrpl20	3.28417e-53	0.521124	0.776	0.433	6.72106e-49
N4bp3	3.61536e-53	0.255872	0.419	0.143	7.39883e-49
Snrnp70	3.86005e-53	0.549587	0.871	0.514	7.8996e-49
Nudt21	3.96323e-53	0.480346	0.71	0.355	8.11076e-49
Eps8l2	4.49032e-53	0.288986	0.447	0.156	9.18944e-49
Rpl7a	4.77797e-53	0.721544	0.961	0.705	9.77812e-49
2010320M18Rik	5.5635e-53	0.291487	0.414	0.141	1.13857e-48
Tsnax	5.83213e-53	0.328455	0.486	0.189	1.19355e-48
Sltm	6.17756e-53	0.492704	0.784	0.417	1.26424e-48
Pola1	6.24578e-53	0.266629	0.357	0.111	1.2782e-48
2610524H06Rik	6.2741e-53	0.355978	0.44	0.16	1.28399e-48
Fam136a	6.40707e-53	0.374591	0.494	0.202	1.31121e-48
Slc7a1	6.61801e-53	0.265588	0.596	0.244	1.35438e-48
Nol7	6.96008e-53	0.496382	0.763	0.404	1.42438e-48
Ubc	7.15948e-53	-1.22032	0.933	0.905	1.46519e-48
Cldn3	7.40885e-53	0.30612	0.802	0.323	1.51622e-48
Kif22	7.47585e-53	0.283459	0.283	0.076	1.52993e-48
Sel1l3	7.56757e-53	0.270252	0.427	0.143	1.5487e-48
Rpl18	8.03791e-53	0.594338	0.99	0.842	1.64496e-48
Cyfip1	9.58412e-53	0.413389	0.679	0.325	1.96139e-48
Agpat5	1.09488e-52	0.371171	0.627	0.286	2.24067e-48
G3bp2	1.30331e-52	0.460702	0.748	0.399	2.66722e-48
Cstf3	1.30832e-52	0.251839	0.512	0.197	2.67748e-48
Polr2c	1.34282e-52	0.422437	0.689	0.347	2.74809e-48
Rpl11	1.44744e-52	0.670849	0.977	0.809	2.96219e-48
Rnf122	1.44796e-52	0.291413	0.378	0.121	2.96325e-48
Suclg2	1.55194e-52	0.330928	0.573	0.244	3.17604e-48
Nt5c3b	1.65235e-52	0.252096	0.483	0.182	3.38153e-48
Zcrb1	1.80369e-52	0.479415	0.748	0.414	3.69124e-48
Ss18	2.09022e-52	0.251307	0.55	0.228	4.27764e-48
Syncrip	2.24693e-52	0.431572	0.797	0.426	4.59834e-48
Hdgf	2.38737e-52	0.65896	0.835	0.487	4.88575e-48
Bop1	3.08369e-52	0.29642	0.524	0.207	6.31078e-48
Mrpl54	3.26827e-52	0.551243	0.738	0.426	6.68852e-48
Tipin	3.33772e-52	0.348604	0.542	0.226	6.83065e-48
Prrc2b	3.5703e-52	0.369292	0.64	0.292	7.30661e-48
Wdr77	4.04462e-52	0.26851	0.519	0.205	8.27732e-48
Mrps23	4.12481e-52	0.342219	0.584	0.254	8.44143e-48
Tubb4b	4.76512e-52	0.861278	0.887	0.548	9.75182e-48
Zbtb38	4.90408e-52	0.290166	0.501	0.19	1.00362e-47
H2afv	5.39357e-52	0.642184	0.758	0.422	1.10379e-47
Usp1	5.47819e-52	0.372841	0.576	0.247	1.12111e-47
Spag7	5.58758e-52	0.3674	0.635	0.299	1.1435e-47
Rbm15b	6.14985e-52	0.342092	0.458	0.17	1.25857e-47
Dhx36	6.36895e-52	0.324259	0.627	0.285	1.30341e-47
Churc1	7.94515e-52	0.357841	0.653	0.317	1.62597e-47
Vegfb	8.04485e-52	0.294058	0.476	0.183	1.64638e-47
Rrp1b	8.14001e-52	0.281145	0.496	0.191	1.66585e-47
Pfdn6	8.54187e-52	0.373744	0.712	0.365	1.74809e-47
Eif3d	9.95489e-52	0.497795	0.771	0.424	2.03727e-47
Prpf8	9.95816e-52	0.314325	0.63	0.288	2.03794e-47
Fam98b	1.0044e-51	0.252424	0.447	0.16	2.05551e-47
Tcerg1	1.07854e-51	0.440499	0.674	0.326	2.20723e-47
Hspe1	1.15321e-51	0.694877	0.871	0.546	2.36004e-47
Ola1	1.15564e-51	0.426593	0.686	0.339	2.36502e-47
Smagp	1.15968e-51	0.268388	0.501	0.185	2.37329e-47
Mrpl4	1.3105e-51	0.382223	0.625	0.295	2.68194e-47
Mtch1	1.44889e-51	0.592071	0.825	0.455	2.96516e-47
Rpl27a	1.46654e-51	0.581698	0.99	0.884	3.00128e-47
Anapc16	1.46809e-51	0.329782	0.632	0.296	3.00444e-47
Ywhae	1.858e-51	0.663345	0.874	0.575	3.8024e-47
Pfdn1	1.94493e-51	0.477063	0.74	0.386	3.9803e-47
Gtf3c1	2.20492e-51	0.284009	0.514	0.201	4.51237e-47
Gna11	2.2338e-51	0.474942	0.676	0.315	4.57147e-47
Cyb5r1	2.45548e-51	0.281592	0.45	0.164	5.02514e-47
Psmb7	2.66881e-51	0.432824	0.746	0.406	5.46173e-47
Brca2	2.7186e-51	0.308959	0.26	0.066	5.56362e-47
Zmat2	2.76695e-51	0.337094	0.697	0.358	5.66255e-47
Ap1s1	3.17832e-51	0.37337	0.676	0.319	6.50443e-47
Tmem201	3.22137e-51	0.255622	0.296	0.083	6.59253e-47
Traf4	3.36946e-51	0.361598	0.643	0.284	6.8956e-47
Mthfd2l	3.46564e-51	0.270547	0.468	0.18	7.09244e-47
Hnrnpul2	3.62687e-51	0.340691	0.725	0.355	7.42238e-47
Tuba1b	4.42906e-51	0.639541	0.763	0.425	9.06408e-47
Prpf40a	4.83688e-51	0.477882	0.805	0.46	9.89868e-47
Adh5	5.29013e-51	0.431975	0.707	0.357	1.08263e-46
Dync1li2	6.024e-51	0.269937	0.488	0.188	1.23281e-46
Psmd14	6.90365e-51	0.420446	0.645	0.31	1.41283e-46
Tpx2	7.18922e-51	0.456113	0.329	0.1	1.47127e-46
Mta3	7.32772e-51	0.285102	0.468	0.179	1.49962e-46
Pnisr	1.19586e-50	0.31747	0.763	0.402	2.44732e-46
Psmd3	1.2031e-50	0.454572	0.712	0.362	2.46215e-46
Ndufs7	1.21807e-50	0.497304	0.738	0.413	2.49278e-46
Atp5k	1.22033e-50	0.806938	0.835	0.57	2.4974e-46
Smc4	1.57748e-50	0.618324	0.607	0.282	3.22832e-46
Hist1h2ae	1.60321e-50	0.280976	0.296	0.082	3.28096e-46
Ybx3	1.69071e-50	0.666031	0.817	0.47	3.46004e-46
Kif11	1.7011e-50	0.301013	0.26	0.068	3.4813e-46
Eif5b	1.76947e-50	0.549404	0.866	0.507	3.62121e-46
Mrps17	1.81802e-50	0.398788	0.614	0.295	3.72058e-46
Aimp1	1.8701e-50	0.509768	0.763	0.411	3.82717e-46
Acsl3	2.4266e-50	0.352335	0.571	0.24	4.96603e-46
Srpk2	2.51143e-50	0.387594	0.71	0.35	5.13964e-46
Ylpm1	2.70649e-50	0.320524	0.519	0.213	5.53883e-46
mt-Nd4l	2.77333e-50	0.780006	0.925	0.576	5.67563e-46
Txlna	2.78193e-50	0.333541	0.54	0.227	5.69323e-46
Ccdc43	2.89583e-50	0.277154	0.36	0.116	5.92631e-46
Aars	2.99018e-50	0.266988	0.584	0.256	6.1194e-46
Esf1	3.08343e-50	0.402238	0.684	0.33	6.31023e-46
Nae1	3.36119e-50	0.275419	0.53	0.218	6.87867e-46
Alyref	3.41127e-50	0.432369	0.743	0.408	6.98117e-46
Rpf2	3.65794e-50	0.319617	0.447	0.165	7.48597e-46
Upf1	4.11548e-50	0.297768	0.612	0.276	8.42234e-46
Cetn3	5.87714e-50	0.41182	0.702	0.351	1.20276e-45
Alad	5.94607e-50	0.313506	0.542	0.225	1.21686e-45
Rrp7a	5.95438e-50	0.32806	0.589	0.262	1.21856e-45
Sqle	6.04286e-50	0.379293	0.566	0.234	1.23667e-45
Carhsp1	6.44083e-50	0.377636	0.748	0.384	1.31812e-45
Gtf2a2	6.62168e-50	0.332732	0.697	0.348	1.35513e-45
Ccdc88a	7.12917e-50	0.311541	0.519	0.209	1.45898e-45
Cox19	7.22316e-50	0.280804	0.519	0.212	1.47822e-45
Kansl2	7.40406e-50	0.294608	0.527	0.22	1.51524e-45
Pds5a	7.44576e-50	0.298319	0.676	0.321	1.52378e-45
Sf3a1	7.96487e-50	0.350541	0.54	0.227	1.63001e-45
Polr2e	8.26664e-50	0.417111	0.681	0.347	1.69177e-45
Gnl3	9.38198e-50	0.577169	0.799	0.442	1.92002e-45
Ppp1r15a	1.00517e-49	-2.02687	0.296	0.586	2.05707e-45
Mif	1.05467e-49	0.775079	0.956	0.754	2.15839e-45
Tbl3	1.1927e-49	0.258419	0.44	0.161	2.44086e-45
Tmem259	1.27065e-49	0.263011	0.64	0.288	2.60038e-45
Ywhaq	1.37129e-49	0.6122	0.815	0.487	2.80635e-45
Polr1a	1.57164e-49	0.30383	0.388	0.134	3.21636e-45
Ndufb11	1.76624e-49	0.567495	0.805	0.487	3.61462e-45
Dalrd3	1.83634e-49	0.258212	0.486	0.188	3.75807e-45
Gatad1	1.93293e-49	0.362061	0.65	0.313	3.95574e-45
Kdm1a	2.05286e-49	0.327158	0.697	0.342	4.20117e-45
Ctsd	2.1813e-49	-2.21333	0.653	0.72	4.46403e-45
Nsmce1	2.38357e-49	0.3691	0.589	0.276	4.87797e-45
Bckdk	2.72767e-49	0.262415	0.537	0.224	5.58217e-45
Ctsb	2.90639e-49	-2.23381	0.578	0.694	5.94792e-45
Cdc123	3.02676e-49	0.340929	0.625	0.289	6.19425e-45
Armc1	3.08258e-49	0.259397	0.514	0.211	6.30851e-45
Snrpf	3.16067e-49	0.68427	0.817	0.501	6.46832e-45
Ptrh2	3.22072e-49	0.280284	0.481	0.193	6.59121e-45
Tsn	3.41039e-49	0.505879	0.715	0.398	6.97936e-45
Alg14	3.45016e-49	0.293169	0.404	0.145	7.06075e-45
Ddx17	3.66327e-49	0.341396	0.746	0.374	7.49688e-45
Zc3h18	4.08476e-49	0.296441	0.591	0.259	8.35946e-45
Chd8	4.15565e-49	0.30921	0.558	0.237	8.50453e-45
Zfp207	4.62992e-49	0.274561	0.717	0.368	9.47512e-45
Hnrnpd	4.79148e-49	0.534604	0.807	0.462	9.80577e-45
Baiap2l1	4.99666e-49	0.262224	0.468	0.174	1.02257e-44
Ppp1r37	5.40631e-49	0.318073	0.555	0.236	1.1064e-44
Thoc3	5.54012e-49	0.295169	0.519	0.216	1.13379e-44
Usp34	5.87624e-49	0.278108	0.74	0.367	1.20257e-44
Tyrobp	6.21658e-49	-3.53061	0.123	0.476	1.27222e-44
Polr2j	6.40498e-49	0.459817	0.702	0.366	1.31078e-44
Snrpd3	7.0146e-49	0.546321	0.748	0.424	1.43554e-44
Nsfl1c	7.11872e-49	0.313833	0.609	0.279	1.45685e-44
Mrps18a	7.29397e-49	0.386892	0.653	0.321	1.49271e-44
Pik3r3	7.50923e-49	0.259817	0.422	0.151	1.53676e-44
Ddx18	8.01345e-49	0.426683	0.635	0.297	1.63995e-44
Timm8b	8.22037e-49	0.472534	0.751	0.425	1.6823e-44
Cks1b	8.70481e-49	0.566764	0.573	0.264	1.78144e-44
Neat1	9.14164e-49	-1.61894	0.869	0.836	1.87084e-44
Ipo5	9.79023e-49	0.400055	0.658	0.322	2.00357e-44
Pafah1b3	1.01495e-48	0.390153	0.661	0.313	2.07709e-44
Btbd1	1.0715e-48	0.32142	0.638	0.302	2.19282e-44
Minos1	1.15032e-48	0.605781	0.853	0.552	2.35413e-44
Tarbp2	1.45358e-48	0.283294	0.452	0.172	2.97476e-44
Mrps10	1.47884e-48	0.371232	0.555	0.249	3.02645e-44
Ccdc47	1.48582e-48	0.336402	0.609	0.278	3.04072e-44
Cpsf2	1.57802e-48	0.362709	0.578	0.262	3.22942e-44
Chchd2	1.59571e-48	0.603326	0.969	0.789	3.26562e-44
Mrps12	2.02801e-48	0.426651	0.656	0.327	4.15032e-44
R3hdm1	2.50295e-48	0.354091	0.627	0.285	5.12229e-44
Wdr43	2.71213e-48	0.404114	0.699	0.344	5.55038e-44
Pum3	2.71622e-48	0.263973	0.535	0.223	5.55874e-44
Cox7b	2.86319e-48	0.615937	0.864	0.549	5.85952e-44
Farsa	2.88863e-48	0.313097	0.55	0.237	5.91157e-44
Elof1	2.93175e-48	0.451252	0.668	0.346	5.99982e-44
Hnrnpul1	3.29776e-48	0.27741	0.648	0.301	6.74886e-44
Knop1	3.42316e-48	0.366398	0.656	0.307	7.00549e-44
Thrap3	3.45975e-48	0.415285	0.746	0.41	7.08038e-44
Lsg1	3.49281e-48	0.302201	0.527	0.222	7.14803e-44
Ndufb2	3.5222e-48	0.525148	0.74	0.415	7.20819e-44
Irf2bpl	3.81406e-48	0.353529	0.622	0.277	7.80548e-44
Hmgb2	3.89259e-48	0.886959	0.861	0.543	7.96618e-44
Taf15	4.24383e-48	0.369766	0.663	0.327	8.68499e-44
Ggnbp2	4.27287e-48	0.362607	0.735	0.377	8.74444e-44
Znhit1	4.91391e-48	0.319579	0.666	0.33	1.00563e-43
Pycr2	5.3697e-48	0.346498	0.522	0.219	1.09891e-43
Ptrhd1	5.37858e-48	0.268793	0.501	0.205	1.10073e-43
Paxip1	5.69777e-48	0.258365	0.388	0.136	1.16605e-43
Fcer1g	6.37702e-48	-3.45343	0.116	0.465	1.30506e-43
Mrpl58	7.26246e-48	0.399648	0.607	0.292	1.48626e-43
Gapvd1	8.4698e-48	0.325821	0.656	0.307	1.73335e-43
Sdhc	8.931e-48	0.416977	0.64	0.321	1.82773e-43
Snhg6	1.17714e-47	0.306696	0.599	0.275	2.40902e-43
Psmc3	1.22787e-47	0.526019	0.769	0.433	2.51285e-43
1110004F10Rik	1.29239e-47	0.488712	0.738	0.404	2.64487e-43
Rbm26	1.3836e-47	0.318319	0.604	0.273	2.83154e-43
Bclaf1	1.44452e-47	0.438141	0.81	0.467	2.9562e-43
Nelfe	1.47162e-47	0.318179	0.558	0.247	3.01167e-43
Kif5b	1.56508e-47	0.535235	0.853	0.513	3.20294e-43
Safb	1.57956e-47	0.295043	0.648	0.305	3.23256e-43
Hnrnpa0	1.80951e-47	0.60196	0.9	0.575	3.70315e-43
Snrpa	1.96596e-47	0.372103	0.645	0.323	4.02334e-43
Cstb	2.26857e-47	-2.22014	0.666	0.725	4.64262e-43
Pitpnb	2.54556e-47	0.289113	0.596	0.271	5.20949e-43
Smim26	2.65706e-47	0.282574	0.455	0.178	5.43767e-43
Emg1	2.6585e-47	0.393773	0.746	0.39	5.44062e-43
Hjurp	2.82423e-47	0.340867	0.532	0.224	5.77978e-43
Wiz	2.88348e-47	0.265914	0.44	0.167	5.90104e-43
Mlx	2.88689e-47	0.277775	0.44	0.164	5.90802e-43
Mrpl43	3.43284e-47	0.306628	0.689	0.342	7.0253e-43
Sumo2	3.46123e-47	0.659988	0.841	0.57	7.08341e-43
Cdk2ap1	3.56316e-47	0.324229	0.589	0.265	7.292e-43
Spc25	3.93544e-47	0.30312	0.28	0.081	8.05389e-43
Rps11	4.4023e-47	0.630079	0.977	0.839	9.00931e-43
Mrpl30	4.93917e-47	0.529333	0.746	0.431	1.0108e-42
Mrps7	4.94333e-47	0.419695	0.676	0.344	1.01165e-42
Cox6b1	4.98496e-47	0.64044	0.884	0.641	1.02017e-42
Aig1	5.8141e-47	0.298061	0.632	0.284	1.18985e-42
Nbea	6.36577e-47	0.265879	0.465	0.179	1.30276e-42
Yeats2	6.44034e-47	0.268468	0.432	0.162	1.31802e-42
2010107E04Rik	6.46244e-47	0.673556	0.838	0.58	1.32254e-42
Dmxl2	7.67173e-47	-0.390529	0.411	0.13	1.57002e-42
Nup85	9.08597e-47	0.254099	0.38	0.134	1.85944e-42
Sf3a3	9.62926e-47	0.388406	0.571	0.256	1.97063e-42
Bud23	1.03373e-46	0.253812	0.514	0.215	2.11553e-42
Usp15	1.08444e-46	0.264218	0.627	0.291	2.2193e-42
Ptms	1.28271e-46	0.63353	0.879	0.532	2.62506e-42
Nop10	1.30218e-46	0.6206	0.781	0.47	2.6649e-42
Cox20	1.35375e-46	0.298038	0.604	0.28	2.77046e-42
Ide	1.52846e-46	0.264507	0.483	0.196	3.128e-42
Snrpd2	1.52875e-46	0.630045	0.838	0.516	3.1286e-42
Hsph1	1.56322e-46	0.298727	0.617	0.278	3.19912e-42
Khsrp	1.57991e-46	0.275206	0.532	0.224	3.23329e-42
Dnajc15	1.6147e-46	0.350025	0.63	0.304	3.30448e-42
Polr2b	1.62488e-46	0.273548	0.463	0.183	3.32531e-42
Ndufa8	1.67774e-46	0.56286	0.717	0.432	3.4335e-42
Cops4	1.75041e-46	0.36868	0.681	0.354	3.58222e-42
Ddx41	1.78794e-46	0.279219	0.581	0.266	3.65902e-42
Eif2s1	1.83389e-46	0.449532	0.738	0.393	3.75306e-42
Fzr1	2.03103e-46	0.32759	0.447	0.176	4.1565e-42
Adk	2.03439e-46	0.304166	0.56	0.241	4.16338e-42
Npm1	2.09885e-46	0.735343	0.943	0.675	4.2953e-42
Tmem126a	2.13943e-46	0.359427	0.599	0.285	4.37834e-42
Ppp2r1a	2.14306e-46	0.350217	0.694	0.366	4.38577e-42
Cenpb	2.32818e-46	0.441042	0.758	0.396	4.76462e-42
Mrpl35	2.53046e-46	0.302112	0.596	0.277	5.17858e-42
Ddt	2.60425e-46	0.251951	0.627	0.292	5.3296e-42
Ewsr1	2.68784e-46	0.389653	0.812	0.469	5.50066e-42
Pole3	2.97149e-46	0.335112	0.566	0.254	6.08116e-42
Dcps	3.25358e-46	0.255202	0.468	0.187	6.65846e-42
Pkp4	3.38134e-46	0.303884	0.573	0.247	6.91991e-42
Egr1	3.3878e-46	-2.31938	0.38	0.631	6.93314e-42
Prpf4b	3.56968e-46	0.32319	0.81	0.423	7.30535e-42
Psmd6	3.60015e-46	0.463591	0.686	0.36	7.3677e-42
Eif3l	3.7905e-46	0.483828	0.74	0.396	7.75725e-42
Eif1ax	4.36811e-46	0.478108	0.735	0.409	8.93935e-42
Ube2e1	4.52869e-46	0.33307	0.65	0.322	9.26797e-42
Rab3ip	4.81213e-46	0.258985	0.483	0.192	9.84802e-42
Ftl1	4.90882e-46	-1.95113	0.951	0.943	1.00459e-41
Mid1ip1	4.94315e-46	0.267974	0.54	0.225	1.01161e-41
Fxr2	5.57508e-46	0.29151	0.54	0.233	1.14094e-41
Eif3g	6.1349e-46	0.528105	0.751	0.426	1.25551e-41
Eno1	6.9174e-46	0.633837	0.856	0.553	1.41564e-41
Hnrnpl	7.38178e-46	0.463502	0.715	0.377	1.51068e-41
Ubl4a	7.63659e-46	0.376305	0.614	0.294	1.56283e-41
Hmgn1	7.81078e-46	0.682728	0.866	0.524	1.59848e-41
Pusl1	7.82797e-46	0.278381	0.419	0.16	1.60199e-41
Fbl	8.65809e-46	0.46896	0.776	0.428	1.77188e-41
Rae1	9.525e-46	0.309478	0.535	0.238	1.94929e-41
Epb41l4aos	1.02632e-45	0.326247	0.614	0.287	2.10036e-41
Psmc2	1.0733e-45	0.410417	0.704	0.371	2.19651e-41
Incenp	1.08257e-45	0.288161	0.37	0.128	2.21547e-41
Ubn1	1.11567e-45	0.307133	0.743	0.392	2.28322e-41
Tlk1	1.12445e-45	0.257371	0.514	0.216	2.30118e-41
Trappc1	1.12464e-45	0.311758	0.576	0.265	2.30157e-41
Usp7	1.24753e-45	0.289805	0.702	0.347	2.55308e-41
Rars	1.26806e-45	0.339912	0.661	0.323	2.59508e-41
Ap2a1	1.41639e-45	0.251286	0.519	0.22	2.89864e-41
Fosl2	1.73291e-45	-1.65637	0.244	0.55	3.5464e-41
Cct8	1.75167e-45	0.55389	0.802	0.47	3.5848e-41
Idh3g	1.76142e-45	0.374333	0.656	0.33	3.60474e-41
Ppp1r7	1.76876e-45	0.276721	0.535	0.231	3.61977e-41
Ssbp4	1.83926e-45	0.309036	0.71	0.366	3.76405e-41
Mcu	1.89782e-45	0.279073	0.476	0.19	3.88388e-41
Cd2ap	2.20961e-45	0.306381	0.74	0.343	4.52197e-41
Nop58	2.22997e-45	0.472875	0.794	0.43	4.56363e-41
Dnajc21	2.25772e-45	0.327309	0.607	0.282	4.62042e-41
Rsrc1	2.29137e-45	0.310966	0.504	0.209	4.6893e-41
Cdc20	2.45865e-45	0.512606	0.352	0.121	5.03164e-41
Hat1	2.46101e-45	0.282274	0.568	0.253	5.03646e-41
Sdf2l1	2.49153e-45	0.280463	0.509	0.212	5.09891e-41
Herc1	2.55236e-45	0.300771	0.596	0.276	5.22341e-41
Nt5c	2.71251e-45	0.404455	0.645	0.319	5.55116e-41
Ptdss2	2.92573e-45	0.281601	0.424	0.159	5.9875e-41
Nup62	3.13218e-45	0.258713	0.55	0.239	6.41002e-41
Mrpl21	3.77003e-45	0.359293	0.656	0.331	7.71536e-41
Naa35	4.08555e-45	0.329585	0.573	0.254	8.36108e-41
Isoc1	4.18023e-45	0.307729	0.491	0.203	8.55484e-41
Slc25a39	4.27337e-45	0.380465	0.645	0.326	8.74545e-41
Mrps33	4.42591e-45	0.373441	0.715	0.4	9.05762e-41
Wdr18	4.57813e-45	0.326065	0.566	0.26	9.36915e-41
Hist1h1b	4.81456e-45	0.519133	0.267	0.076	9.85299e-41
Atxn2l	5.17955e-45	0.359165	0.609	0.284	1.06e-40
Sfpq	5.42813e-45	0.518545	0.897	0.581	1.11087e-40
Srsf6	6.31494e-45	0.373402	0.825	0.478	1.29235e-40
Kars	6.93757e-45	0.290349	0.573	0.261	1.41977e-40
Xrn2	7.82037e-45	0.340787	0.74	0.386	1.60044e-40
Glrx2	8.13748e-45	0.256591	0.602	0.287	1.66533e-40
Pkig	9.97647e-45	0.278849	0.62	0.288	2.04168e-40
Rad23b	1.06637e-44	0.371658	0.715	0.372	2.18232e-40
Ctps	1.20764e-44	0.284104	0.506	0.213	2.47143e-40
Sucla2	1.2307e-44	0.269991	0.55	0.238	2.51863e-40
Smarca5	1.25583e-44	0.47618	0.799	0.459	2.57005e-40
Eid1	1.35568e-44	0.30634	0.684	0.328	2.77441e-40
Cmas	1.66284e-44	0.32966	0.692	0.329	3.403e-40
Hmg20b	1.7716e-44	0.359649	0.689	0.347	3.62558e-40
B230219D22Rik	1.91028e-44	0.302498	0.676	0.327	3.90939e-40
Ubr5	2.12942e-44	0.294855	0.648	0.314	4.35786e-40
Gspt1	2.34654e-44	0.467713	0.766	0.42	4.80218e-40
Eif1b	2.70666e-44	0.323289	0.681	0.352	5.53917e-40
Uri1	2.78409e-44	0.291586	0.499	0.21	5.69765e-40
F11r	2.82151e-44	0.343766	0.668	0.299	5.77423e-40
Ogt	3.53511e-44	0.253337	0.71	0.355	7.2346e-40
Aimp2	3.84773e-44	0.315017	0.56	0.252	7.87438e-40
Cenpx	3.90147e-44	0.267379	0.63	0.31	7.98435e-40
Tmem183a	5.16161e-44	0.278351	0.63	0.293	1.05632e-39
Csrnp1	6.90975e-44	-1.80131	0.237	0.54	1.41408e-39
Gar1	6.95839e-44	0.347606	0.622	0.293	1.42403e-39
Trappc6a	8.76261e-44	0.339755	0.668	0.321	1.79327e-39
Ift27	9.7868e-44	0.306429	0.527	0.234	2.00287e-39
Usp22	1.05511e-43	0.296171	0.578	0.259	2.15928e-39
Dcakd	1.18456e-43	0.27226	0.491	0.208	2.4242e-39
Eif4a3	1.2387e-43	0.362634	0.712	0.39	2.535e-39
Rpl3	1.30799e-43	0.653913	0.974	0.761	2.6768e-39
Hist3h2a	1.42633e-43	0.323537	0.314	0.101	2.91898e-39
Nsun2	1.51413e-43	0.330379	0.609	0.294	3.09867e-39
Itm2b	1.62946e-43	-1.65192	0.753	0.702	3.33468e-39
Pabpc4	1.63708e-43	0.326464	0.589	0.272	3.35029e-39
Srrm1	1.7219e-43	0.413076	0.853	0.501	3.52388e-39
Oxct1	1.80108e-43	0.417513	0.73	0.353	3.68591e-39
Il1b	1.91647e-43	-4.25143	0.185	0.503	3.92205e-39
Smc6	1.95175e-43	0.417112	0.658	0.332	3.99426e-39
Plek	1.98901e-43	-3.24679	0.108	0.438	4.0705e-39
Cbr1	2.32193e-43	0.265327	0.584	0.259	4.75183e-39
Eef1g	2.86621e-43	0.641173	0.915	0.6	5.8657e-39
Scap	2.89734e-43	0.261588	0.437	0.17	5.92941e-39
Srf	3.04432e-43	0.257099	0.476	0.195	6.23019e-39
Cmtm4	3.2336e-43	0.255045	0.473	0.189	6.61756e-39
Psmc1	3.41249e-43	0.378815	0.653	0.331	6.98365e-39
Psmb3	3.76708e-43	0.545775	0.797	0.506	7.70934e-39
Ptges3	4.60931e-43	0.509494	0.779	0.455	9.43296e-39
Cox14	4.76509e-43	0.393742	0.733	0.407	9.75175e-39
Syngr2	5.14792e-43	0.313354	0.722	0.374	1.05352e-38
Psmc4	5.25128e-43	0.487342	0.735	0.403	1.07467e-38
Ppil2	5.30256e-43	0.310795	0.519	0.233	1.08517e-38
Eif1	5.4877e-43	-0.907316	0.954	0.941	1.12306e-38
Rrs1	5.723e-43	0.271455	0.517	0.227	1.17121e-38
Psmd12	6.54099e-43	0.417343	0.73	0.395	1.33861e-38
Clasp1	7.44754e-43	0.285753	0.496	0.206	1.52414e-38
Ryk	7.45193e-43	0.288166	0.604	0.279	1.52504e-38
Huwe1	7.71239e-43	0.345961	0.746	0.397	1.57834e-38
Plaur	8.22538e-43	-1.9234	0.193	0.505	1.68332e-38
Dusp5	8.72876e-43	-1.79288	0.165	0.485	1.78634e-38
Srebf1	8.88591e-43	0.389233	0.45	0.183	1.8185e-38
Commd3	1.01185e-42	0.439799	0.684	0.361	2.07075e-38
Paics	1.04696e-42	0.355871	0.635	0.32	2.1426e-38
Tubgcp2	1.09842e-42	0.255281	0.416	0.16	2.24792e-38
2410015M20Rik	1.13399e-42	0.514212	0.797	0.477	2.32071e-38
Arpc1b	1.16173e-42	-1.18058	0.789	0.757	2.37748e-38
Psmb6	1.57449e-42	0.576141	0.812	0.51	3.22219e-38
Lonp1	1.60738e-42	0.297357	0.54	0.243	3.2895e-38
Ddx27	1.64763e-42	0.264331	0.581	0.27	3.37188e-38
Jtb	1.66309e-42	0.355496	0.666	0.336	3.4035e-38
Rbm8a	1.98952e-42	0.391078	0.792	0.456	4.07155e-38
Afg3l1	2.04872e-42	0.253791	0.527	0.229	4.19271e-38
Tmem147	2.07858e-42	0.391648	0.671	0.354	4.25382e-38
Hnrnph1	2.08444e-42	0.34944	0.846	0.496	4.2658e-38
Rpl15	2.28637e-42	0.642241	0.959	0.799	4.67905e-38
Sephs1	2.33472e-42	0.281578	0.365	0.132	4.778e-38
Ddb1	2.4441e-42	0.382109	0.763	0.403	5.00184e-38
Hmgb3	2.50113e-42	0.324053	0.553	0.251	5.11857e-38
Ap2s1	3.40676e-42	0.368549	0.756	0.425	6.97194e-38
Dbf4	3.56014e-42	0.296433	0.411	0.16	7.28582e-38
Aurkaip1	3.74896e-42	0.414437	0.715	0.418	7.67224e-38
Ube3a	3.75793e-42	0.333946	0.712	0.369	7.6906e-38
Gtf3c6	3.80267e-42	0.267451	0.568	0.268	7.78216e-38
Fibp	3.8345e-42	0.291004	0.571	0.265	7.84731e-38
Idh2	4.25924e-42	0.465914	0.702	0.366	8.71654e-38
Rdx	4.64304e-42	0.43202	0.735	0.405	9.50198e-38
Rps18	4.83866e-42	0.616423	0.969	0.813	9.90232e-38
Bcas2	6.866e-42	0.419018	0.686	0.383	1.40513e-37
Cox7a2l	8.14439e-42	0.633962	0.81	0.524	1.66675e-37
U2af2	8.35866e-42	0.387583	0.702	0.369	1.7106e-37
Gng5	9.74409e-42	-1.13228	0.784	0.77	1.99413e-37
Mrpl23	1.01858e-41	0.435361	0.684	0.371	2.08452e-37
Ccz1	1.11269e-41	0.273904	0.576	0.267	2.27712e-37
Eef2	1.21675e-41	0.569254	0.964	0.728	2.49008e-37
Slirp	1.23657e-41	0.375154	0.679	0.356	2.53063e-37
Nfix	1.3093e-41	0.475323	0.748	0.395	2.67947e-37
Swi5	1.37669e-41	0.547777	0.807	0.494	2.81739e-37
Srp19	1.43903e-41	0.345956	0.692	0.376	2.94497e-37
Mcm4	1.53004e-41	0.2715	0.481	0.2	3.13124e-37
Snrpe	1.56521e-41	0.609656	0.823	0.535	3.20321e-37
Ttbk2	2.24429e-41	0.25706	0.368	0.132	4.59294e-37
Celf1	2.47656e-41	0.291419	0.748	0.399	5.06828e-37
Calm2	2.52895e-41	0.626351	0.91	0.727	5.1755e-37
Gstm5	2.66124e-41	0.262073	0.517	0.221	5.44623e-37
Zfp644	2.80829e-41	0.318187	0.653	0.325	5.74717e-37
Tsen34	2.84885e-41	0.338629	0.684	0.349	5.83017e-37
Hmgcs1	2.91489e-41	0.347915	0.607	0.278	5.96531e-37
Psmc6	2.92537e-41	0.458738	0.758	0.423	5.98677e-37
Lamtor4	2.94481e-41	0.401792	0.699	0.392	6.02654e-37
Nusap1	3.82342e-41	0.432903	0.257	0.076	7.82464e-37
Pes1	3.97855e-41	0.255727	0.522	0.228	8.1421e-37
Coq9	4.83649e-41	0.257272	0.383	0.144	9.89788e-37
Ubqln1	5.34266e-41	0.268851	0.599	0.282	1.09337e-36
Trim27	5.42689e-41	0.315416	0.566	0.265	1.11061e-36
Akap11	7.00136e-41	0.278265	0.375	0.14	1.43283e-36
Rpn1	7.68407e-41	0.36294	0.769	0.406	1.57255e-36
Higd2a	8.3234e-41	0.337094	0.751	0.409	1.70338e-36
Ftsj3	9.05581e-41	0.268812	0.548	0.25	1.85327e-36
Mrpl32	1.04133e-40	0.287422	0.64	0.326	2.13108e-36
Rad23a	1.25751e-40	0.286889	0.535	0.246	2.5735e-36
Stt3b	1.30245e-40	0.302185	0.656	0.329	2.66546e-36
Psma6	1.31373e-40	0.421407	0.735	0.411	2.68855e-36
Gtpbp4	1.38375e-40	0.315471	0.715	0.377	2.83185e-36
Cd53	1.42359e-40	-2.56689	0.082	0.403	2.91338e-36
Il1rn	1.50721e-40	-3.44279	0.208	0.498	3.0845e-36
Senp6	1.56303e-40	0.298275	0.766	0.408	3.19874e-36
Fosb	1.75955e-40	-1.91921	0.316	0.57	3.60093e-36
Pnrc1	2.48389e-40	-1.91117	0.738	0.764	5.08328e-36
Rwdd4a	2.53871e-40	0.250054	0.504	0.219	5.19547e-36
Tpr	2.69857e-40	0.447489	0.81	0.479	5.52262e-36
Rev1	3.55833e-40	0.271281	0.404	0.154	7.28212e-36
Srsf9	5.55265e-40	0.323882	0.681	0.365	1.13635e-35
Polr2i	6.09846e-40	0.34888	0.627	0.325	1.24805e-35
Puf60	6.36516e-40	0.305591	0.776	0.429	1.30263e-35
Smim10l1	6.53091e-40	0.33156	0.499	0.223	1.33655e-35
Strn4	7.66335e-40	0.261844	0.514	0.231	1.5683e-35
Cops5	8.46659e-40	0.352712	0.674	0.362	1.73269e-35
Mrps16	9.48756e-40	0.37246	0.671	0.359	1.94163e-35
Rps19bp1	9.97336e-40	0.251646	0.571	0.274	2.04105e-35
Ccnd1	1.04851e-39	0.372811	0.545	0.243	2.14578e-35
Dek	1.0559e-39	0.455341	0.779	0.439	2.1609e-35
Usp14	1.19277e-39	0.310723	0.63	0.308	2.441e-35
Wbp11	1.3134e-39	0.267496	0.656	0.343	2.68786e-35
Kifap3	1.31398e-39	0.30547	0.383	0.146	2.68906e-35
Ebna1bp2	1.384e-39	0.318462	0.645	0.339	2.83236e-35
Ntan1	1.44489e-39	0.273618	0.609	0.304	2.95697e-35
Snrpc	1.47111e-39	0.345436	0.728	0.413	3.01063e-35
Rpl29	1.54745e-39	0.630177	0.915	0.671	3.16685e-35
Nisch	1.61263e-39	0.252506	0.823	0.464	3.30025e-35
Echs1	1.81874e-39	0.275078	0.591	0.286	3.72205e-35
Cd52	1.97789e-39	-3.17337	0.172	0.464	4.04776e-35
Dhx15	2.55759e-39	0.317424	0.746	0.404	5.2341e-35
0610012G03Rik	2.61967e-39	0.298604	0.679	0.357	5.36116e-35
Srp14	2.63809e-39	0.534781	0.751	0.47	5.39885e-35
Rpl13a	2.6668e-39	0.542546	0.833	0.507	5.4576e-35
Fkbp8	3.15972e-39	0.388423	0.756	0.435	6.46637e-35
Nvl	3.55178e-39	0.253827	0.432	0.177	7.26872e-35
Cd44	3.56874e-39	-2.1157	0.568	0.689	7.30343e-35
Scand1	3.92111e-39	0.388022	0.841	0.565	8.02456e-35
Stoml2	4.05867e-39	0.329454	0.604	0.296	8.30607e-35
Hint2	4.08737e-39	0.304932	0.604	0.293	8.36479e-35
Eif3i	4.89757e-39	0.564149	0.781	0.471	1.00229e-34
Plekha3	5.31163e-39	0.290346	0.427	0.173	1.08703e-34
Gtf2ird1	5.45239e-39	0.270325	0.401	0.157	1.11583e-34
Akirin2	7.47887e-39	0.287839	0.591	0.287	1.53055e-34
Fam92a	8.61688e-39	0.301222	0.545	0.253	1.76344e-34
Arl6ip1	8.81157e-39	0.683353	0.74	0.432	1.80329e-34
Grhpr	1.01866e-38	0.251049	0.491	0.216	2.08468e-34
Mphosph10	1.09553e-38	0.268948	0.596	0.288	2.242e-34
Anxa6	1.34812e-38	0.280694	0.658	0.323	2.75893e-34
Fnta	1.51599e-38	0.274379	0.54	0.25	3.10247e-34
Ybx1	1.54032e-38	0.616826	0.892	0.671	3.15227e-34
Cltb	1.61692e-38	0.362621	0.725	0.37	3.30904e-34
Mrps18c	2.03583e-38	0.266908	0.63	0.321	4.16633e-34
Hnrnpdl	2.07412e-38	0.32793	0.841	0.498	4.24468e-34
Akt1s1	2.35299e-38	0.325404	0.535	0.253	4.81539e-34
Prdx3	2.36556e-38	0.30347	0.545	0.256	4.84112e-34
Ndufaf2	2.40515e-38	0.323887	0.532	0.249	4.92215e-34
Mvb12a	2.74702e-38	0.311856	0.674	0.348	5.62178e-34
Acly	3.24893e-38	0.257489	0.599	0.295	6.64894e-34
Ncaph2	3.61075e-38	0.288938	0.578	0.279	7.3894e-34
Gpx2	3.78315e-38	0.31236	0.499	0.203	7.74221e-34
Ogdh	3.89547e-38	0.255134	0.617	0.308	7.97207e-34
Tgm2	4.01854e-38	-2.08466	0.09	0.402	8.22394e-34
Csnk1g2	4.53173e-38	0.266211	0.648	0.331	9.27418e-34
S100a8	4.54528e-38	-5.62718	0.183	0.472	9.30192e-34
Gipc1	4.89876e-38	0.267067	0.607	0.284	1.00253e-33
Psmd4	5.31744e-38	0.37245	0.779	0.466	1.08821e-33
Naa15	6.46115e-38	0.302017	0.668	0.355	1.32228e-33
Mrps14	6.84444e-38	0.367271	0.746	0.417	1.40071e-33
Aes	8.93126e-38	0.50215	0.825	0.525	1.82778e-33
Ccr1	9.00581e-38	-2.92528	0.075	0.379	1.84304e-33
Abhd17a	1.025e-37	0.297888	0.648	0.329	2.09766e-33
Mphosph6	1.04697e-37	0.270987	0.501	0.228	2.14263e-33
Sart1	1.08834e-37	0.273387	0.514	0.23	2.2273e-33
Zfp36l1	1.18419e-37	-1.54311	0.296	0.543	2.42344e-33
Npm3	1.19241e-37	0.405983	0.599	0.315	2.44026e-33
Rpl19	1.51073e-37	0.514842	0.985	0.868	3.09172e-33
Ei24	1.57975e-37	0.360326	0.609	0.302	3.23295e-33
Pdcd5	1.65163e-37	0.40695	0.743	0.437	3.38006e-33
Tmem57	2.01843e-37	0.274022	0.576	0.277	4.13071e-33
Rps6	2.06001e-37	0.581564	0.938	0.748	4.21582e-33
Ppa1	2.18294e-37	0.432565	0.751	0.407	4.46738e-33
Rpl31	2.23258e-37	0.595122	0.913	0.643	4.56897e-33
Mak16	2.54044e-37	0.298538	0.576	0.275	5.19901e-33
Eprs	2.71314e-37	0.305406	0.797	0.455	5.55244e-33
Psma5	3.00807e-37	0.463852	0.738	0.417	6.15602e-33
Ak6	3.24966e-37	0.256585	0.55	0.266	6.65042e-33
Eef1d	3.33008e-37	0.499948	0.851	0.527	6.81502e-33
Nop14	3.39103e-37	0.286052	0.573	0.274	6.93974e-33
Rad21	3.4556e-37	0.334434	0.581	0.296	7.07188e-33
Dctn2	3.59699e-37	0.340269	0.722	0.404	7.36123e-33
Ppp1ca	3.6733e-37	0.495554	0.848	0.547	7.51741e-33
Naxd	3.82532e-37	0.314263	0.638	0.326	7.82853e-33
Thbs1	3.91241e-37	-2.76644	0.398	0.611	8.00675e-33
Gpatch8	4.00804e-37	0.257	0.553	0.261	8.20245e-33
Srsf7	4.02063e-37	0.32388	0.784	0.473	8.22823e-33
Htatsf1	4.66152e-37	0.281967	0.504	0.235	9.53979e-33
Csnk1e	4.78802e-37	0.27793	0.702	0.376	9.79869e-33
Rnf7	4.89433e-37	0.32828	0.679	0.386	1.00162e-32
Trim44	5.90147e-37	0.259902	0.478	0.21	1.20774e-32
Rps6kb1	6.01407e-37	0.279891	0.645	0.33	1.23078e-32
Fnbp1l	6.1825e-37	0.272433	0.563	0.264	1.26525e-32
Prkcsh	6.68016e-37	0.289476	0.692	0.363	1.36709e-32
Srrm2	6.97063e-37	0.426007	0.905	0.63	1.42654e-32
Nfkbia	7.56253e-37	-2.14987	0.763	0.774	1.54767e-32
Eif4b	9.15649e-37	0.31347	0.769	0.433	1.87388e-32
Cfdp1	9.64223e-37	0.332402	0.689	0.38	1.97328e-32
Tk1	9.90725e-37	0.332591	0.316	0.115	2.02752e-32
Pea15a	1.22431e-36	0.273136	0.478	0.214	2.50555e-32
Purb	1.26351e-36	0.424732	0.835	0.524	2.58578e-32
Rp9	1.36344e-36	0.283284	0.704	0.377	2.79029e-32
Psma4	1.5317e-36	0.496364	0.779	0.466	3.13462e-32
Cct4	1.56944e-36	0.446422	0.766	0.448	3.21187e-32
Daam1	1.72108e-36	0.25689	0.53	0.241	3.52219e-32
Plin2	1.77954e-36	-2.0155	0.165	0.452	3.64182e-32
Hspa4l	1.94305e-36	-0.263389	0.591	0.271	3.97644e-32
Uba52	2.11532e-36	0.301618	0.699	0.382	4.329e-32
Hspa5	2.19483e-36	-1.06938	0.848	0.8	4.49171e-32
Pdzd11	2.21499e-36	0.25067	0.506	0.235	4.53298e-32
Nedd4	2.40318e-36	0.292317	0.853	0.451	4.9181e-32
Sars	2.56413e-36	0.29274	0.71	0.384	5.24749e-32
Cdk16	2.57744e-36	0.262367	0.532	0.246	5.27472e-32
Cops6	2.66371e-36	0.354582	0.699	0.387	5.45129e-32
Rpl36al	3.55508e-36	0.343265	0.756	0.432	7.27546e-32
Kmt2a	4.3879e-36	0.288209	0.614	0.314	8.97984e-32
Eif2b2	4.44282e-36	0.254634	0.54	0.256	9.09224e-32
Rpl7l1	4.71198e-36	0.27566	0.627	0.33	9.64307e-32
Snrpb	4.75296e-36	0.467161	0.856	0.543	9.72693e-32
Rtcb	5.50248e-36	0.323248	0.65	0.34	1.12608e-31
Tomm22	5.84104e-36	0.390007	0.761	0.457	1.19537e-31
Taf10	5.91068e-36	0.434881	0.776	0.483	1.20962e-31
Etfb	5.97418e-36	0.317412	0.686	0.375	1.22262e-31
Psma2	6.79331e-36	0.511783	0.779	0.502	1.39025e-31
Psmb1	7.07867e-36	0.514988	0.823	0.531	1.44865e-31
AI314180	8.16856e-36	0.250724	0.563	0.27	1.67169e-31
Mnat1	8.33245e-36	0.263029	0.442	0.189	1.70524e-31
Pcmt1	8.90003e-36	0.252932	0.645	0.341	1.82139e-31
Tcf3	9.29226e-36	0.307043	0.542	0.26	1.90166e-31
Sf3b5	9.59687e-36	0.315203	0.715	0.413	1.964e-31
Hp1bp3	1.08115e-35	0.265344	0.638	0.326	2.21258e-31
Psme4	1.14245e-35	0.253334	0.584	0.288	2.33802e-31
Lsm8	1.66942e-35	0.26376	0.584	0.296	3.41647e-31
Ipo7	1.76472e-35	0.253071	0.63	0.319	3.6115e-31
Mycbp2	1.81875e-35	0.251701	0.668	0.353	3.72206e-31
Pura	2.00237e-35	0.29809	0.681	0.359	4.09786e-31
Aprt	2.32664e-35	0.406283	0.83	0.518	4.76147e-31
Cdc37	2.68982e-35	0.379695	0.807	0.467	5.50471e-31
Dgcr6	2.81141e-35	0.2624	0.47	0.214	5.75356e-31
Taf1d	3.67507e-35	0.325039	0.841	0.483	7.52103e-31
Txnrd1	3.70934e-35	0.259678	0.851	0.54	7.59116e-31
Nfkbiz	4.00447e-35	-1.7257	0.334	0.553	8.19515e-31
S100a9	6.21843e-35	-5.54879	0.229	0.493	1.2726e-30
Ssbp3	7.81408e-35	0.275416	0.638	0.322	1.59915e-30
Mxd1	8.0602e-35	-2.28745	0.17	0.446	1.64952e-30
Glrx3	8.4974e-35	0.417874	0.776	0.437	1.73899e-30
Ahnak	9.02748e-35	-1.64016	0.301	0.527	1.84747e-30
Srsf2	9.46355e-35	0.414352	0.887	0.606	1.93672e-30
Myl6	9.60561e-35	-0.79862	0.887	0.815	1.96579e-30
Clec4d	9.79397e-35	-3.0238	0.082	0.371	2.00434e-30
Gorasp2	1.00378e-34	0.271435	0.614	0.305	2.05424e-30
Cdk8	1.01738e-34	0.264821	0.527	0.246	2.08208e-30
Mrpl24	1.16986e-34	0.329106	0.661	0.357	2.39413e-30
Gm16286	1.21327e-34	0.26532	0.717	0.412	2.48295e-30
Golga4	1.22002e-34	0.271609	0.663	0.338	2.49677e-30
Ndufa6	1.30722e-34	0.411551	0.802	0.504	2.67522e-30
Utp14b	1.60679e-34	0.264514	0.373	0.147	3.2883e-30
Khdrbs1	1.93513e-34	0.337018	0.746	0.431	3.96024e-30
Ppig	2.13069e-34	0.325534	0.743	0.438	4.36045e-30
Cdkn1c	2.21515e-34	0.570798	0.352	0.134	4.53331e-30
Dars	2.4613e-34	0.250891	0.488	0.225	5.03705e-30
Ddx21	3.57984e-34	0.285789	0.746	0.408	7.32615e-30
Nr2f6	3.67591e-34	0.264272	0.632	0.312	7.52275e-30
Uqcc2	3.73267e-34	0.337139	0.725	0.418	7.63892e-30
Rab20	3.75094e-34	-1.76373	0.077	0.366	7.6763e-30
Eny2	4.12655e-34	0.347312	0.776	0.447	8.44498e-30
Anapc11	4.37603e-34	0.305782	0.632	0.336	8.95554e-30
Gfer	4.38771e-34	0.271069	0.537	0.256	8.97945e-30
Sh3bgrl3	4.50937e-34	-1.61164	0.684	0.683	9.22843e-30
Adrm1	5.8085e-34	0.291459	0.671	0.371	1.18871e-29
Uba1	5.93811e-34	0.257018	0.697	0.382	1.21523e-29
Fyttd1	6.00445e-34	0.307547	0.599	0.303	1.22881e-29
Gpi1	6.90106e-34	0.391529	0.859	0.555	1.4123e-29
Mark3	7.72472e-34	0.26184	0.632	0.325	1.58086e-29
Il1r2	7.85318e-34	-3.31841	0.134	0.411	1.60715e-29
Cnih1	9.26468e-34	0.302043	0.594	0.31	1.89602e-29
Rpsa	9.95687e-34	0.550056	0.985	0.863	2.03767e-29
Abce1	1.01736e-33	0.300779	0.591	0.302	2.08203e-29
Samsn1	1.28738e-33	-2.56988	0.062	0.346	2.63463e-29
Cep164	1.30734e-33	0.280967	0.445	0.201	2.67546e-29
Atp5l	1.51516e-33	0.491471	0.884	0.686	3.10078e-29
Rps17	1.8233e-33	0.568451	0.907	0.703	3.73138e-29
Gtf2h5	2.49602e-33	0.30984	0.776	0.454	5.1081e-29
Pfdn2	2.50356e-33	0.26227	0.746	0.453	5.12353e-29
Slc7a11	2.75282e-33	-3.15966	0.1	0.38	5.63365e-29
Ccrl2	2.86103e-33	-3.573	0.131	0.408	5.85509e-29
Kcnq1ot1	3.91619e-33	0.364919	0.743	0.406	8.01449e-29
Tusc3	4.54715e-33	0.305583	0.56	0.281	9.30573e-29
Usmg5	4.7107e-33	0.439444	0.828	0.567	9.64044e-29
Rpl8	4.71525e-33	0.501844	0.974	0.856	9.64975e-29
Hcar2	5.69875e-33	-3.11041	0.111	0.39	1.16625e-28
2310001H17Rik	6.38048e-33	-0.383304	0.409	0.157	1.30576e-28
Mrpl14	7.10505e-33	0.264573	0.684	0.366	1.45405e-28
Sgk1	8.04333e-33	-1.48684	0.216	0.467	1.64607e-28
Sarnp	8.3839e-33	0.252845	0.584	0.303	1.71576e-28
Tmem234	8.84933e-33	0.315153	0.779	0.475	1.81102e-28
Higd1a	1.028e-32	0.360346	0.794	0.492	2.10381e-28
Rps10	1.31476e-32	0.52434	0.961	0.856	2.69066e-28
Smdt1	1.78624e-32	0.446002	0.817	0.535	3.65553e-28
Dst	2.59228e-32	0.262242	0.586	0.292	5.3051e-28
Btg2	2.73071e-32	-1.60221	0.769	0.755	5.58841e-28
Pcbp1	3.07468e-32	0.419718	0.838	0.564	6.29234e-28
Lap3	3.50118e-32	0.297522	0.584	0.299	7.16516e-28
Prpf38b	4.74056e-32	0.326758	0.769	0.448	9.70155e-28
Eif4a1	4.88275e-32	0.464503	0.946	0.763	9.99255e-28
Emc10	4.99643e-32	0.283722	0.712	0.402	1.02252e-27
Pigt	5.6315e-32	0.262008	0.622	0.323	1.15249e-27
Rpl5	7.32816e-32	0.535769	0.951	0.71	1.49971e-27
Ktn1	1.03973e-31	0.30848	0.72	0.386	2.12781e-27
Rps27a	1.42654e-31	0.494035	0.982	0.895	2.91941e-27
Capg	2.55017e-31	-1.30299	0.175	0.431	5.21891e-27
Rpl27	2.92865e-31	0.478712	0.781	0.518	5.99349e-27
Tnfaip2	4.00275e-31	-2.08702	0.09	0.362	8.19163e-27
Mpc1	4.95794e-31	0.289233	0.679	0.413	1.01464e-26
Hnrnpk	6.07977e-31	0.45878	0.913	0.624	1.24422e-26
Srsf11	7.75494e-31	0.284526	0.859	0.53	1.58705e-26
Zfp706	8.27464e-31	0.324481	0.756	0.439	1.69341e-26
Tomm5	9.36345e-31	0.337031	0.661	0.375	1.91623e-26
Bptf	9.97668e-31	0.263117	0.72	0.42	2.04173e-26
Mpc2	1.02857e-30	0.286382	0.725	0.436	2.10498e-26
Eif5a	1.09728e-30	0.514602	0.92	0.719	2.24558e-26
Rbx1	1.40339e-30	0.345606	0.817	0.541	2.87204e-26
Plekhs1	1.50888e-30	0.276636	0.306	0.117	3.08793e-26
Tpi1	1.77805e-30	0.391293	0.892	0.611	3.63879e-26
Zeb2	2.03327e-30	-1.61948	0.057	0.322	4.1611e-26
Txndc9	2.48197e-30	0.269177	0.643	0.351	5.07935e-26
Msn	2.77368e-30	-1.61242	0.27	0.497	5.67633e-26
Rps26	3.27773e-30	0.535734	0.959	0.838	6.70787e-26
Cdv3	4.58219e-30	0.322424	0.787	0.469	9.37746e-26
Strn3	5.14746e-30	0.263263	0.62	0.334	1.05343e-25
Ahctf1	6.87885e-30	0.250942	0.478	0.23	1.40776e-25
Llph	7.39864e-30	0.32438	0.751	0.459	1.51413e-25
Camk2d	7.66524e-30	0.282682	0.668	0.352	1.56869e-25
Emc6	8.10988e-30	0.252234	0.702	0.399	1.65969e-25
Prc1	8.60744e-30	0.460627	0.35	0.151	1.76151e-25
Litaf	9.13733e-30	-2.01513	0.617	0.683	1.86995e-25
Emp1	9.66336e-30	-1.48235	0.219	0.448	1.97761e-25
Gabarap	1.08768e-29	-1.14435	0.792	0.79	2.22594e-25
Siva1	1.1882e-29	0.296443	0.643	0.35	2.43165e-25
Sqstm1	1.31451e-29	-1.50847	0.458	0.584	2.69015e-25
Hdc	1.63779e-29	-3.00448	0.082	0.342	3.35175e-25
Mtdh	1.65312e-29	0.316957	0.792	0.481	3.38311e-25
Skp1a	1.9317e-29	0.314419	0.694	0.398	3.95323e-25
Naca	2.02715e-29	0.529183	0.938	0.723	4.14856e-25
Lamtor2	2.6861e-29	0.292116	0.753	0.446	5.49709e-25
Vim	2.81538e-29	-2.6823	0.239	0.462	5.76168e-25
Papss1	3.42524e-29	0.262515	0.578	0.293	7.00976e-25
Rps19	4.52379e-29	0.443299	0.985	0.86	9.25793e-25
Dnajc19	4.87134e-29	0.253645	0.586	0.321	9.9692e-25
Ctsh	5.35534e-29	-1.16726	0.09	0.341	1.09597e-24
Fos	6.92894e-29	-2.09049	0.486	0.62	1.41801e-24
Laptm5	7.35551e-29	-2.08691	0.075	0.328	1.5053e-24
Gadd45b	8.79261e-29	-2.57192	0.501	0.633	1.79941e-24
Metap2	1.1694e-28	0.370914	0.805	0.483	2.39318e-24
Cops9	1.44035e-28	0.285617	0.735	0.457	2.94768e-24
Clec4e	1.73885e-28	-3.08631	0.105	0.354	3.55856e-24
Rpl10a	2.26243e-28	0.486774	0.977	0.77	4.63006e-24
Tbl1x	3.12734e-28	0.270135	0.576	0.309	6.40011e-24
Map2k2	3.1834e-28	0.257591	0.74	0.445	6.51483e-24
Rpl32	3.54388e-28	0.508246	0.985	0.874	7.25255e-24
Lcp1	4.76049e-28	-1.99223	0.144	0.386	9.74234e-24
Rpl4	5.28173e-28	0.490372	0.923	0.671	1.08091e-23
Slc15a3	8.17854e-28	-2.09837	0.059	0.306	1.67374e-23
Ndufa1	1.33732e-27	0.263854	0.748	0.463	2.73682e-23
Bcl2a1b	1.55222e-27	-2.64313	0.067	0.311	3.17662e-23
Lsp1	1.94428e-27	-1.43185	0.062	0.308	3.97898e-23
Zfp36	2.10492e-27	-1.74125	0.422	0.561	4.30771e-23
Nfkb1	2.61239e-27	-1.82087	0.44	0.566	5.34626e-23
Rgs2	2.91327e-27	0.35353	0.725	0.435	5.96201e-23
H2-K1	3.13846e-27	-1.20867	0.856	0.797	6.42286e-23
Rps5	3.30371e-27	0.488678	0.974	0.814	6.76105e-23
Rpl28	3.70411e-27	0.45414	0.979	0.856	7.58046e-23
Pde4b	3.74794e-27	-1.4619	0.085	0.332	7.67015e-23
Snu13	5.96135e-27	0.325163	0.812	0.529	1.21999e-22
Lilr4b	6.92909e-27	-2.03319	0.075	0.317	1.41804e-22
Rpl26	7.71126e-27	0.44398	0.967	0.847	1.57811e-22
Spag9	1.22913e-26	-1.51567	0.545	0.627	2.51542e-22
Ceacam10	1.43357e-26	-0.628391	0.252	0.087	2.9338e-22
Csnk2b	1.65478e-26	0.266858	0.71	0.445	3.38651e-22
Rps3a1	1.77439e-26	0.451709	0.982	0.87	3.63128e-22
Ap2m1	1.88477e-26	0.250157	0.725	0.422	3.85719e-22
Errfi1	1.91908e-26	-1.37585	0.262	0.465	3.9274e-22
Btf3	2.05014e-26	0.461665	0.913	0.692	4.19562e-22
Tpt1	2.15355e-26	-0.503823	0.982	0.982	4.40723e-22
Ptgs2	2.56189e-26	-2.27004	0.121	0.357	5.24291e-22
Rps8	2.74935e-26	0.413268	0.995	0.912	5.62655e-22
Romo1	3.02506e-26	0.332467	0.789	0.493	6.19078e-22
Maff	3.19311e-26	-1.43418	0.244	0.456	6.53471e-22
Ube2n	4.97685e-26	0.263956	0.751	0.48	1.01851e-21
Mapkapk2	5.13547e-26	-1.51334	0.37	0.543	1.05097e-21
Rpl36	5.14355e-26	0.467158	0.967	0.833	1.05263e-21
Rack1	5.38628e-26	0.463415	0.951	0.76	1.1023e-21
Tmem14c	5.40403e-26	0.295196	0.74	0.465	1.10593e-21
[truncated: 828 more rows]

## Sheet: Cluster 18 (PRT)
	p_val	avg_log2FC	pct.1	pct.2	p_val_adj
SPIB	0	1.55677	0.663	0.005	0
TRPM5	0	1.86576	0.911	0.002	0
ASCL2	0	0.43804	0.287	0.002	0
CACNA2D2	0	0.308789	0.307	0.004	0
IL17RB	0	0.735859	0.545	0.008	0
LTC4S	0	2.35986	0.96	0.058	0
ATP2A3	0	1.97466	0.941	0.056	0
GNB3	0	1.4965	0.376	0.003	0
AVIL	0	2.43004	0.97	0.01	0
CRISP3	0	1.91193	0.307	0.001	0
GNG13	0	3.44012	0.911	0.008	0
GNAT3	0	1.37128	0.584	0.002	0
RASSF6	0	1.53282	0.832	0.029	0
LRMP	0	2.1535	0.842	0.04	0
BMX	0	2.21824	0.921	0.004	0
POU2F3	0	0.884283	0.723	0.004	0
LIPC	0	1.31017	0.535	0.006	0
ANO7	0	0.378759	0.376	0.004	0
LY6G6F	0	1.92523	0.822	0.002	0
X1810046K07RIK	0	1.33171	0.723	0.002	0
RALYL	0	0.36251	0.386	0.001	0
HMX3	0	0.624515	0.426	0.001	0
NXPH4	0	0.457911	0.317	0.003	0
AK7	0	0.5818	0.366	0.002	0
SH2D7	0	1.00621	0.465	0.001	0
FAM19A4	0	0.905173	0.584	0.003	0
CLDN14	0	1.24185	0.287	0.003	0
X4930539E08RIK	0	0.807948	0.624	0.008	0
HMX2	0	0.857707	0.525	0.003	0
PCDH20	0	1.15345	0.505	0.001	0
TRHDE	0	0.32383	0.257	0.002	0
RGS13	0	4.08845	0.97	0.012	0
SH2D6	0	2.23436	0.98	0.004	0
NRGN	0	1.33742	0.554	0.01	0
NEBL	0	1.35675	0.842	0.043	0
GADL1	0	0.340697	0.337	0.002	0
SIM2	0	0.44743	0.366	0.003	0
GM17322	0	0.346512	0.337	0.004	0
OVOL3	0	2.10166	0.584	0.001	0
HEPACAM2	5.53409e-308	1.59504	0.911	0.052	1.00715e-303
PIK3CG	1.03931e-303	0.691448	0.564	0.018	1.89145e-299
GM26542	5.23747e-286	0.6042	0.515	0.016	9.53167e-282
LY6G6D	3.47348e-277	0.637493	0.564	0.02	6.32139e-273
SV2C	7.26877e-277	0.691795	0.455	0.012	1.32284e-272
RTN4IP1	8.04157e-277	0.954869	0.673	0.03	1.46349e-272
ADGRL3	2.3182e-272	0.632099	0.406	0.01	4.2189e-268
ADRA2A	1.06574e-269	1.01853	0.624	0.026	1.93954e-265
B3GALT5	9.97011e-268	0.345055	0.337	0.006	1.81446e-263
MYO15B	1.28882e-256	0.888066	0.465	0.014	2.34553e-252
CCDC129	7.9095e-255	0.507762	0.455	0.014	1.43945e-250
TEKT5	2.43593e-253	0.499286	0.446	0.013	4.43314e-249
CRABP1	1.44985e-251	2.24672	0.673	0.033	2.63858e-247
NKX6.2	1.91664e-249	0.323706	0.287	0.005	3.4881e-245
MCTP1	7.25992e-249	0.964494	0.624	0.028	1.32123e-244
FOLR1	4.19614e-247	1.35659	0.554	0.022	7.63656e-243
PLCB2	1.0814e-243	0.626405	0.455	0.014	1.96804e-239
APELA	1.95696e-243	0.41752	0.257	0.004	3.56148e-239
CDKL1	9.26317e-240	0.340168	0.257	0.004	1.6858e-235
C2CD4A	1.93612e-238	0.532964	0.386	0.01	3.52355e-234
FAM19A1	2.44126e-236	1.11692	0.574	0.025	4.44285e-232
ADORA1	4.77546e-230	0.456956	0.376	0.01	8.69086e-226
ACKR4	8.02726e-220	0.302009	0.297	0.006	1.46088e-215
AGT	1.77575e-213	0.886144	0.436	0.015	3.23168e-209
BCL2L14	7.75307e-208	1.48626	0.822	0.065	1.41098e-203
OCIAD2	2.07009e-204	1.56647	0.832	0.067	3.76735e-200
PRSS53	5.91432e-204	0.427458	0.366	0.011	1.07635e-199
DCBLD1	1.10297e-202	0.734917	0.634	0.037	2.00729e-198
SIX2	5.98639e-202	0.30512	0.317	0.008	1.08946e-197
CHDH	4.18463e-196	0.696873	0.614	0.036	7.6156e-192
FAM49A	4.28595e-194	1.0222	0.733	0.051	7.8e-190
RFLNA	4.84348e-193	0.486671	0.406	0.015	8.81464e-189
UNC5D	1.34057e-192	0.624239	0.485	0.021	2.43971e-188
CALML4	8.33183e-190	1.52824	0.782	0.061	1.51631e-185
DAB1	4.24172e-189	0.731309	0.366	0.012	7.7195e-185
MATK	5.87299e-187	1.15079	0.515	0.025	1.06883e-182
ENC1	3.74129e-184	1.23654	0.782	0.065	6.80877e-180
GREB1L	1.58184e-182	0.416935	0.366	0.013	2.8788e-178
CDHR5	3.42722e-182	0.979711	0.347	0.011	6.2372e-178
COL9A3	3.95427e-182	0.418997	0.356	0.012	7.19637e-178
STRIP2	1.08502e-172	0.568311	0.376	0.014	1.97463e-168
BVHT	1.88645e-170	0.939812	0.683	0.052	3.43315e-166
TSPAN6	5.13489e-167	2.05225	0.851	0.09	9.34498e-163
BC016579	6.53033e-167	0.688393	0.614	0.042	1.18845e-162
JAKMIP1	9.63886e-167	1.02206	0.663	0.049	1.75418e-162
DIO1	1.14797e-164	0.630529	0.307	0.01	2.08919e-160
TEK	6.49211e-163	0.368309	0.356	0.013	1.1815e-158
DNAH5	6.57226e-163	0.510589	0.297	0.009	1.19608e-158
MISP	5.94612e-157	0.985382	0.772	0.072	1.08214e-152
INPP5J	1.10622e-155	0.489784	0.446	0.023	2.01321e-151
KNDC1	6.43109e-155	0.453136	0.356	0.014	1.17039e-150
CLMN	1.21681e-151	1.32997	0.802	0.085	2.21447e-147
RAB11FIP4	1.72158e-151	0.920734	0.743	0.069	3.1331e-147
ESPN	1.46276e-146	2.51554	0.941	0.13	2.66208e-142
SLC4A8	3.55923e-145	0.551297	0.495	0.03	6.47744e-141
CCDC109B	4.93907e-143	1.4485	0.782	0.086	8.98861e-139
MYO1B	1.13573e-141	1.23697	0.861	0.104	2.06692e-137
DCLK1	6.56484e-139	2.6476	0.881	0.117	1.19474e-134
NEURL1A	2.8945e-137	0.682298	0.653	0.056	5.26769e-133
GM20219	8.40412e-135	0.756873	0.663	0.061	1.52947e-130
CACNB4	8.42897e-135	0.276305	0.307	0.012	1.53399e-130
PIK3R5	1.05063e-134	0.94238	0.624	0.053	1.91205e-130
PYGL	3.32807e-134	0.95864	0.673	0.061	6.05676e-130
ARHGEF28	1.16018e-133	0.608667	0.634	0.056	2.11142e-129
RGS8	1.2575e-133	0.337994	0.307	0.012	2.28853e-129
CADM2	1.44165e-131	0.719827	0.505	0.035	2.62367e-127
NPTX2	1.51029e-131	0.747526	0.436	0.026	2.74857e-127
CHST2	1.41855e-130	0.702585	0.574	0.046	2.58163e-126
CHN2	1.77879e-130	0.774292	0.663	0.062	3.23721e-126
TMEM54	9.02846e-130	1.857	0.901	0.136	1.64309e-125
HCK	1.10172e-128	1.78867	0.802	0.096	2.00502e-124
KCNMB4	1.72026e-127	0.461208	0.356	0.018	3.13071e-123
CCDC28B	3.62422e-127	1.76159	0.911	0.142	6.59572e-123
ILDR1	2.03892e-123	1.38583	0.832	0.117	3.71064e-119
SLC35G1	5.14703e-123	0.835203	0.752	0.088	9.36708e-119
VAV1	6.08778e-121	1.16111	0.911	0.122	1.10792e-116
CREB3L4	2.46923e-120	0.462809	0.416	0.026	4.49376e-116
HOXA5	5.09127e-120	0.372913	0.337	0.017	9.26561e-116
PCOLCE2	2.73681e-119	0.34036	0.376	0.021	4.98073e-115
NREP	3.37969e-116	1.50229	0.762	0.095	6.15071e-112
CARD14	3.99957e-116	0.285895	0.307	0.014	7.27882e-112
SPDEF	6.92631e-116	0.654967	0.475	0.036	1.26052e-111
HS3ST3B1	1.02657e-114	0.316661	0.317	0.015	1.86825e-110
MYB	1.42534e-113	0.724806	0.663	0.069	2.59397e-109
GM684	2.24165e-113	0.400953	0.337	0.018	4.07958e-109
ETHE1	1.7962e-112	2.29444	0.941	0.184	3.26891e-108
TXNDC16	2.10683e-112	1.00407	0.762	0.099	3.83422e-108
SPIRE2	4.28662e-112	0.442669	0.446	0.032	7.80122e-108
SMIM6	7.14798e-109	1.01054	0.624	0.067	1.30086e-104
SEL1L3	4.6893e-108	0.956073	0.812	0.117	8.53406e-104
LRRC31	7.25745e-107	0.495047	0.455	0.035	1.32078e-102
EHF	7.53526e-107	1.66966	0.931	0.17	1.37134e-102
PGM2L1	8.48188e-104	0.965468	0.683	0.084	1.54362e-99
ALOX5	2.12061e-103	0.31424	0.337	0.019	3.85931e-99
RGS9	2.90751e-99	0.392522	0.366	0.024	5.29138e-95
MACROD2	1.0692e-98	0.94903	0.762	0.107	1.94583e-94
STOX2	4.10819e-98	0.887593	0.762	0.11	7.4765e-94
HOXB13	9.0278e-98	1.28489	0.832	0.138	1.64297e-93
PRR15	4.06683e-96	0.502305	0.386	0.028	7.40122e-92
AP1S2	4.31117e-96	1.05873	0.832	0.134	7.8459e-92
PPP1R1B	4.71718e-95	1.60756	0.842	0.142	8.58479e-91
SPTB	1.35539e-94	0.374355	0.396	0.03	2.46668e-90
SMAGP	2.45819e-94	1.57123	0.891	0.178	4.47366e-90
ENTPD3	3.67214e-94	0.394876	0.436	0.036	6.68293e-90
IFT172	1.48213e-93	0.948841	0.752	0.116	2.69734e-89
HPGDS	2.36306e-92	1.10756	0.703	0.093	4.30054e-88
SCT	7.31678e-92	0.875392	0.347	0.024	1.33158e-87
EGLN3	3.6646e-91	1.18154	0.832	0.14	6.66921e-87
PIR	9.82351e-91	0.591803	0.584	0.067	1.78778e-86
TRIM46	1.21442e-89	0.358751	0.327	0.021	2.21012e-85
BDH1	2.23634e-89	0.656135	0.584	0.067	4.06991e-85
GPM6B	1.15577e-88	0.991685	0.723	0.105	2.10338e-84
FMN1	8.27366e-88	0.505131	0.465	0.045	1.50572e-83
PDE9A	9.10328e-88	0.383834	0.505	0.052	1.65671e-83
ATP1A2	9.81007e-88	0.565121	0.337	0.023	1.78533e-83
AW551984	2.2189e-87	0.629116	0.515	0.053	4.03818e-83
PLAC8	3.15761e-86	2.96837	0.98	0.278	5.74654e-82
PAMR1	3.40554e-86	0.325092	0.406	0.034	6.19775e-82
X1500009L16RIK	1.96656e-85	0.976295	0.653	0.089	3.57894e-81
GPA33	2.41191e-85	0.568597	0.475	0.048	4.38943e-81
HSBP1L1	4.24746e-85	0.58311	0.495	0.051	7.72995e-81
PRKCZ	1.20336e-84	0.746552	0.663	0.096	2.18999e-80
SNRNP25	6.45818e-84	1.5624	0.832	0.165	1.17532e-79
ZFP428	7.226e-84	1.00572	0.782	0.134	1.31506e-79
RNF186	8.07196e-84	0.433378	0.396	0.034	1.46902e-79
X0610040J01RIK	8.14054e-84	1.03052	0.752	0.132	1.4815e-79
WNK2	9.92648e-84	0.378749	0.455	0.044	1.80652e-79
LYRM9	4.50609e-83	0.66392	0.634	0.087	8.20062e-79
CHST8	2.385e-82	0.291552	0.347	0.026	4.34045e-78
TSTD1	4.35428e-82	0.760723	0.515	0.058	7.92435e-78
CKMT1	6.90045e-82	1.18292	0.772	0.14	1.25581e-77
BPGM	1.3118e-81	1.4403	0.871	0.191	2.38735e-77
TMEM245	1.33739e-81	0.811664	0.634	0.089	2.43391e-77
DDIT4L	1.63155e-80	1.21681	0.307	0.022	2.96925e-76
STK38	4.37998e-80	1.13819	0.861	0.179	7.97113e-76
SLFN9	3.41195e-79	0.778855	0.614	0.084	6.20941e-75
FBXW7	4.4211e-79	0.904476	0.762	0.133	8.04596e-75
INPP5B	2.48153e-78	0.564219	0.515	0.061	4.51614e-74
SSBP1	1.35774e-76	1.56373	0.901	0.24	2.47096e-72
COPRS	4.65461e-76	0.989301	0.792	0.154	8.47092e-72
ST6GALNAC2	5.55139e-75	0.680909	0.574	0.08	1.0103e-70
ADGRG2	9.36645e-74	0.328207	0.347	0.029	1.7046e-69
ITPR2	1.07446e-73	0.30415	0.812	0.154	1.9554e-69
MGST3	1.28627e-73	2.97325	0.97	0.343	2.34089e-69
CLDN7	1.26847e-72	2.12039	0.97	0.299	2.3085e-68
LDHB	1.38291e-72	0.52517	0.604	0.087	2.51676e-68
SMOC1	7.04409e-72	0.380395	0.416	0.042	1.28195e-67
STK38L	8.4984e-72	0.535635	0.624	0.093	1.54662e-67
SRPX2	1.82246e-71	0.584722	0.337	0.028	3.31669e-67
SLCO4A1	1.60947e-70	0.381501	0.475	0.055	2.92908e-66
PAQR4	8.73856e-70	0.519397	0.574	0.082	1.59033e-65
SMPDL3A	9.54712e-70	1.19628	0.812	0.172	1.73748e-65
FAM57A	2.40331e-69	0.730943	0.594	0.091	4.37377e-65
GCNT1	2.65033e-69	0.396122	0.436	0.047	4.82334e-65
LIMA1	5.89387e-69	1.52893	0.941	0.277	1.07262e-64
BAIAP2L1	9.64739e-69	0.560753	0.604	0.095	1.75573e-64
GAL3ST1	1.22076e-68	0.269786	0.267	0.019	2.22166e-64
IGSF8	3.40013e-68	1.34183	0.911	0.255	6.18789e-64
TPRN	4.27025e-68	0.456529	0.515	0.068	7.77143e-64
RGS7	4.85099e-68	0.396812	0.356	0.033	8.82831e-64
CACNB3	1.52763e-67	0.657807	0.723	0.132	2.78013e-63
PTPN18	1.53121e-67	1.98793	0.97	0.297	2.78665e-63
L1CAM	4.12453e-67	0.318969	0.436	0.048	7.50624e-63
PTPN6	4.41839e-67	1.11155	0.822	0.176	8.04102e-63
HPF1	1.14612e-66	1.52112	0.921	0.282	2.08583e-62
FUT2	2.30874e-66	0.611697	0.554	0.079	4.20168e-62
REEP5	9.53679e-66	2.36292	1	0.569	1.7356e-61
MTSS1	2.19584e-65	0.605341	0.693	0.123	3.9962e-61
ANXA4	3.25668e-65	2.07496	0.95	0.379	5.92683e-61
PEX3	1.17258e-64	0.531168	0.624	0.104	2.13398e-60
ENTPD7	1.28365e-64	0.31048	0.465	0.057	2.33611e-60
MKRN2OS	1.36322e-64	0.607291	0.634	0.104	2.48092e-60
ALDH3A2	4.86418e-64	0.508468	0.614	0.101	8.85233e-60
DEGS2	5.74022e-64	0.592793	0.515	0.073	1.04466e-59
SHF	1.20098e-63	0.38147	0.327	0.03	2.18566e-59
RAB25	2.48677e-63	1.57702	0.901	0.265	4.52567e-59
CCNE2	2.85781e-63	0.417223	0.515	0.069	5.20093e-59
SMIM22	4.23245e-63	1.26273	0.941	0.263	7.70263e-59
CAMK2B	5.83975e-63	0.720951	0.634	0.109	1.06278e-58
MYO5B	1.48299e-62	0.485143	0.475	0.064	2.69889e-58
IVNS1ABP	1.94071e-62	1.27567	0.95	0.311	3.53189e-58
LRRC42	3.74173e-62	0.616082	0.624	0.109	6.80957e-58
LRRC56	4.20651e-62	0.263678	0.287	0.024	7.65543e-58
VANGL2	4.85561e-62	0.347789	0.495	0.066	8.83673e-58
DUSP14	9.10377e-62	0.623662	0.614	0.105	1.6568e-57
CCDC6	1.30649e-61	0.604704	0.683	0.129	2.37767e-57
DYNLT1A	2.70744e-61	0.582135	0.624	0.101	4.92726e-57
ALG13	4.17124e-61	0.403216	0.455	0.058	7.59124e-57
COX7A1	9.85906e-61	0.647781	0.515	0.076	1.79425e-56
AP1M2	1.22962e-60	0.646488	0.703	0.139	2.23779e-56
NLK	5.32668e-60	0.429065	0.475	0.066	9.69403e-56
PRR15L	5.55544e-60	0.677184	0.644	0.116	1.01104e-55
CRYBA2	8.99706e-60	0.352793	0.554	0.079	1.63737e-55
PLA2G12A	9.82093e-60	1.04058	0.802	0.203	1.78731e-55
CHAF1A	1.27921e-59	0.4472	0.485	0.067	2.32804e-55
TESC	1.64847e-59	0.941305	0.505	0.074	3.00005e-55
HIP1R	2.64805e-59	0.469967	0.673	0.126	4.81918e-55
GRPEL2	4.46683e-59	0.712486	0.851	0.2	8.12918e-55
ALDH2	5.80479e-59	2.77623	0.842	0.28	1.05641e-54
DPY30	6.79011e-59	1.87101	0.931	0.368	1.23573e-54
ELF3	7.97254e-59	1.19407	0.931	0.26	1.45092e-54
FAH	9.53965e-59	0.431917	0.396	0.046	1.73612e-54
SORT1	9.8908e-59	0.82443	0.723	0.158	1.80003e-54
ARHGEF38	2.39479e-58	0.367226	0.386	0.045	4.35827e-54
X2810417H13RIK	3.88624e-58	1.09769	0.673	0.124	7.07257e-54
RAB27B	5.13339e-58	0.859809	0.713	0.153	9.34225e-54
LLGL2	5.45248e-58	0.455198	0.495	0.072	9.92296e-54
KRT18	8.99912e-58	2.09364	1	0.424	1.63775e-53
GNA14	1.02368e-57	0.258976	0.327	0.033	1.863e-53
BIK	1.32701e-57	0.969093	0.752	0.171	2.41503e-53
PRPF4	1.33068e-57	0.419753	0.554	0.09	2.42171e-53
AMPD3	1.54732e-57	0.335661	0.366	0.04	2.81596e-53
DMXL2	2.46408e-57	0.265874	0.505	0.072	4.48438e-53
STRBP	2.54069e-57	1.02126	0.901	0.252	4.6238e-53
PIP5K1B	2.80175e-57	0.527054	0.644	0.114	5.09891e-53
RALGPS2	3.95747e-57	0.512762	0.525	0.082	7.20221e-53
SEC24B	5.79249e-57	0.442475	0.634	0.115	1.05418e-52
PLA2G16	5.86787e-57	1.37298	0.871	0.284	1.06789e-52
CUTAL	6.64422e-57	0.39866	0.327	0.033	1.20918e-52
CCNE1	9.45757e-57	0.560455	0.554	0.091	1.72118e-52
2022-09-08	1.14857e-56	0.468442	0.594	0.104	2.09029e-52
ATP9A	1.41719e-56	0.636247	0.693	0.138	2.57914e-52
CABLES2	5.3061e-56	0.455736	0.515	0.081	9.65658e-52
FBXO25	1.39529e-55	0.441827	0.465	0.067	2.53928e-51
DNMT1	2.93165e-55	0.674085	0.772	0.174	5.33531e-51
FXYD6	3.90515e-55	1.73969	0.861	0.248	7.10698e-51
STARD5	7.04256e-55	0.470994	0.604	0.108	1.28168e-50
ABCA3	7.43346e-55	0.562732	0.713	0.149	1.35281e-50
UQCR10	7.96991e-55	1.72295	0.99	0.612	1.45044e-50
CRB3	1.1295e-54	0.716618	0.822	0.191	2.05558e-50
ZFP64	1.47273e-54	0.361225	0.446	0.063	2.68022e-50
DESI1	1.53284e-54	1.04852	0.842	0.243	2.78962e-50
ZFHX3	1.83602e-54	0.770461	0.832	0.217	3.34137e-50
RBP2	3.6685e-54	0.569217	0.267	0.024	6.6763e-50
ATAT1	4.34072e-54	0.52138	0.614	0.115	7.89968e-50
ASF1B	6.9218e-54	0.692196	0.485	0.073	1.2597e-49
ANKRD54	1.02946e-53	0.496173	0.624	0.117	1.87351e-49
ARHGAP4	1.17114e-53	0.271459	0.257	0.022	2.13135e-49
GDPD1	1.17881e-53	0.905803	0.802	0.201	2.14532e-49
STARD10	1.9981e-53	1.1139	0.802	0.213	3.63634e-49
CYSTM1	2.14856e-53	1.93261	0.95	0.417	3.91017e-49
NKD1	2.32745e-53	0.676298	0.545	0.091	4.23572e-49
MCTP2	2.38174e-53	0.313845	0.366	0.043	4.33453e-49
CPTP	9.2061e-53	0.318907	0.436	0.06	1.67542e-48
KMT5C	1.14966e-52	0.36837	0.515	0.083	2.09226e-48
TRAK1	1.24581e-52	0.596294	0.733	0.162	2.26724e-48
RIF1	1.53356e-52	0.473773	0.634	0.122	2.79093e-48
CKAP4	1.85659e-52	1.09891	0.881	0.282	3.3788e-48
KALRN	1.96153e-52	0.396557	0.386	0.05	3.56979e-48
CDK1	2.82921e-52	0.831833	0.644	0.126	5.14889e-48
TTC32	3.15425e-52	0.468507	0.554	0.099	5.74043e-48
ERLIN1	3.75622e-52	0.379955	0.525	0.087	6.83594e-48
TSTA3	3.80807e-52	0.805487	0.792	0.211	6.9303e-48
HPGD	4.78485e-52	0.620129	0.455	0.069	8.70795e-48
GGA2	6.09324e-52	0.548386	0.624	0.125	1.10891e-47
ARAP2	6.29392e-52	0.541464	0.535	0.093	1.14543e-47
SSX2IP	9.07779e-52	0.647044	0.634	0.127	1.65207e-47
GM17619	1.14581e-51	0.260612	0.376	0.046	2.08526e-47
ATP10B	1.46531e-51	0.708068	0.505	0.083	2.66671e-47
RPP25L	2.22825e-51	0.694813	0.743	0.178	4.0552e-47
PLK2	2.24509e-51	1.28506	0.95	0.313	4.08584e-47
TEAD2	2.79067e-51	0.410148	0.406	0.055	5.07874e-47
FBP2	2.97077e-51	0.543687	0.337	0.04	5.4065e-47
PLEKHA6	7.30025e-51	0.48895	0.574	0.107	1.32857e-46
CDC25B	1.73189e-50	0.39741	0.505	0.081	3.15187e-46
CASP8AP2	1.80423e-50	0.429035	0.584	0.109	3.28352e-46
MYH14	1.95415e-50	0.528724	0.644	0.131	3.55635e-46
PLCG2	8.58231e-50	0.645417	0.574	0.113	1.56189e-45
GRAMD1B	1.02717e-49	0.410018	0.465	0.073	1.86935e-45
HAP1	1.29552e-49	0.522705	0.713	0.15	2.35773e-45
VIL1	1.89322e-49	0.69839	0.465	0.074	3.44548e-45
NANOS3	2.00147e-49	0.251914	0.267	0.026	3.64248e-45
TMEM132A	2.40746e-49	0.623122	0.644	0.135	4.38133e-45
SNX7	4.2999e-49	0.505574	0.584	0.114	7.82538e-45
RNF128	4.93021e-49	0.737116	0.762	0.181	8.97249e-45
G6PC3	6.30319e-49	0.667676	0.743	0.188	1.14712e-44
TROVE2	7.43349e-49	1.05672	0.653	0.148	1.35282e-44
ERO1LB	9.87677e-49	0.52785	0.386	0.053	1.79747e-44
SEC11C	1.93336e-48	1.78138	0.96	0.472	3.51852e-44
MYO5C	2.74499e-48	0.369898	0.465	0.075	4.99561e-44
SPC24	3.79569e-48	0.567138	0.495	0.081	6.90777e-44
SCD1	4.70868e-48	0.587515	0.653	0.14	8.56932e-44
CLSPN	4.76756e-48	0.365627	0.366	0.047	8.67648e-44
GM5617	6.56382e-48	0.626551	0.772	0.204	1.19455e-43
PLS1	6.60747e-48	0.394321	0.436	0.067	1.20249e-43
GATA2	7.80456e-48	0.55504	0.574	0.112	1.42035e-43
ABHD14B	8.43034e-48	0.38005	0.515	0.092	1.53424e-43
SMPD3	8.8242e-48	0.3207	0.505	0.081	1.60592e-43
TST	9.98533e-48	0.717281	0.723	0.17	1.81723e-43
VPS13C	1.35965e-47	0.376849	0.406	0.059	2.47443e-43
TUBG2	1.44338e-47	0.374212	0.337	0.04	2.62681e-43
SELENOM	3.38882e-47	1.34121	0.95	0.34	6.16731e-43
NME4	5.29707e-47	0.301825	0.347	0.044	9.64014e-43
GALE	6.51551e-47	0.622283	0.634	0.14	1.18576e-42
QRSL1	8.88442e-47	0.301367	0.406	0.059	1.61688e-42
TCF19	1.61931e-46	0.635754	0.554	0.106	2.94698e-42
TTC39A	2.26227e-46	0.462905	0.446	0.072	4.1171e-42
KCTD12	2.62748e-46	1.59125	0.881	0.276	4.78176e-42
SMS	3.06181e-46	1.03719	0.782	0.231	5.57218e-42
ALOX5AP	3.92105e-46	1.26873	0.931	0.296	7.13592e-42
YPEL2	4.04038e-46	0.437591	0.505	0.089	7.35308e-42
CIB1	4.16677e-46	1.06303	0.941	0.338	7.5831e-42
GCHFR	4.22673e-46	0.371396	0.386	0.055	7.69223e-42
ATP5K	4.23685e-46	1.45589	0.99	0.588	7.71064e-42
FAM98C	5.23052e-46	0.568265	0.703	0.172	9.51902e-42
ABHD2	5.93046e-46	1.12995	0.901	0.282	1.07928e-41
CISD1	6.19951e-46	1.24407	0.911	0.365	1.12825e-41
BUB3	6.75662e-46	1.14811	0.901	0.341	1.22964e-41
YIPF6	9.64793e-46	0.550613	0.723	0.177	1.75583e-41
RGS3	1.07202e-45	0.280784	0.594	0.115	1.95097e-41
ALDOC	1.24578e-45	0.802074	0.683	0.162	2.26719e-41
RAP1GAP	1.36457e-45	0.545275	0.525	0.096	2.48337e-41
ETL4	1.44306e-45	0.517256	0.545	0.103	2.62623e-41
SRGAP1	1.56368e-45	0.295734	0.327	0.041	2.84574e-41
CHAC1	1.6188e-45	0.631827	0.554	0.109	2.94605e-41
THEM6	1.77704e-45	0.322407	0.465	0.077	3.23404e-41
HELLS	1.92815e-45	0.583968	0.673	0.149	3.50904e-41
SMIM20	2.35876e-45	0.66869	0.792	0.219	4.29271e-41
ARHGAP1	2.50805e-45	0.506658	0.693	0.166	4.56439e-41
PEA15A	4.49057e-45	1.19674	0.891	0.342	8.17238e-41
INPP5D	4.83386e-45	0.452485	0.604	0.121	8.79713e-41
IL13RA1	5.35413e-45	0.874891	0.752	0.215	9.74398e-41
MRPL57	5.84362e-45	1.13381	0.931	0.402	1.06348e-40
KRTCAP3	5.86144e-45	0.703811	0.752	0.194	1.06672e-40
CAMK2N1	7.20984e-45	0.796869	0.842	0.251	1.31212e-40
CDH1	7.70708e-45	0.913053	0.911	0.263	1.40261e-40
CCDC92	9.18855e-45	0.288543	0.416	0.062	1.67222e-40
ME2	1.06803e-44	0.337848	0.554	0.106	1.94371e-40
ACER2	1.13294e-44	0.364106	0.525	0.099	2.06183e-40
CDK2	1.86684e-44	0.630101	0.594	0.129	3.39747e-40
CHFR	2.43825e-44	0.388171	0.535	0.102	4.43736e-40
SPA17	2.57502e-44	0.339477	0.366	0.051	4.68628e-40
LSR	2.65695e-44	1.01343	0.901	0.288	4.83538e-40
ASNS	2.90029e-44	0.540982	0.663	0.152	5.27824e-40
X0610007P14RIK	3.25609e-44	0.85604	0.762	0.228	5.92576e-40
FAM111A	3.66968e-44	0.421216	0.723	0.17	6.67845e-40
AGAP1	5.55813e-44	0.557395	0.752	0.19	1.01152e-39
CSK	5.68284e-44	0.708685	0.812	0.249	1.03422e-39
MSH6	9.48016e-44	0.426313	0.465	0.081	1.72529e-39
X2210016L21RIK	1.58948e-43	0.726517	0.743	0.204	2.89269e-39
NDUFB9	1.70379e-43	1.34758	0.96	0.562	3.10073e-39
AHNAK2	1.73359e-43	0.671941	0.535	0.108	3.15496e-39
GIPC2	1.81995e-43	0.644205	0.653	0.153	3.31213e-39
HINT3	2.60563e-43	0.547675	0.673	0.167	4.74198e-39
FYB	4.14113e-43	0.965279	0.762	0.207	7.53645e-39
TIPIN	4.14924e-43	0.66972	0.762	0.215	7.55121e-39
KRT23	4.8727e-43	0.326876	0.495	0.088	8.86782e-39
DHRS13	5.02376e-43	0.265858	0.376	0.055	9.14274e-39
PPIL1	5.28472e-43	0.660226	0.723	0.195	9.61767e-39
PARP8	5.9752e-43	0.697674	0.515	0.104	1.08743e-38
FAM58B	7.3351e-43	0.371601	0.525	0.101	1.33492e-38
E330009J07RIK	7.70591e-43	0.389362	0.455	0.078	1.4024e-38
ARL5A	1.0351e-42	0.403228	0.594	0.127	1.88377e-38
MFSD6	1.26034e-42	0.514542	0.752	0.189	2.29369e-38
NUS1	2.42872e-42	0.7136	0.733	0.21	4.42003e-38
DCP1B	2.58939e-42	0.276287	0.287	0.034	4.71244e-38
BAK1	3.97266e-42	0.556504	0.743	0.203	7.22984e-38
KRT8	4.58263e-42	1.58998	1	0.444	8.33993e-38
FAM25C	5.48386e-42	0.657954	0.386	0.059	9.98007e-38
RABGAP1L	5.74148e-42	0.507103	0.584	0.129	1.04489e-37
OTUD3	6.21315e-42	0.284781	0.446	0.076	1.13073e-37
GATAD1	7.25274e-42	0.665877	0.832	0.26	1.31993e-37
CEACAM1	8.06477e-42	0.443758	0.683	0.15	1.46771e-37
KDM4A	8.74556e-42	0.332602	0.465	0.082	1.5916e-37
GSE1	9.07601e-42	0.385516	0.594	0.128	1.65174e-37
MICU1	9.16262e-42	0.733904	0.792	0.238	1.66751e-37
LARP1B	1.01375e-41	0.563535	0.683	0.177	1.84492e-37
MSH2	1.02311e-41	0.504301	0.545	0.112	1.86196e-37
DAAM1	1.06155e-41	0.538536	0.574	0.124	1.93191e-37
SKAP2	1.40669e-41	0.997545	0.881	0.326	2.56003e-37
X1700056E22RIK	1.51048e-41	0.33023	0.307	0.039	2.74892e-37
TMEM107	1.71e-41	0.504023	0.653	0.156	3.11202e-37
NXT2	1.97933e-41	0.372124	0.416	0.07	3.60219e-37
AKR1B10	2.66405e-41	0.390763	0.594	0.132	4.84831e-37
PCDH19	2.94998e-41	0.304082	0.327	0.043	5.36867e-37
DCAF17	3.32199e-41	0.319305	0.426	0.069	6.04569e-37
RBM47	3.95427e-41	0.477546	0.733	0.193	7.19637e-37
MRPL51	4.54887e-41	0.909152	0.901	0.359	8.27849e-37
MRPS24	5.13337e-41	1.0061	0.931	0.432	9.34223e-37
S100A1	6.1491e-41	1.20554	0.911	0.366	1.11908e-36
MANSC1	6.75974e-41	0.3107	0.446	0.078	1.23021e-36
CADPS2	6.84461e-41	0.874236	0.545	0.118	1.24565e-36
H2AFJ	7.65874e-41	1.35867	0.98	0.628	1.39381e-36
MID1IP1	7.84541e-41	0.774633	0.802	0.243	1.42779e-36
GEMIN6	7.97883e-41	0.422603	0.455	0.082	1.45207e-36
PSMG4	8.64585e-41	0.87652	0.812	0.288	1.57346e-36
PLEKHS1	8.67526e-41	0.471375	0.515	0.101	1.57881e-36
ATP5G1	1.02974e-40	1.48087	0.96	0.573	1.87402e-36
X2610528J11RIK	1.08364e-40	0.388457	0.436	0.078	1.97212e-36
LIG1	1.17116e-40	0.867196	0.733	0.213	2.13139e-36
EIF2B1	1.17802e-40	0.444748	0.653	0.161	2.14387e-36
HIST3H2BA	1.38219e-40	0.976783	0.584	0.128	2.51544e-36
MRPL46	1.4992e-40	0.593566	0.663	0.171	2.72839e-36
TOP2A	1.56061e-40	0.843381	0.535	0.108	2.84016e-36
X0610009B22RIK	1.63462e-40	0.463346	0.644	0.157	2.97485e-36
UQCRQ	1.90189e-40	1.23488	0.97	0.648	3.46125e-36
COX5A	2.39329e-40	1.31197	0.96	0.612	4.35554e-36
CYB561	2.43212e-40	0.589086	0.832	0.245	4.42622e-36
GNAI1	2.85278e-40	0.468515	0.446	0.08	5.19177e-36
TRMT1	2.88097e-40	0.481775	0.693	0.177	5.24307e-36
GBF1	4.24924e-40	0.445907	0.614	0.143	7.7332e-36
CHCHD6	4.79547e-40	0.587768	0.663	0.167	8.72727e-36
WFDC18	6.9825e-40	0.742508	0.713	0.191	1.27075e-35
BAZ1B	7.30835e-40	0.605385	0.743	0.206	1.33005e-35
CMAS	7.42864e-40	1.10292	0.861	0.317	1.35194e-35
MRPL18	8.34858e-40	0.916033	0.901	0.365	1.51936e-35
EEF2K	8.63171e-40	0.351164	0.406	0.068	1.57089e-35
COX5B	9.6124e-40	1.12646	0.99	0.665	1.74936e-35
SDHAF1	1.15515e-39	0.565962	0.594	0.139	2.10226e-35
NDUFS6	1.33974e-39	1.16459	0.95	0.523	2.4382e-35
DSG2	1.77312e-39	0.499863	0.584	0.136	3.2269e-35
PHF6	1.88588e-39	0.373692	0.535	0.111	3.43211e-35
RNF168	2.37755e-39	0.33485	0.455	0.084	4.32691e-35
HAGH	2.67519e-39	0.750605	0.842	0.279	4.86858e-35
HOXB9	2.74175e-39	0.321862	0.327	0.046	4.98971e-35
COX7C	2.91954e-39	1.32055	0.98	0.701	5.31327e-35
LPCAT4	2.95221e-39	0.502191	0.663	0.163	5.37273e-35
WHSC1	3.40908e-39	0.404211	0.703	0.178	6.20419e-35
CRIP1	3.58159e-39	1.73668	0.99	0.601	6.51814e-35
CAMK2D	3.71876e-39	0.809914	0.851	0.299	6.76777e-35
CD24A	4.50987e-39	2.1481	0.99	0.643	8.20751e-35
OARD1	5.88475e-39	0.527675	0.693	0.184	1.07097e-34
ARHGAP27	6.51668e-39	0.312116	0.396	0.066	1.18597e-34
HMGN5	6.97873e-39	0.669645	0.772	0.224	1.27006e-34
CALD1	9.70675e-39	0.579291	0.743	0.194	1.76653e-34
MRPL12	1.07136e-38	0.895176	0.901	0.361	1.94976e-34
CLEC2D	1.30515e-38	0.453142	0.634	0.151	2.37524e-34
SMARCD2	1.55674e-38	0.60327	0.752	0.218	2.83312e-34
COX7A2	1.57317e-38	1.27421	0.98	0.688	2.86301e-34
FAM83E	1.59787e-38	0.265588	0.297	0.039	2.90797e-34
X2010107E04RIK	1.76682e-38	1.21764	0.98	0.656	3.21543e-34
MRPL36	1.93868e-38	0.86197	0.861	0.317	3.5282e-34
MPV17L2	2.51508e-38	0.646175	0.743	0.231	4.5772e-34
GPD1	2.65099e-38	0.411622	0.416	0.074	4.82453e-34
ATAD2	2.87672e-38	0.549583	0.554	0.122	5.23534e-34
NDUFB2	3.00201e-38	0.93323	0.97	0.48	5.46336e-34
GM10053	3.23731e-38	0.499999	0.624	0.154	5.89157e-34
TMEM51	4.27531e-38	0.47895	0.554	0.126	7.78064e-34
SCAF11	4.87798e-38	0.773058	0.851	0.301	8.87744e-34
PRADC1	4.8946e-38	0.392367	0.495	0.1	8.90769e-34
CYC1	5.12847e-38	1.0706	0.931	0.452	9.3333e-34
X4930453N24RIK	5.1989e-38	0.508216	0.594	0.144	9.46147e-34
RRM1	5.40984e-38	0.651145	0.653	0.169	9.84536e-34
UNG	5.78323e-38	0.455053	0.505	0.104	1.05249e-33
CCDC115	5.89361e-38	0.449106	0.624	0.154	1.07258e-33
CYCS	1.01514e-37	1.15884	0.97	0.596	1.84746e-33
PPM1D	1.05474e-37	0.477072	0.505	0.105	1.91952e-33
TMEM238	1.33873e-37	0.61691	0.832	0.267	2.43636e-33
USP1	1.40425e-37	0.528836	0.644	0.169	2.5556e-33
FAM102A	1.72929e-37	0.318108	0.594	0.137	3.14713e-33
ABHD16A	1.89703e-37	0.641617	0.782	0.251	3.45241e-33
HTATIP2	1.91606e-37	0.553611	0.713	0.205	3.48703e-33
ALAD	2.19646e-37	0.595482	0.782	0.23	3.99734e-33
RNF157	2.46041e-37	0.420561	0.426	0.075	4.4777e-33
SAMD9L	2.5705e-37	0.279832	0.574	0.129	4.67804e-33
POP5	2.63064e-37	0.802584	0.842	0.296	4.7875e-33
TIMM13	2.81433e-37	1.0434	0.97	0.525	5.12179e-33
GOPC	3.3973e-37	0.283889	0.436	0.08	6.18274e-33
TFRC	3.50009e-37	0.281533	0.495	0.101	6.36982e-33
ANAPC15	3.57257e-37	0.511163	0.644	0.172	6.50172e-33
CENPV	3.70344e-37	0.361707	0.604	0.142	6.7399e-33
COX6A1	4.10848e-37	1.21445	0.97	0.716	7.47702e-33
ACLY	4.57137e-37	0.71494	0.752	0.235	8.31944e-33
ARMC10	4.5931e-37	0.413445	0.515	0.11	8.35899e-33
MRPL58	5.20682e-37	0.606525	0.842	0.286	9.47589e-33
MFSD2A	6.06254e-37	0.279969	0.307	0.043	1.10332e-32
UQCR11	6.14932e-37	1.15751	0.97	0.611	1.11911e-32
TMEM30B	6.64306e-37	0.493614	0.703	0.186	1.20897e-32
SHROOM3	6.83063e-37	0.456736	0.673	0.172	1.24311e-32
JAKMIP2	7.22673e-37	0.297842	0.267	0.033	1.31519e-32
DSP	8.02135e-37	0.629809	0.822	0.255	1.4598e-32
COX8A	9.11729e-37	1.27383	0.97	0.811	1.65926e-32
CDKN1C	1.05668e-36	1.76746	0.683	0.195	1.92305e-32
A430005L14RIK	1.06838e-36	0.50769	0.653	0.17	1.94434e-32
NDUFAB1	1.18539e-36	1.01643	0.96	0.479	2.15729e-32
HK1	1.25447e-36	0.562688	0.752	0.227	2.28301e-32
ATP5J2	1.32385e-36	1.05746	0.99	0.665	2.40927e-32
ATG4D	1.45622e-36	0.320976	0.535	0.118	2.65018e-32
HOXA10	1.54392e-36	0.674838	0.644	0.17	2.80978e-32
DCTPP1	1.59133e-36	0.791665	0.861	0.308	2.89606e-32
CMC2	1.61702e-36	0.375917	0.653	0.166	2.94281e-32
MIER3	1.62441e-36	0.403585	0.465	0.095	2.95627e-32
MGAT4B	1.6431e-36	0.739834	0.713	0.211	2.99027e-32
WDR76	1.6984e-36	0.31062	0.436	0.079	3.09091e-32
BLNK	2.04976e-36	0.807252	0.743	0.224	3.73035e-32
PROM1	2.17317e-36	0.418015	0.653	0.158	3.95495e-32
ATP8B1	2.1827e-36	0.431249	0.505	0.11	3.9723e-32
TSPAN1	2.26715e-36	0.906828	0.921	0.309	4.12599e-32
TLK1	2.41837e-36	0.381717	0.574	0.137	4.40119e-32
X2010320M18RIK	2.45631e-36	0.343991	0.554	0.126	4.47024e-32
PKP1	2.6764e-36	0.445232	0.436	0.08	4.87078e-32
GTF2F2	2.97237e-36	0.543867	0.673	0.191	5.40942e-32
NDUFC1	3.03617e-36	1.1069	0.96	0.527	5.52553e-32
STAP2	3.12454e-36	0.340307	0.663	0.162	5.68636e-32
BRMS1	3.17639e-36	0.317298	0.624	0.153	5.78071e-32
SMIM4	3.27316e-36	0.550183	0.782	0.25	5.95682e-32
NDUFB8	3.37178e-36	0.977718	0.98	0.542	6.1363e-32
KCTD13	3.61836e-36	0.400708	0.604	0.144	6.58505e-32
ST18	3.82938e-36	0.516794	0.406	0.071	6.96909e-32
H2AFX	4.20293e-36	0.862063	0.772	0.236	7.64891e-32
ACO2	4.98689e-36	0.78729	0.911	0.368	9.07565e-32
RCC2	5.47774e-36	0.579739	0.752	0.234	9.96895e-32
SHMT2	5.75907e-36	0.37651	0.614	0.153	1.04809e-31
TFDP1	5.78825e-36	0.539396	0.772	0.238	1.0534e-31
FLYWCH2	5.99306e-36	0.561029	0.663	0.18	1.09068e-31
UMPS	6.80031e-36	0.354075	0.475	0.099	1.23759e-31
ARHGEF2	7.02754e-36	0.488796	0.743	0.218	1.27894e-31
POP7	7.13592e-36	0.52875	0.723	0.222	1.29867e-31
FAM221A	7.44176e-36	0.703636	0.446	0.092	1.35433e-31
IGTP	7.85498e-36	0.545159	0.554	0.127	1.42953e-31
SLC25A28	7.88253e-36	0.289951	0.455	0.089	1.43454e-31
SRP19	9.8974e-36	0.714348	0.881	0.343	1.80123e-31
BMP2	1.07673e-35	0.472024	0.446	0.088	1.95954e-31
CAMSAP3	1.09354e-35	0.29386	0.337	0.053	1.99013e-31
NELFE	1.12841e-35	0.763899	0.733	0.236	2.0536e-31
NUBP1	1.15002e-35	0.540702	0.713	0.215	2.09291e-31
TMEM79	1.20301e-35	0.271438	0.416	0.077	2.18937e-31
PTGS1	1.2233e-35	0.568226	0.584	0.146	2.22629e-31
CLN6	1.24458e-35	0.457672	0.554	0.132	2.26501e-31
DDT	1.3314e-35	0.7443	0.832	0.312	2.42302e-31
NUDT14	1.37261e-35	0.954661	0.752	0.248	2.49802e-31
DUS1L	1.3769e-35	0.431795	0.515	0.112	2.50582e-31
UCHL3	1.65355e-35	0.761355	0.822	0.288	3.0093e-31
PRIM1	1.65375e-35	0.489251	0.584	0.142	3.00966e-31
ZDHHC6	1.78155e-35	0.397063	0.594	0.147	3.24224e-31
HES6	1.97754e-35	0.364725	0.871	0.284	3.59892e-31
TMEM42	2.00792e-35	0.427414	0.525	0.119	3.65421e-31
BRD8	2.41073e-35	0.505219	0.743	0.219	4.38729e-31
TLE4	2.44417e-35	0.557267	0.584	0.151	4.44815e-31
ZMYND19	2.4902e-35	0.343552	0.535	0.121	4.53192e-31
CENPW	3.01268e-35	0.609407	0.515	0.113	5.48278e-31
MCM5	3.4099e-35	0.56031	0.554	0.131	6.20568e-31
MRPS26	4.50238e-35	0.610112	0.822	0.284	8.19388e-31
ATP5G3	4.98464e-35	1.06649	0.941	0.513	9.07154e-31
TMEM108	5.29765e-35	0.374656	0.376	0.063	9.6412e-31
IFRD2	5.56273e-35	0.254596	0.396	0.072	1.01236e-30
SLC4A2	5.84255e-35	0.414795	0.535	0.126	1.06329e-30
LPIN1	5.92626e-35	0.280372	0.386	0.067	1.07852e-30
X2210011C24RIK	6.23414e-35	0.404583	0.446	0.084	1.13455e-30
CDC25A	6.50295e-35	0.532207	0.416	0.079	1.18347e-30
LOCKD	6.65391e-35	0.5445	0.723	0.199	1.21095e-30
C2CD2L	6.68887e-35	0.296091	0.386	0.068	1.21731e-30
YIPF1	6.84795e-35	0.692587	0.733	0.238	1.24626e-30
WBP1	7.30825e-35	0.642914	0.782	0.268	1.33003e-30
RSPH9	7.65171e-35	0.383238	0.485	0.103	1.39254e-30
POLR2F	8.04413e-35	0.915326	0.941	0.467	1.46395e-30
MDH1	1.05279e-34	1.1651	0.95	0.489	1.91597e-30
APPL2	1.17321e-34	0.354925	0.564	0.134	2.13513e-30
ATG5	1.29228e-34	0.470979	0.693	0.199	2.35182e-30
SCAND1	1.35229e-34	0.890695	0.96	0.543	2.46103e-30
BLOC1S2	1.38716e-34	0.558064	0.703	0.216	2.52449e-30
SCN9A	1.4154e-34	0.320156	0.267	0.035	2.57589e-30
RPL41	1.49466e-34	0.944002	1	0.937	2.72013e-30
CHAF1B	1.50687e-34	0.451584	0.564	0.134	2.74235e-30
MRPL22	1.68446e-34	0.381737	0.594	0.149	3.06556e-30
MSI2	1.73892e-34	0.537266	0.743	0.221	3.16466e-30
ALG14	1.90386e-34	0.550093	0.564	0.14	3.46484e-30
COX6B1	2.02134e-34	1.02212	0.99	0.718	3.67864e-30
SMIM10L1	2.05823e-34	1.50816	0.743	0.269	3.74577e-30
CLDN3	2.31172e-34	0.478566	0.881	0.267	4.20711e-30
CASP7	2.47175e-34	0.306458	0.465	0.096	4.49834e-30
CLIC6	2.49457e-34	0.27576	0.277	0.038	4.53986e-30
PELI1	2.65154e-34	0.661447	0.891	0.345	4.82554e-30
NUDT2	2.86322e-34	0.542197	0.644	0.18	5.21078e-30
DYNLT1B	3.21829e-34	0.701844	0.812	0.272	5.85697e-30
VSIG10	3.92874e-34	0.387526	0.485	0.107	7.14991e-30
BRD7	4.02795e-34	0.561261	0.733	0.226	7.33047e-30
SMIM12	4.19875e-34	0.408577	0.614	0.156	7.64131e-30
NHP2	4.26978e-34	0.864782	0.941	0.421	7.77058e-30
ANO10	4.36472e-34	0.259805	0.416	0.079	7.94335e-30
PCBD1	4.54449e-34	0.656131	0.703	0.209	8.27051e-30
EHMT2	4.58694e-34	0.499792	0.733	0.224	8.34776e-30
ERBB3	4.97248e-34	0.2673	0.386	0.07	9.04941e-30
CPM	5.45402e-34	0.379667	0.376	0.067	9.92578e-30
MRPS12	5.70538e-34	0.761191	0.842	0.34	1.03832e-29
GALK1	6.47742e-34	1.36116	0.624	0.2	1.17883e-29
FAM122A	7.92589e-34	0.310314	0.594	0.146	1.44243e-29
UMAD1	9.59627e-34	0.377698	0.475	0.101	1.74643e-29
CCDC34	9.6341e-34	0.925994	0.822	0.299	1.75331e-29
RFC1	1.03504e-33	0.542229	0.663	0.198	1.88368e-29
RASSF7	1.14719e-33	0.383253	0.485	0.107	2.08776e-29
GMCL1	1.15986e-33	0.398509	0.535	0.126	2.11083e-29
ATP8A1	1.1663e-33	0.391745	0.634	0.161	2.12255e-29
FDPS	1.24222e-33	0.519252	0.762	0.23	2.26071e-29
C77080	1.25572e-33	0.415425	0.554	0.133	2.28528e-29
RAD50	1.37794e-33	0.37781	0.495	0.111	2.50772e-29
MTA2	1.54977e-33	0.589196	0.762	0.239	2.82044e-29
STRA13	1.64112e-33	0.77655	0.861	0.348	2.98667e-29
MCM3	1.73544e-33	0.573518	0.644	0.174	3.15833e-29
PLEKHG5	1.90755e-33	0.255885	0.386	0.069	3.47155e-29
PNN	1.97958e-33	0.626205	0.871	0.324	3.60263e-29
NDUFA4	2.05364e-33	1.19368	0.97	0.584	3.73742e-29
B4GALT6	2.20088e-33	0.527153	0.584	0.149	4.00539e-29
ZFP91	2.3213e-33	0.736183	0.802	0.294	4.22454e-29
DYNLT1C	2.44326e-33	0.606685	0.752	0.236	4.44649e-29
ANAPC13	2.65323e-33	0.900404	0.95	0.487	4.82862e-29
F11R	2.7171e-33	0.721563	0.891	0.337	4.94486e-29
SOX9	2.78492e-33	0.636135	0.673	0.187	5.06827e-29
MRPL28	2.83979e-33	0.770895	0.891	0.375	5.16814e-29
GM5914	2.85672e-33	0.326964	0.406	0.077	5.19894e-29
TCTA	2.86919e-33	0.385909	0.455	0.096	5.22163e-29
ITPR3	3.00375e-33	0.427617	0.426	0.086	5.46652e-29
COPS7B	3.60159e-33	0.253719	0.356	0.061	6.55453e-29
RFC3	4.07931e-33	0.520761	0.614	0.169	7.42394e-29
NECTIN4	4.19476e-33	0.356462	0.376	0.07	7.63404e-29
PIGYL	4.2105e-33	0.466461	0.842	0.285	7.66269e-29
CEP290	4.82294e-33	0.367201	0.446	0.094	8.77727e-29
ATP5H	5.36616e-33	0.939977	0.98	0.655	9.76588e-29
SMDT1	5.64934e-33	0.981172	0.96	0.586	1.02812e-28
TXNL4A	7.11545e-33	0.586781	0.871	0.33	1.29494e-28
POLR2L	7.25039e-33	0.717575	0.901	0.376	1.3195e-28
SUCLG1	7.39362e-33	0.736961	0.832	0.316	1.34556e-28
SSNA1	8.07181e-33	0.761572	0.861	0.336	1.46899e-28
CMTM4	8.26451e-33	0.462145	0.515	0.122	1.50406e-28
ARMCX3	8.86543e-33	0.328889	0.634	0.164	1.61342e-28
NFX1	1.14261e-32	0.515355	0.644	0.175	2.07943e-28
LTBR	1.1642e-32	0.585693	0.644	0.18	2.11872e-28
CROT	1.17653e-32	0.312119	0.455	0.098	2.14117e-28
KLF3	1.19211e-32	0.414143	0.752	0.237	2.16951e-28
SPOUT1	1.31312e-32	0.421567	0.505	0.115	2.38975e-28
EI24	1.74394e-32	0.63182	0.792	0.272	3.17379e-28
X2300009A05RIK	1.87176e-32	0.486359	0.703	0.217	3.40642e-28
COQ2	2.38342e-32	0.47199	0.693	0.219	4.33758e-28
MED30	2.51062e-32	0.404273	0.743	0.236	4.56908e-28
ATP5J	2.52902e-32	1.04693	0.98	0.676	4.60255e-28
MPZL1	2.55926e-32	0.434402	0.683	0.197	4.65759e-28
H1FX	2.58184e-32	0.427588	0.832	0.263	4.69869e-28
UNC5B	2.83142e-32	0.381211	0.376	0.069	5.15289e-28
NDUFAF3	3.03396e-32	0.788503	0.733	0.25	5.5215e-28
PPP1R16A	3.07861e-32	0.307196	0.446	0.094	5.60276e-28
GPS2	3.14247e-32	0.545648	0.822	0.282	5.71898e-28
PPM1G	3.24961e-32	0.706956	0.871	0.351	5.91396e-28
HMBS	3.27254e-32	0.353088	0.624	0.172	5.9557e-28
MRPS36	3.2814e-32	0.781883	0.822	0.351	5.97182e-28
ALKBH7	3.50961e-32	0.41395	0.525	0.129	6.38713e-28
DHX29	3.53164e-32	0.257348	0.347	0.059	6.42723e-28
NDUFA1	3.60931e-32	0.922632	0.96	0.603	6.56859e-28
FAM91A1	3.70091e-32	0.422264	0.584	0.154	6.73529e-28
NDUFB7	4.79239e-32	0.981143	0.95	0.552	8.72166e-28
CENPB	4.83532e-32	0.469828	0.762	0.245	8.7998e-28
ENTPD5	4.8452e-32	0.291039	0.386	0.073	8.81777e-28
EPCAM	4.89229e-32	1.07862	0.99	0.425	8.90348e-28
EEFSEC	5.85364e-32	0.327128	0.455	0.098	1.0653e-27
ARRDC1	5.85532e-32	0.378667	0.703	0.202	1.06561e-27
SUCO	5.86961e-32	0.386584	0.752	0.237	1.06821e-27
ANKRA2	7.3126e-32	0.367919	0.604	0.159	1.33082e-27
SMARCA4	7.53123e-32	0.617851	0.802	0.285	1.37061e-27
MCM6	9.13199e-32	0.683991	0.743	0.25	1.66193e-27
DCTN3	9.17706e-32	0.992068	0.95	0.484	1.67013e-27
ARPC5L	9.48684e-32	0.750141	0.901	0.389	1.72651e-27
NRM	9.66515e-32	0.32902	0.505	0.114	1.75896e-27
NGRN	9.74942e-32	0.260907	0.525	0.122	1.7743e-27
BOLA1	1.02536e-31	0.644497	0.693	0.224	1.86606e-27
AFDN	1.05131e-31	0.423532	0.782	0.249	1.91327e-27
MT.ND3	1.07263e-31	1.02998	0.97	0.57	1.95208e-27
POLR3K	1.09098e-31	0.58223	0.743	0.242	1.98547e-27
UQCRB	1.15462e-31	0.984044	0.96	0.595	2.10128e-27
BAD	1.38271e-31	0.65682	0.822	0.306	2.51639e-27
STT3B	1.42947e-31	0.563136	0.782	0.285	2.6015e-27
ZDHHC21	1.53642e-31	0.319643	0.416	0.086	2.79613e-27
TXLNA	1.74554e-31	0.432969	0.644	0.18	3.17671e-27
ORC6	1.80131e-31	0.408234	0.634	0.177	3.2782e-27
ST14	1.81168e-31	0.590454	0.713	0.211	3.29708e-27
DICER1	1.85211e-31	0.266663	0.465	0.101	3.37065e-27
MRPS34	1.90859e-31	0.590302	0.842	0.32	3.47344e-27
CNN3	2.01817e-31	0.736665	0.881	0.341	3.67287e-27
INTS7	2.06404e-31	0.303042	0.455	0.1	3.75635e-27
DYNLT1F	2.10099e-31	0.705152	0.653	0.2	3.82359e-27
SLC35A3	2.24824e-31	0.317081	0.495	0.113	4.09156e-27
HDAC1	2.36129e-31	0.691443	0.832	0.327	4.29731e-27
LETM1	2.36907e-31	0.428401	0.723	0.225	4.31148e-27
SSRP1	2.44632e-31	0.596016	0.871	0.334	4.45206e-27
MCM7	2.6771e-31	0.440817	0.653	0.185	4.87205e-27
RGS2	2.67805e-31	1.19495	0.95	0.463	4.87378e-27
QDPR	2.78407e-31	0.491842	0.762	0.253	5.06673e-27
FAM98A	2.81064e-31	0.393036	0.436	0.092	5.11508e-27
DBI	3.39002e-31	1.06209	0.96	0.556	6.16949e-27
ESRRA	3.57621e-31	0.376448	0.515	0.126	6.50835e-27
KCNK1	3.60275e-31	0.700752	0.782	0.254	6.55664e-27
DCP2	3.97014e-31	0.60423	0.614	0.173	7.22526e-27
TMEM80	3.99632e-31	0.298726	0.545	0.135	7.2729e-27
CASZ1	4.46909e-31	0.551694	0.594	0.166	8.1333e-27
ARHGAP5	4.48873e-31	0.480192	0.624	0.179	8.16904e-27
TTC9C	4.58868e-31	0.272877	0.505	0.119	8.35094e-27
TYMS	5.08041e-31	0.561439	0.663	0.194	9.24583e-27
PGP	5.12389e-31	0.687375	0.822	0.296	9.32497e-27
GAR1	5.18091e-31	0.473222	0.782	0.266	9.42875e-27
ITGB3BP	6.25777e-31	0.361398	0.545	0.134	1.13885e-26
DPYSL2	6.72588e-31	0.46297	0.772	0.237	1.22404e-26
CHCHD1	7.1045e-31	0.647274	0.931	0.423	1.29295e-26
X1810037I17RIK	7.17224e-31	1.10679	0.96	0.606	1.30528e-26
SAMM50	7.25851e-31	0.669642	0.792	0.295	1.32098e-26
CLCN3	8.13386e-31	0.50823	0.693	0.213	1.48028e-26
MTHFD2L	8.38118e-31	0.557752	0.604	0.182	1.52529e-26
PIN1	8.57261e-31	0.788774	0.891	0.379	1.56013e-26
PPP6R1	8.6873e-31	0.252515	0.426	0.088	1.581e-26
NDUFV3	8.77271e-31	0.879506	0.96	0.527	1.59655e-26
PRKAR2B	8.97297e-31	0.283691	0.465	0.103	1.63299e-26
X2810004N23RIK	9.4133e-31	0.43798	0.604	0.168	1.71313e-26
RANGAP1	9.54321e-31	0.505818	0.812	0.276	1.73677e-26
RBBP4	1.098e-30	0.702601	0.871	0.357	1.99826e-26
SMARCC1	1.12928e-30	0.487689	0.752	0.24	2.05517e-26
HCFC1	1.18783e-30	0.291634	0.525	0.127	2.16173e-26
GTF3C1	1.21532e-30	0.427776	0.475	0.111	2.21175e-26
IFT74	1.22764e-30	0.349404	0.426	0.091	2.23419e-26
HAGHL	1.29705e-30	0.38216	0.554	0.143	2.3605e-26
ZBTB7A	1.32076e-30	0.643836	0.871	0.344	2.40364e-26
MAZ	1.37333e-30	0.51491	0.792	0.261	2.49932e-26
RWDD4A	1.5585e-30	0.384372	0.594	0.164	2.83631e-26
X0610012G03RIK	1.89852e-30	0.712142	0.871	0.359	3.45512e-26
SCP2	2.21931e-30	0.83123	0.95	0.472	4.03891e-26
GTF2E2	2.73594e-30	0.406518	0.723	0.225	4.97913e-26
AMT	2.75514e-30	0.26767	0.337	0.06	5.01407e-26
HRAS	3.19116e-30	0.825421	0.851	0.382	5.8076e-26
KIF1B	3.57534e-30	0.48545	0.713	0.231	6.50677e-26
DDX42	3.59612e-30	0.462407	0.634	0.178	6.54458e-26
ATP5E	3.61771e-30	0.94844	0.99	0.742	6.58388e-26
NUDT5	3.70453e-30	0.551031	0.743	0.25	6.74187e-26
MRPL55	3.75632e-30	0.447474	0.733	0.243	6.83612e-26
NDUFA12	3.76791e-30	0.861109	0.95	0.517	6.85722e-26
ADGRG6	4.75849e-30	0.426773	0.386	0.08	8.65998e-26
SLC7A1	4.76156e-30	0.365591	0.584	0.159	8.66556e-26
TUBG1	5.48083e-30	0.545267	0.673	0.199	9.97456e-26
DUT	5.71052e-30	0.60712	0.871	0.333	1.03926e-25
RPL36AL	6.42489e-30	0.868685	0.99	0.677	1.16927e-25
SYNE4	6.5346e-30	0.472799	0.584	0.156	1.18923e-25
MAPK13	6.59937e-30	0.645945	0.782	0.257	1.20102e-25
ROCK2	7.67944e-30	0.511113	0.743	0.252	1.39758e-25
DCXR	8.03881e-30	0.520653	0.733	0.227	1.46298e-25
NXT1	8.16057e-30	0.435304	0.683	0.213	1.48514e-25
ZMYND8	8.36757e-30	0.312853	0.564	0.149	1.52281e-25
HDDC3	8.67203e-30	0.338895	0.446	0.097	1.57822e-25
ATPIF1	9.15082e-30	1.00715	0.97	0.622	1.66536e-25
ESRP1	1.11654e-29	0.343851	0.564	0.146	2.03198e-25
DTNB	1.18673e-29	0.324285	0.495	0.121	2.15973e-25
EEF1AKMT1	1.19579e-29	0.370515	0.653	0.195	2.17622e-25
GM11273	1.2269e-29	0.549257	0.822	0.31	2.23283e-25
X2310011J03RIK	1.29677e-29	0.427893	0.743	0.242	2.35998e-25
EIF1AD	1.3621e-29	0.488722	0.743	0.254	2.47889e-25
SPINT2	1.39325e-29	0.962044	0.98	0.454	2.53557e-25
MRPS16	1.45833e-29	0.722376	0.861	0.365	2.65402e-25
NAA10	1.66576e-29	0.55584	0.812	0.297	3.03152e-25
CAPN5	2.01445e-29	0.26764	0.436	0.095	3.6661e-25
MT.CO2	2.25274e-29	1.08427	0.97	0.777	4.09977e-25
MT.ATP6	2.43002e-29	0.988991	0.98	0.84	4.42239e-25
AK2	2.55876e-29	0.786907	0.832	0.369	4.65668e-25
BOD1	2.7448e-29	0.405015	0.703	0.214	4.99527e-25
MYCBP	2.76569e-29	0.390342	0.653	0.201	5.03327e-25
FRYL	2.8136e-29	0.400482	0.653	0.195	5.12046e-25
FAM96A	3.17925e-29	0.641371	0.792	0.302	5.78591e-25
SMAD1	3.19507e-29	0.557177	0.752	0.253	5.8147e-25
CHCHD10	3.28603e-29	1.00779	0.851	0.332	5.98025e-25
SLC25A11	3.41895e-29	0.704481	0.851	0.356	6.22215e-25
AKT1	3.45812e-29	0.654769	0.871	0.361	6.29343e-25
GM10250	3.46555e-29	0.690931	0.881	0.384	6.30695e-25
NT5C	3.66725e-29	0.60064	0.772	0.293	6.67403e-25
ETV6	3.93562e-29	0.311814	0.594	0.167	7.16244e-25
JUP	3.95019e-29	0.654197	0.812	0.289	7.18895e-25
RFC5	4.02328e-29	0.290473	0.535	0.133	7.32196e-25
PAM16	4.07554e-29	0.586025	0.842	0.333	7.41707e-25
NSMCE1	4.11152e-29	0.554816	0.772	0.272	7.48256e-25
NDUFS5	4.47431e-29	0.848972	0.941	0.529	8.14279e-25
NDUFA5	4.47702e-29	0.767788	0.95	0.489	8.14772e-25
CMTM8	4.501e-29	0.491558	0.614	0.179	8.19137e-25
ABHD11	4.53258e-29	0.476127	0.663	0.209	8.24884e-25
C2CD4B	4.84281e-29	0.373661	0.436	0.093	8.81343e-25
PTGR2	5.06347e-29	0.331432	0.545	0.145	9.21502e-25
METAP1	5.15936e-29	0.416275	0.624	0.186	9.38952e-25
SH3BGRL2	5.22691e-29	0.306083	0.505	0.123	9.51246e-25
PPP2R3C	5.35483e-29	0.380779	0.535	0.141	9.74525e-25
UBAC1	5.46785e-29	0.260202	0.475	0.111	9.95094e-25
SCNN1A	5.84973e-29	0.294703	0.545	0.134	1.06459e-24
LCORL	5.86337e-29	0.263448	0.436	0.094	1.06707e-24
CFAP97	5.88242e-29	0.289907	0.356	0.067	1.07054e-24
ZFAND2B	6.42182e-29	0.281983	0.624	0.175	1.16871e-24
MT.ND2	6.6812e-29	1.03851	0.97	0.673	1.21591e-24
TDG	7.06833e-29	0.307867	0.653	0.191	1.28636e-24
ACSL4	7.53183e-29	0.305313	0.574	0.157	1.37072e-24
HID1	7.73286e-29	0.282168	0.455	0.102	1.4073e-24
ARFIP2	7.98529e-29	0.466159	0.614	0.18	1.45324e-24
X2310039H08RIK	8.85277e-29	0.491302	0.733	0.251	1.61112e-24
TJP3	9.0609e-29	0.378439	0.545	0.142	1.64899e-24
ZFP266	9.32951e-29	0.252273	0.495	0.12	1.69788e-24
STMN1	1.57657e-28	0.737306	0.921	0.407	2.86921e-24
RAC3	1.58697e-28	0.38509	0.545	0.143	2.88813e-24
HINT1	1.62392e-28	0.926887	1	0.649	2.95537e-24
PIGT	1.64047e-28	0.556076	0.832	0.317	2.98549e-24
HOXB7	1.64832e-28	0.269111	0.267	0.041	2.99978e-24
RNPEPL1	1.7415e-28	0.390067	0.703	0.229	3.16936e-24
NCOA7	1.78849e-28	0.44278	0.604	0.17	3.25487e-24
PCYT2	1.89067e-28	0.358976	0.574	0.164	3.44083e-24
LSM4	2.04049e-28	0.772732	0.941	0.487	3.71349e-24
SH3BGRL	2.21274e-28	0.627546	0.861	0.357	4.02697e-24
E130309D02RIK	2.2415e-28	0.289524	0.525	0.134	4.0793e-24
MRPL54	2.24737e-28	0.739449	0.901	0.466	4.09e-24
CRELD2	2.26084e-28	0.677243	0.663	0.22	4.1145e-24
PXMP4	2.33363e-28	0.282727	0.436	0.099	4.24698e-24
EIF5B	2.37404e-28	0.811154	0.97	0.495	4.32052e-24
MEIS1	2.73351e-28	0.31906	0.436	0.1	4.97471e-24
COMMD6	2.86213e-28	0.498386	0.782	0.3	5.20879e-24
CDK4	3.01169e-28	0.920425	0.911	0.455	5.48097e-24
EPSTI1	3.01857e-28	0.259047	0.584	0.155	5.4935e-24
X2410015M20RIK	3.04571e-28	0.838106	0.96	0.539	5.54288e-24
TRMT6	3.10182e-28	0.418715	0.465	0.113	5.64501e-24
GID8	3.15555e-28	0.276504	0.564	0.15	5.74278e-24
TUSC3	3.22495e-28	0.778786	0.772	0.298	5.86909e-24
YARS	3.3562e-28	0.355711	0.594	0.169	6.10794e-24
FASN	3.52124e-28	0.39089	0.644	0.191	6.4083e-24
GLRX5	3.56573e-28	0.743854	0.851	0.392	6.48927e-24
CMPK1	3.86636e-28	0.675583	0.911	0.412	7.03639e-24
GLYR1	3.92971e-28	0.45056	0.743	0.254	7.15167e-24
TTBK2	4.09662e-28	0.334765	0.455	0.104	7.45544e-24
CBX1	4.64941e-28	0.549541	0.871	0.36	8.46147e-24
HIST1H2AP	4.87118e-28	1.11618	0.416	0.093	8.86506e-24
TRAPPC2	5.23744e-28	0.342131	0.416	0.091	9.53161e-24
PRMT5	5.91304e-28	0.25702	0.505	0.126	1.07611e-23
LAMTOR4	6.04961e-28	0.706012	0.891	0.428	1.10097e-23
ELOF1	6.1335e-28	0.652441	0.861	0.372	1.11624e-23
UBL4A	6.4146e-28	0.496607	0.792	0.305	1.16739e-23
CCND3	6.52772e-28	0.461837	0.723	0.251	1.18798e-23
MRPS7	6.52818e-28	0.646605	0.812	0.315	1.18806e-23
MCU	6.8593e-28	0.258792	0.465	0.111	1.24832e-23
TRABD	6.86592e-28	0.303935	0.634	0.188	1.24953e-23
ASPSCR1	7.14573e-28	0.445758	0.723	0.243	1.30045e-23
NDUFS7	7.25211e-28	0.68455	0.921	0.469	1.31981e-23
E2F1	7.4948e-28	0.309797	0.495	0.12	1.36398e-23
ALKBH6	7.97732e-28	0.343347	0.673	0.207	1.45179e-23
KIT	8.09119e-28	0.266524	0.416	0.088	1.47252e-23
MRPL17	8.37191e-28	0.690064	0.832	0.362	1.5236e-23
APEX1	8.39808e-28	0.395385	0.693	0.224	1.52837e-23
ATP5O	8.4654e-28	0.872877	0.97	0.561	1.54062e-23
ATP5G2	9.37487e-28	0.852729	0.97	0.608	1.70613e-23
MT.ND5	9.44495e-28	0.852508	0.96	0.5	1.71889e-23
PRKAR2A	9.96854e-28	0.447123	0.644	0.196	1.81418e-23
LAGE3	1.02136e-27	0.713859	0.772	0.298	1.85877e-23
EPS8L2	1.08657e-27	0.534203	0.535	0.144	1.97744e-23
SUOX	1.14963e-27	0.385415	0.267	0.043	2.09221e-23
ECI2	1.16261e-27	0.533735	0.723	0.263	2.11584e-23
OGG1	1.18084e-27	0.250099	0.337	0.065	2.149e-23
GM17018	1.19196e-27	0.519745	0.693	0.237	2.16924e-23
MRPL14	1.37662e-27	0.643652	0.901	0.4	2.50531e-23
DYNC1I2	1.40563e-27	0.654462	0.891	0.385	2.5581e-23
MT.CO1	1.41605e-27	1.09917	0.98	0.808	2.57707e-23
PRRC2A	1.41713e-27	0.567168	0.822	0.31	2.57904e-23
TRMT2A	1.43982e-27	0.323862	0.525	0.136	2.62033e-23
NUDT22	1.52461e-27	0.297765	0.495	0.125	2.77464e-23
TOMM40	1.54913e-27	0.473468	0.812	0.304	2.81927e-23
TSC22D4	1.55113e-27	0.438184	0.832	0.317	2.82291e-23
SYS1	1.58852e-27	0.604335	0.871	0.381	2.89095e-23
ATP5B	1.60071e-27	0.922059	0.99	0.686	2.91313e-23
PAFAH1B3	1.6012e-27	0.57279	0.871	0.336	2.91402e-23
FER	1.72296e-27	0.318036	0.386	0.082	3.13561e-23
RNASEH2B	1.87382e-27	0.381237	0.525	0.14	3.41017e-23
RAB27A	1.91552e-27	0.30014	0.376	0.077	3.48605e-23
NDUFB10	2.00026e-27	0.830282	0.941	0.524	3.64028e-23
ALYREF	2.00275e-27	0.693948	0.911	0.404	3.64481e-23
MYO6	2.03183e-27	0.471218	0.594	0.169	3.69773e-23
MED9	2.24999e-27	0.481185	0.713	0.234	4.09476e-23
PHF5A	2.39322e-27	0.581433	0.881	0.384	4.35542e-23
STX16	2.42624e-27	0.428181	0.644	0.195	4.41552e-23
POLR2J	2.50789e-27	0.737879	0.881	0.376	4.5641e-23
GTPBP2	2.57707e-27	0.435433	0.713	0.241	4.69e-23
FAM234A	2.94728e-27	0.362144	0.475	0.119	5.36376e-23
TMEM256	3.25771e-27	0.79975	0.941	0.505	5.92871e-23
RNF5	3.26638e-27	0.574004	0.752	0.288	5.94449e-23
TRIAP1	3.36669e-27	0.42197	0.624	0.182	6.12704e-23
FUOM	3.78871e-27	0.542291	0.653	0.219	6.89507e-23
TMEM45B	4.14686e-27	0.828502	0.436	0.111	7.54686e-23
SOS1	4.3254e-27	0.484982	0.376	0.082	7.8718e-23
AACS	4.85401e-27	0.263439	0.446	0.105	8.83381e-23
SNW1	4.95698e-27	0.458543	0.851	0.328	9.02121e-23
LARP1	5.17723e-27	0.448331	0.713	0.25	9.42204e-23
PRORSD1	5.18099e-27	0.309966	0.495	0.128	9.42888e-23
IDH3A	5.50891e-27	0.530202	0.762	0.275	1.00257e-22
MLX	5.56582e-27	0.344846	0.574	0.167	1.01292e-22
DYNLL2	6.01732e-27	0.720566	0.901	0.419	1.09509e-22
TMEM199	6.1649e-27	0.260213	0.515	0.134	1.12195e-22
GFER	6.316e-27	0.343729	0.683	0.219	1.14945e-22
LIMD1	6.40057e-27	0.335571	0.604	0.174	1.16484e-22
TIMM17B	6.64241e-27	0.499816	0.812	0.309	1.20885e-22
MT.CYTB	6.84503e-27	0.964089	0.97	0.773	1.24573e-22
HNRNPAB	7.01591e-27	0.866853	0.941	0.569	1.27683e-22
CINP	7.06466e-27	0.298919	0.495	0.128	1.2857e-22
MRPS18C	7.2671e-27	0.594416	0.842	0.369	1.32254e-22
RBCK1	7.43971e-27	0.426141	0.743	0.259	1.35395e-22
RBM28	7.90043e-27	0.360783	0.545	0.155	1.4378e-22
NDUFA3	7.91296e-27	0.859298	0.97	0.636	1.44008e-22
FAM177A	8.21748e-27	0.634352	0.832	0.347	1.4955e-22
NXF1	8.4031e-27	0.613461	0.901	0.408	1.52928e-22
BC003965	8.42373e-27	0.490882	0.604	0.177	1.53303e-22
PDE4DIP	8.64667e-27	0.257009	0.386	0.084	1.57361e-22
MT.ND4	8.75834e-27	0.944156	0.97	0.728	1.59393e-22
HIPK3	9.08442e-27	0.36029	0.564	0.164	1.65327e-22
APITD1	9.16455e-27	0.264419	0.396	0.086	1.66786e-22
UBE2M	9.59039e-27	0.625066	0.812	0.32	1.74536e-22
RPS27L	9.66193e-27	0.88251	0.96	0.62	1.75837e-22
POLR2I	9.67978e-27	0.562923	0.832	0.337	1.76162e-22
NDUFA9	9.7986e-27	0.561655	0.772	0.303	1.78325e-22
CASP3	9.98492e-27	0.364202	0.634	0.191	1.81716e-22
RPS19BP1	1.02457e-26	0.427243	0.752	0.275	1.86462e-22
UQCC2	1.06479e-26	0.731842	0.941	0.486	1.93782e-22
NME1	1.11214e-26	0.856489	0.95	0.539	2.02399e-22
RPA2	1.14295e-26	0.351956	0.545	0.147	2.08006e-22
SOCS2	1.16362e-26	0.774276	0.673	0.237	2.11768e-22
NAA38	1.18072e-26	0.654247	0.861	0.412	2.14879e-22
WDR83	1.22121e-26	0.277528	0.515	0.136	2.22248e-22
NDUFAF2	1.26565e-26	0.354204	0.713	0.241	2.30336e-22
TOR3A	1.29427e-26	0.287578	0.653	0.2	2.35544e-22
PDAP1	1.35632e-26	0.761176	0.891	0.446	2.46836e-22
BORCS5	1.3618e-26	0.300215	0.475	0.118	2.47835e-22
SNF8	1.51463e-26	0.607841	0.881	0.387	2.75647e-22
RHNO1	1.52684e-26	0.341393	0.485	0.125	2.7787e-22
GM10076	1.59511e-26	0.928829	0.99	0.773	2.90294e-22
CTXN1	1.62039e-26	0.375391	0.594	0.167	2.94894e-22
STIM1	1.62361e-26	0.269638	0.525	0.138	2.95482e-22
COX6C	1.82997e-26	0.920625	0.98	0.712	3.33035e-22
SDCBP2	2.14336e-26	0.317486	0.455	0.111	3.90069e-22
ARPC1A	2.24374e-26	0.696512	0.911	0.463	4.08338e-22
COX20	2.35544e-26	0.575852	0.871	0.375	4.28667e-22
ZDHHC3	2.38471e-26	0.426875	0.653	0.219	4.33994e-22
TOMM7	2.39278e-26	0.757327	0.96	0.656	4.35462e-22
TMA7	2.71151e-26	0.826287	0.96	0.644	4.93469e-22
MYEOV2	2.74752e-26	0.842221	0.931	0.573	5.00022e-22
SREK1IP1	2.83086e-26	0.254221	0.505	0.131	5.15188e-22
ZCWPW1	2.85371e-26	0.250628	0.277	0.047	5.19346e-22
PTDSS2	2.91255e-26	0.309833	0.436	0.104	5.30054e-22
TMEFF1	3.04449e-26	0.27004	0.495	0.124	5.54067e-22
TMSB15B1	3.18449e-26	0.352941	0.446	0.11	5.79546e-22
HOOK1	3.40543e-26	0.333797	0.455	0.11	6.19755e-22
HSPA14.1	3.62991e-26	0.511374	0.574	0.171	6.60608e-22
ABHD17A	3.77955e-26	0.556602	0.832	0.346	6.8784e-22
TOPBP1	4.93675e-26	0.266739	0.505	0.131	8.98439e-22
TMPO	5.15389e-26	0.565398	0.782	0.3	9.37956e-22
TMEM65	5.20061e-26	0.462033	0.624	0.202	9.46459e-22
ITPA	5.22394e-26	0.555888	0.733	0.262	9.50704e-22
FAM188A	5.36679e-26	0.420134	0.614	0.188	9.76702e-22
RAB3IP	5.5316e-26	0.293997	0.604	0.18	1.0067e-21
CCZ1	5.78106e-26	0.432492	0.743	0.266	1.05209e-21
CLPP	5.82213e-26	0.530741	0.772	0.298	1.05957e-21
THOC7	5.96861e-26	0.682648	0.861	0.399	1.08623e-21
CDC42SE1	6.36949e-26	0.478883	0.743	0.275	1.15918e-21
X1700037H04RIK	6.4729e-26	0.274103	0.525	0.143	1.178e-21
SREBF1	7.82784e-26	0.371678	0.564	0.166	1.42459e-21
MT.CO3	7.86921e-26	0.939679	0.98	0.83	1.43212e-21
SMC3	7.95858e-26	0.446588	0.762	0.277	1.44838e-21
CFAP36	8.16881e-26	0.462871	0.663	0.218	1.48664e-21
AES	8.77492e-26	0.869702	0.941	0.537	1.59695e-21
DDX46	9.00144e-26	0.381914	0.713	0.244	1.63817e-21
ORMDL2	9.00511e-26	0.456883	0.733	0.259	1.63884e-21
CEBPZOS	9.42375e-26	0.404777	0.663	0.222	1.71503e-21
B9D1	9.63842e-26	0.365782	0.584	0.176	1.7541e-21
MRPL42	9.78995e-26	0.704536	0.881	0.411	1.78167e-21
LRRC45	1.02425e-25	0.379088	0.426	0.102	1.86403e-21
PFKP	1.02927e-25	0.311885	0.762	0.265	1.87316e-21
VTA1	1.14232e-25	0.36982	0.673	0.223	2.07892e-21
IAH1	1.14712e-25	0.50969	0.703	0.246	2.08764e-21
IFT27	1.20605e-25	0.379439	0.772	0.269	2.19488e-21
CDC34	1.25292e-25	0.377781	0.762	0.284	2.28019e-21
SNHG6	1.26214e-25	0.682394	0.842	0.365	2.29698e-21
NDUFS4	1.27316e-25	0.69732	0.911	0.454	2.31703e-21
UBAP2	1.27736e-25	0.384602	0.683	0.223	2.32467e-21
SECISBP2L	1.34686e-25	0.36201	0.545	0.156	2.45115e-21
TMEM183A	1.39051e-25	0.385108	0.713	0.257	2.53059e-21
CC2D1B	1.40037e-25	0.264862	0.426	0.101	2.54853e-21
NDUFA2	1.41522e-25	0.833916	0.98	0.677	2.57556e-21
PFDN1	1.445e-25	0.639374	0.911	0.43	2.62976e-21
SPINT1	1.48608e-25	0.351774	0.713	0.23	2.70452e-21
H2AFV	1.50313e-25	0.747881	0.95	0.484	2.73555e-21
JADE1	1.51386e-25	0.349531	0.495	0.131	2.75507e-21
DTYMK	1.52361e-25	0.566876	0.812	0.33	2.77281e-21
SBF1	1.65391e-25	0.287388	0.406	0.095	3.00996e-21
COA3	1.71295e-25	0.655958	0.901	0.403	3.11739e-21
DNAJC15	1.72977e-25	0.53469	0.772	0.312	3.148e-21
MRPS17	1.73036e-25	0.614159	0.772	0.307	3.14909e-21
GDE1	1.76562e-25	0.602001	0.901	0.421	3.21326e-21
EXOSC7	2.20825e-25	0.370005	0.525	0.146	4.01879e-21
SMARCC2	2.21286e-25	0.306031	0.594	0.174	4.02718e-21
NANS	2.29752e-25	0.541802	0.832	0.332	4.18125e-21
TIMM10B	2.32081e-25	0.539722	0.772	0.315	4.22364e-21
PEX16	2.32087e-25	0.274642	0.485	0.128	4.22375e-21
VRK3	2.32573e-25	0.360026	0.594	0.185	4.23259e-21
RELL1	2.49875e-25	0.438495	0.653	0.216	4.54747e-21
PBRM1	2.55898e-25	0.49508	0.842	0.334	4.65709e-21
MRPL30	2.57285e-25	0.678021	0.881	0.463	4.68234e-21
DNAJC2	2.60687e-25	0.38372	0.663	0.224	4.74425e-21
KCNQ1	2.67734e-25	0.304499	0.297	0.056	4.87249e-21
CRIP2	2.71994e-25	0.84678	0.832	0.373	4.95002e-21
CDKN2A	2.82688e-25	0.507688	0.95	0.345	5.14463e-21
MINOS1	2.91199e-25	0.810455	0.98	0.629	5.29953e-21
DHRS1	2.96609e-25	0.421399	0.693	0.237	5.39798e-21
MRPS25	2.98746e-25	0.596067	0.683	0.256	5.43687e-21
MRPL34	3.05856e-25	0.526574	0.782	0.318	5.56627e-21
NHLRC2	3.10648e-25	0.3108	0.465	0.122	5.65348e-21
MECP2	3.10771e-25	0.28256	0.644	0.202	5.65572e-21
NCAPD3	3.17423e-25	0.297833	0.386	0.086	5.77679e-21
ADAT2	3.28666e-25	0.464587	0.356	0.078	5.9814e-21
MVB12A	3.3399e-25	0.693479	0.822	0.354	6.07828e-21
PAK4	3.49099e-25	0.273458	0.475	0.124	6.35325e-21
GM4799	3.50504e-25	0.26172	0.604	0.183	6.37883e-21
PPP1R35	3.57765e-25	0.384311	0.634	0.203	6.51096e-21
PTMA	3.60604e-25	0.868163	1	0.797	6.56264e-21
PCGF3	3.62218e-25	0.473225	0.505	0.138	6.59201e-21
SVIL	3.65198e-25	0.387573	0.683	0.221	6.64623e-21
KRCC1	3.90089e-25	0.520123	0.762	0.299	7.09922e-21
UPF3B	3.99075e-25	0.402303	0.673	0.228	7.26277e-21
FOXA1	3.99189e-25	0.474119	0.713	0.239	7.26484e-21
LSG1	4.13349e-25	0.307856	0.465	0.121	7.52253e-21
PGLS	4.50467e-25	0.712379	0.921	0.493	8.19805e-21
SQLE	4.59299e-25	0.324791	0.604	0.181	8.35878e-21
MNS1	4.67312e-25	0.279308	0.376	0.08	8.50462e-21
ZRANB2	5.15e-25	0.430923	0.723	0.246	9.37248e-21
UBE2S	5.52195e-25	0.815737	0.98	0.658	1.00494e-20
AP2S1	5.61437e-25	0.680472	0.96	0.508	1.02176e-20
MEA1	5.94636e-25	0.490018	0.842	0.353	1.08218e-20
HSPA4L	6.00451e-25	0.339112	0.653	0.208	1.09276e-20
MPP6	6.28534e-25	0.447139	0.663	0.225	1.14387e-20
COX7B	6.31918e-25	0.810488	0.941	0.595	1.15003e-20
MLPH	6.42311e-25	0.284301	0.307	0.06	1.16894e-20
AARS	7.02795e-25	0.369656	0.663	0.217	1.27902e-20
PNKD	7.45825e-25	0.463576	0.842	0.355	1.35733e-20
GADD45GIP1	8.20858e-25	0.405594	0.673	0.23	1.49388e-20
UQCRFS1	8.33899e-25	0.660108	0.941	0.5	1.51761e-20
SDHC	8.35951e-25	0.570108	0.792	0.344	1.52135e-20
TIMM17A	8.41942e-25	0.535009	0.861	0.399	1.53225e-20
NUCKS1	8.61643e-25	0.599443	0.871	0.398	1.5681e-20
SLC44A4	9.40245e-25	0.256426	0.347	0.073	1.71115e-20
NSF	9.46794e-25	0.329347	0.535	0.149	1.72307e-20
MRPS10	9.98585e-25	0.311791	0.614	0.192	1.81732e-20
ZDHHC16	1.00668e-24	0.318677	0.545	0.158	1.83205e-20
TMEM9B	1.09812e-24	0.404414	0.782	0.31	1.99847e-20
RNF126	1.20641e-24	0.349327	0.792	0.29	2.19555e-20
GM9803	1.296e-24	0.316675	0.594	0.179	2.35859e-20
TAF10	1.32049e-24	0.581579	0.941	0.461	2.40316e-20
UFM1	1.32952e-24	0.890417	0.772	0.351	2.41959e-20
NONO	1.37799e-24	0.595527	0.921	0.453	2.5078e-20
ANO6	1.41886e-24	0.546956	0.584	0.188	2.58218e-20
NUDC	1.42639e-24	0.795011	0.891	0.454	2.59589e-20
MKI67	1.50918e-24	0.457006	0.396	0.092	2.74655e-20
BECN1	1.51619e-24	0.449689	0.802	0.329	2.75931e-20
RAB1B	1.51685e-24	0.416513	0.723	0.263	2.76052e-20
DPAGT1	1.64223e-24	0.265723	0.366	0.081	2.9887e-20
COMMD1	1.69621e-24	0.845885	0.842	0.386	3.08693e-20
PBK	1.73506e-24	0.427733	0.327	0.064	3.15764e-20
KLF5	1.81539e-24	0.43202	0.762	0.254	3.30384e-20
NDUFA6	1.83914e-24	0.779056	0.98	0.61	3.34705e-20
UBTF	1.88218e-24	0.393711	0.693	0.251	3.42538e-20
AKIRIN2	2.15325e-24	0.587467	0.782	0.32	3.9187e-20
UBL7	2.20803e-24	0.361562	0.653	0.221	4.01839e-20
GMNN	2.29161e-24	0.289132	0.525	0.147	4.17049e-20
PA2G4	2.39575e-24	0.641017	0.822	0.367	4.36002e-20
TUBA1A	2.43268e-24	0.737411	0.921	0.446	4.42723e-20
NDUFC2	2.43619e-24	0.785632	0.941	0.531	4.43363e-20
COX14	2.47751e-24	0.729186	0.901	0.508	4.50882e-20
MRPL20	2.51111e-24	0.558469	0.911	0.444	4.56997e-20
SDC4	2.63875e-24	0.937277	0.842	0.337	4.80226e-20
AKAP9	2.67952e-24	0.401487	0.802	0.303	4.87645e-20
SSBP3	2.68491e-24	0.648712	0.762	0.29	4.88627e-20
U2AF1	2.69981e-24	0.803295	0.881	0.5	4.91339e-20
TIMM50	2.76686e-24	0.415864	0.733	0.271	5.0354e-20
SET	2.81235e-24	0.690627	0.941	0.527	5.11819e-20
NUDT3	2.83508e-24	0.29346	0.574	0.172	5.15957e-20
MRPL49	2.87217e-24	0.341076	0.653	0.219	5.22707e-20
ASAP2	2.89457e-24	0.368542	0.455	0.114	5.26782e-20
NDUFAF5	3.08954e-24	0.27588	0.356	0.077	5.62266e-20
ADRM1	3.14294e-24	0.537545	0.861	0.364	5.71984e-20
CHD8	3.17919e-24	0.379136	0.515	0.146	5.78581e-20
CLTB	3.25849e-24	0.67861	0.901	0.461	5.93012e-20
RAD51	3.40652e-24	0.271173	0.317	0.063	6.19953e-20
AUTS2	3.45102e-24	0.473031	0.743	0.267	6.28052e-20
SENP1	3.48825e-24	0.25666	0.396	0.092	6.34827e-20
STARD3	3.62934e-24	0.311305	0.594	0.186	6.60504e-20
PTRH2	3.6705e-24	0.327913	0.495	0.141	6.67994e-20
NDUFS8	3.68086e-24	0.625813	0.921	0.479	6.69879e-20
H1F0	3.73864e-24	0.494171	0.772	0.295	6.80395e-20
SRSF1	3.75309e-24	0.441385	0.802	0.317	6.83026e-20
SRP14	3.83467e-24	0.954417	0.911	0.542	6.97871e-20
PITPNB	3.8544e-24	0.377	0.644	0.214	7.01463e-20
ZNHIT1	3.93023e-24	0.528205	0.901	0.395	7.15263e-20
CTSO	3.97542e-24	0.397069	0.515	0.149	7.23487e-20
PTPRF	4.24691e-24	0.498006	0.792	0.288	7.72895e-20
BRD3	4.32841e-24	0.49838	0.663	0.232	7.87727e-20
GPCPD1	4.46799e-24	0.397554	0.554	0.169	8.13129e-20
PLEK2	4.52747e-24	0.323062	0.406	0.098	8.23955e-20
UBN1	4.57032e-24	0.499347	0.792	0.329	8.31752e-20
ZBTB41	4.59332e-24	0.267393	0.297	0.057	8.35937e-20
PRLR	5.23482e-24	0.563563	0.366	0.087	9.52685e-20
BOLA2	5.38996e-24	0.602796	0.901	0.46	9.80919e-20
CBX3	5.53736e-24	0.617245	0.871	0.396	1.00774e-19
PMM2	5.68554e-24	0.451508	0.525	0.166	1.03471e-19
DENND5B	5.78924e-24	0.283258	0.406	0.095	1.05358e-19
MRPS15	5.87297e-24	0.387105	0.792	0.318	1.06882e-19
NDUFB6	5.91475e-24	0.723808	0.921	0.503	1.07642e-19
PRKAB1	6.19131e-24	0.425607	0.653	0.216	1.12676e-19
ACP1	6.25126e-24	0.531342	0.802	0.332	1.13767e-19
NDUFB11	6.50989e-24	0.718929	0.96	0.564	1.18474e-19
PHB2	6.79096e-24	0.674909	0.931	0.473	1.23589e-19
PLPP2	6.95655e-24	0.443324	0.604	0.196	1.26602e-19
TBCB	7.00538e-24	0.593198	0.901	0.442	1.27491e-19
USP50	7.45764e-24	0.445503	0.713	0.259	1.35722e-19
MPC2	7.758e-24	0.798224	0.901	0.5	1.41188e-19
CACYBP	8.53388e-24	0.61024	0.802	0.369	1.55308e-19
COPS3	8.82228e-24	0.317568	0.653	0.217	1.60557e-19
UQCRH	8.88761e-24	0.847908	0.97	0.684	1.61746e-19
CDH2	9.27866e-24	0.290988	0.307	0.059	1.68862e-19
TRP53INP2	9.42123e-24	0.353186	0.634	0.213	1.71457e-19
NR2C2AP	9.65448e-24	0.37481	0.584	0.19	1.75702e-19
SDF2L1	9.86839e-24	0.571403	0.762	0.31	1.79595e-19
CHCHD2	9.87031e-24	0.755447	0.98	0.791	1.7963e-19
PPP1R15B	1.04604e-23	0.380113	0.653	0.222	1.90368e-19
MT.ND1	1.06184e-23	0.872874	0.97	0.748	1.93244e-19
CHURC1	1.15475e-23	0.646146	0.881	0.417	2.10153e-19
RAE1	1.26968e-23	0.332134	0.535	0.164	2.31068e-19
PURB	1.28889e-23	0.538669	0.871	0.381	2.34565e-19
MRPS5	1.29932e-23	0.426436	0.743	0.286	2.36463e-19
X1110059G10RIK	1.36386e-23	0.262353	0.436	0.112	2.48209e-19
FAM3C	1.42504e-23	0.401377	0.772	0.284	2.59342e-19
POLR2M	1.44494e-23	0.505094	0.871	0.385	2.62964e-19
HNRNPUL2	1.48054e-23	0.406726	0.802	0.322	2.69443e-19
USMG5	1.50935e-23	0.740813	0.97	0.709	2.74686e-19
GOLGA4	1.57007e-23	0.318748	0.703	0.242	2.85738e-19
CDKN2AIPNL	1.62504e-23	0.277322	0.515	0.149	2.95742e-19
RUVBL1	1.82981e-23	0.44668	0.554	0.176	3.33007e-19
SYNRG	1.83126e-23	0.272432	0.455	0.121	3.33272e-19
PTMS	1.84791e-23	0.80271	0.98	0.59	3.36301e-19
DDX1	1.88638e-23	0.466757	0.693	0.26	3.43302e-19
TMEM41B	1.89885e-23	0.273758	0.564	0.172	3.45572e-19
PDZD11	1.94308e-23	0.444048	0.693	0.249	3.5362e-19
PPP3CA	1.96627e-23	0.598759	0.881	0.416	3.57842e-19
LYPLA2	2.00919e-23	0.307389	0.653	0.217	3.65653e-19
HIGD1A	2.08754e-23	0.642095	0.941	0.557	3.79912e-19
CUTA	2.11369e-23	0.635021	0.95	0.487	3.8467e-19
VARS	2.2969e-23	0.477811	0.713	0.266	4.18014e-19
MAN1A	2.30126e-23	0.276216	0.624	0.205	4.18806e-19
RNF44	2.62099e-23	0.394345	0.545	0.168	4.76995e-19
ATP5F1	2.71015e-23	0.795412	0.95	0.596	4.93221e-19
RANBP1	2.71216e-23	0.743575	0.921	0.507	4.93586e-19
MPND	2.77454e-23	0.515237	0.752	0.305	5.04939e-19
MRPS23	2.84374e-23	0.290016	0.663	0.227	5.17532e-19
TEN1	3.03275e-23	0.42785	0.782	0.315	5.51929e-19
RAB3D	3.07557e-23	0.291861	0.564	0.168	5.59723e-19
SNRNP40	3.15106e-23	0.292175	0.663	0.219	5.73462e-19
SLIRP	3.20966e-23	0.660981	0.871	0.451	5.84126e-19
GM9774	3.21445e-23	0.359758	0.525	0.156	5.84998e-19
CYHR1	3.25941e-23	0.395616	0.693	0.25	5.9318e-19
PDE6D	3.27392e-23	0.354347	0.624	0.208	5.95821e-19
AP1S1	3.34121e-23	0.489043	0.782	0.336	6.08066e-19
CDKAL1	3.43068e-23	0.447695	0.366	0.087	6.2435e-19
SYNGR2	3.482e-23	0.48995	0.871	0.383	6.33688e-19
TANC1	3.59458e-23	0.250062	0.446	0.116	6.54178e-19
DHX32	3.90386e-23	0.336583	0.505	0.15	7.10464e-19
ROGDI	3.92875e-23	0.332681	0.604	0.196	7.14993e-19
TTC14	4.04566e-23	0.428245	0.762	0.295	7.36269e-19
ABCF1	4.34045e-23	0.603668	0.802	0.357	7.89918e-19
MRPL40	4.40152e-23	0.42007	0.673	0.249	8.01032e-19
HSPB11	4.44278e-23	0.359719	0.604	0.197	8.08541e-19
ACAT1	4.47605e-23	0.517268	0.802	0.321	8.14596e-19
HMGN2	4.66942e-23	0.402533	0.901	0.43	8.49787e-19
CDC123	4.8053e-23	0.429784	0.772	0.302	8.74516e-19
DNLZ	4.92685e-23	0.370306	0.653	0.232	8.96638e-19
N4BP3	5.07352e-23	0.262333	0.475	0.13	9.23329e-19
TM2D1	5.17391e-23	0.35337	0.802	0.321	9.416e-19
VPS13A	5.18645e-23	0.273572	0.396	0.098	9.43883e-19
X2310061I04RIK	5.3572e-23	0.250887	0.446	0.118	9.74957e-19
TSG101	5.69356e-23	0.569307	0.851	0.374	1.03617e-18
DLST	5.83249e-23	0.280417	0.584	0.182	1.06146e-18
HNRNPA0	6.31259e-23	0.582233	0.851	0.38	1.14883e-18
HINT2	6.45519e-23	0.536577	0.822	0.361	1.17478e-18
MED8	6.56268e-23	0.470092	0.584	0.194	1.19434e-18
ABCD3	6.63014e-23	0.580038	0.673	0.238	1.20662e-18
ERH	6.77379e-23	0.676627	0.802	0.369	1.23276e-18
GMPPB	6.82565e-23	0.280441	0.416	0.109	1.2422e-18
ATP5D	7.0829e-23	0.740025	0.99	0.635	1.28902e-18
UCHL5	7.49091e-23	0.344198	0.683	0.247	1.36327e-18
VEGFB	7.58369e-23	0.426702	0.535	0.17	1.38016e-18
NDUFB3	7.9461e-23	0.650114	0.881	0.476	1.44611e-18
CTCF	7.951e-23	0.27793	0.653	0.219	1.447e-18
TMF1	8.02141e-23	0.297962	0.653	0.222	1.45982e-18
ABCE1	8.71908e-23	0.341778	0.574	0.184	1.58679e-18
HIPK1	9.01186e-23	0.293078	0.653	0.227	1.64007e-18
FUNDC1	9.01527e-23	0.4024	0.564	0.186	1.64069e-18
EIF2AK2	9.86136e-23	0.298581	0.505	0.144	1.79467e-18
LARS	1.01799e-22	0.299517	0.525	0.155	1.85265e-18
BTBD3	1.02704e-22	0.276142	0.347	0.077	1.86912e-18
WIZ	1.05464e-22	0.251712	0.416	0.107	1.91933e-18
ING4	1.11927e-22	0.344115	0.624	0.208	2.03696e-18
NUP210	1.12914e-22	0.257136	0.277	0.053	2.05492e-18
CTBP1	1.15197e-22	0.542607	0.941	0.453	2.09647e-18
TMEM259	1.17595e-22	0.279626	0.545	0.166	2.14011e-18
MRPS18A	1.2068e-22	0.504178	0.851	0.355	2.19626e-18
KMT5A	1.21176e-22	0.459292	0.772	0.317	2.20529e-18
FAM84B	1.22667e-22	0.265281	0.376	0.091	2.23242e-18
DNM1L	1.29867e-22	0.293472	0.594	0.193	2.36345e-18
ZMIZ2	1.37618e-22	0.308014	0.515	0.153	2.50451e-18
SLMO2	1.37884e-22	0.527825	0.752	0.307	2.50935e-18
SLC40A1	1.37934e-22	0.335149	0.426	0.111	2.51026e-18
ARHGEF16	1.46415e-22	0.296216	0.416	0.107	2.66461e-18
LRP5	1.51154e-22	0.261891	0.386	0.096	2.75085e-18
TMEM98	1.6212e-22	0.284542	0.416	0.109	2.95043e-18
PDHB	1.68687e-22	0.381915	0.743	0.286	3.06994e-18
BCCIP	1.73457e-22	0.490299	0.752	0.298	3.15674e-18
ENPP5	1.79038e-22	0.345886	0.515	0.149	3.25831e-18
IMP3	1.79124e-22	0.513685	0.762	0.317	3.25988e-18
NCAPH2	1.79422e-22	0.334728	0.762	0.294	3.2653e-18
ZFP664	1.80243e-22	0.357136	0.604	0.198	3.28025e-18
TIMM22	1.81654e-22	0.307311	0.614	0.202	3.30593e-18
PPDPF	1.82337e-22	0.514186	0.861	0.387	3.31836e-18
RBM14	1.8406e-22	0.305637	0.465	0.13	3.34971e-18
CIT	1.98656e-22	0.29154	0.267	0.05	3.61534e-18
VTI1B	2.05295e-22	0.506287	0.762	0.327	3.73617e-18
CUTC	2.06495e-22	0.282385	0.277	0.054	3.75799e-18
B3GAT3	2.16635e-22	0.327938	0.584	0.189	3.94254e-18
STUB1	2.25289e-22	0.554928	0.911	0.45	4.10003e-18
COQ7	2.26025e-22	0.343737	0.604	0.203	4.11342e-18
TWF1	2.45192e-22	0.37684	0.663	0.237	4.46225e-18
NCAPD2	2.45433e-22	0.345028	0.297	0.06	4.46664e-18
LZTS2	2.49955e-22	0.319363	0.644	0.217	4.54893e-18
SRSF9	2.5195e-22	0.423029	0.772	0.309	4.58523e-18
ANAPC11	2.56909e-22	0.725629	0.861	0.447	4.67548e-18
MRPL43	2.60715e-22	0.38654	0.772	0.323	4.74476e-18
MARK2	2.64623e-22	0.330997	0.752	0.285	4.81587e-18
TMC4	2.76923e-22	0.472097	0.703	0.25	5.03972e-18
TRAPPC1	2.83999e-22	0.525166	0.752	0.308	5.16851e-18
COG8	2.98529e-22	0.284376	0.515	0.152	5.43294e-18
XBP1	3.24841e-22	0.648574	0.871	0.427	5.91179e-18
LUC7L3	3.26037e-22	0.408622	0.832	0.351	5.93354e-18
ZCRB1	3.70543e-22	0.55139	0.891	0.442	6.74351e-18
NUDCD2	3.72581e-22	0.330099	0.614	0.205	6.78061e-18
D17WSU92E	3.80388e-22	0.35427	0.693	0.257	6.92268e-18
APOF	4.16889e-22	0.366321	0.267	0.052	7.58697e-18
TMEM9	4.18173e-22	0.427514	0.703	0.277	7.61033e-18
SMARCE1	4.41552e-22	0.463796	0.752	0.314	8.0358e-18
MRPS14	4.44734e-22	0.622926	0.851	0.444	8.09372e-18
DOHH	4.48129e-22	0.411477	0.743	0.289	8.15549e-18
SNRPE	4.58017e-22	0.686017	0.941	0.542	8.33546e-18
PCNA	4.63271e-22	0.661237	0.851	0.385	8.43106e-18
ANXA6	4.73308e-22	0.458165	0.743	0.295	8.61372e-18
ETFB	4.74101e-22	0.633191	0.842	0.418	8.62817e-18
MAST2	4.91052e-22	0.287522	0.485	0.139	8.93665e-18
RNPS1	4.92615e-22	0.350434	0.802	0.318	8.9651e-18
PPCS	4.93307e-22	0.250673	0.317	0.07	8.97769e-18
ADI1	5.17521e-22	0.296394	0.485	0.14	9.41836e-18
NDUFAF8	5.52402e-22	0.406092	0.752	0.308	1.00532e-17
NDUFA13	5.61797e-22	0.744826	0.98	0.661	1.02241e-17
PEX2	6.33736e-22	0.278578	0.525	0.163	1.15334e-17
CD63	6.61976e-22	-2.80323	0.475	0.71	1.20473e-17
COMMD9	6.69755e-22	0.38185	0.574	0.192	1.21889e-17
IFI35	6.91561e-22	0.490907	0.762	0.324	1.25857e-17
X2700060E02RIK	7.37178e-22	0.676694	0.911	0.503	1.34159e-17
SS18	7.58009e-22	0.332484	0.604	0.209	1.3795e-17
CITED4	7.58838e-22	0.296927	0.446	0.119	1.38101e-17
SOX4	7.95722e-22	0.819397	0.842	0.374	1.44813e-17
POLR2D	8.00851e-22	0.251073	0.564	0.179	1.45747e-17
GRSF1	8.59843e-22	0.29719	0.545	0.171	1.56483e-17
BTF3L4	8.81651e-22	0.419254	0.782	0.323	1.60452e-17
TRIB3	9.17912e-22	0.26842	0.287	0.059	1.67051e-17
SLCO3A1	9.18252e-22	0.261443	0.594	0.187	1.67113e-17
SMC6	9.65605e-22	0.42127	0.743	0.29	1.7573e-17
EZH2	9.97312e-22	0.286804	0.614	0.202	1.81501e-17
CASP8	1.05287e-21	0.291482	0.624	0.21	1.91612e-17
VDAC3	1.14198e-21	0.521435	0.871	0.421	2.0783e-17
PSMC2	1.15749e-21	0.467026	0.871	0.379	2.10651e-17
MRPL41	1.1677e-21	0.407932	0.733	0.295	2.12509e-17
DERL2	1.1889e-21	0.309255	0.604	0.207	2.16367e-17
MUM1	1.26295e-21	0.275734	0.475	0.132	2.29844e-17
CEP170B	1.27984e-21	0.255915	0.505	0.15	2.32917e-17
NDUFB5	1.29096e-21	0.698879	0.911	0.518	2.34942e-17
CAB39L	1.31881e-21	0.318675	0.436	0.125	2.40009e-17
CYB5B	1.32407e-21	0.411319	0.723	0.278	2.40968e-17
MPDU1	1.36253e-21	0.344352	0.693	0.265	2.47967e-17
NPDC1	1.41462e-21	0.463821	0.871	0.365	2.57447e-17
SP8	1.42637e-21	0.318321	0.455	0.126	2.59584e-17
ADK	1.43386e-21	0.325309	0.584	0.197	2.60948e-17
PDK3	1.45597e-21	0.269936	0.495	0.149	2.64971e-17
PTPA	1.46448e-21	0.447827	0.743	0.302	2.66521e-17
PDS5A	1.47676e-21	0.276234	0.624	0.212	2.68755e-17
MLLT10	1.49494e-21	0.372059	0.594	0.198	2.72065e-17
TMEM50B	1.51529e-21	0.282494	0.535	0.165	2.75768e-17
COPS5	1.53716e-21	0.455123	0.802	0.333	2.79748e-17
EBP	1.53865e-21	0.378123	0.743	0.284	2.80019e-17
CARHSP1	1.60563e-21	0.583593	0.851	0.409	2.92209e-17
PSIP1	1.64181e-21	0.395827	0.832	0.332	2.98792e-17
GIGYF2	1.66786e-21	0.320873	0.554	0.174	3.03534e-17
POLR2C	1.71482e-21	0.421861	0.842	0.352	3.12081e-17
MYO1E	1.71827e-21	0.349629	0.545	0.178	3.12707e-17
HMGB1	1.77487e-21	0.778647	0.96	0.638	3.23009e-17
PFDN6	1.78814e-21	0.418286	0.881	0.404	3.25424e-17
MLEC	1.79723e-21	0.64784	0.693	0.28	3.27077e-17
RAB8A	1.80306e-21	0.269215	0.802	0.326	3.28139e-17
SREBF2	1.8099e-21	0.317024	0.604	0.204	3.29384e-17
CPSF6	1.9681e-21	0.257669	0.733	0.273	3.58175e-17
IFI27L2A	2.05474e-21	1.03418	0.941	0.51	3.73942e-17
LSM6	2.18018e-21	0.507964	0.842	0.388	3.96771e-17
STK19	2.23042e-21	0.392477	0.634	0.234	4.05914e-17
RAN	2.28656e-21	0.770378	0.921	0.588	4.16131e-17
MT.ND4L	2.34409e-21	0.443599	0.842	0.356	4.266e-17
GRPEL1	2.41361e-21	0.438656	0.842	0.387	4.39252e-17
GARS	2.44167e-21	0.395172	0.663	0.242	4.44359e-17
PMVK	2.47755e-21	0.463015	0.693	0.259	4.50889e-17
CSE1L	2.5311e-21	0.254561	0.495	0.144	4.60635e-17
FDFT1	2.53132e-21	0.338924	0.594	0.2	4.60675e-17
BIRC6	2.65779e-21	0.338481	0.703	0.255	4.83692e-17
UHRF1	2.68882e-21	0.280187	0.337	0.078	4.89339e-17
ARPP19	2.85473e-21	0.724434	0.95	0.644	5.19533e-17
CMC1	2.99738e-21	0.314987	0.733	0.272	5.45493e-17
GIPC1	3.00026e-21	0.449479	0.752	0.3	5.46017e-17
TMEM126A	3.02031e-21	0.494013	0.693	0.288	5.49666e-17
EIF6	3.1029e-21	0.693673	0.95	0.511	5.64696e-17
S100A6	3.23761e-21	-3.20132	0.782	0.792	5.89213e-17
NOL12	3.29296e-21	0.284221	0.525	0.162	5.99286e-17
CDK2AP1	3.47655e-21	0.490116	0.842	0.388	6.32698e-17
YBX3	3.57779e-21	0.520964	0.812	0.355	6.51122e-17
ATP5L	3.69319e-21	0.680304	0.97	0.767	6.72124e-17
PDXDC1	3.71827e-21	0.322329	0.594	0.199	6.76688e-17
ROMO1	3.85229e-21	0.672819	0.96	0.561	7.01079e-17
SLC25A39	3.91254e-21	0.393432	0.733	0.295	7.12042e-17
MTCH2	4.06772e-21	0.445578	0.881	0.405	7.40284e-17
SERHL	4.40214e-21	0.386836	0.465	0.143	8.01146e-17
MPC1	4.44984e-21	0.53676	0.901	0.474	8.09826e-17
NDUFAF4	4.51799e-21	0.259341	0.545	0.17	8.22229e-17
SAE1	4.59001e-21	0.413929	0.752	0.298	8.35336e-17
COPS6	4.85515e-21	0.595654	0.861	0.424	8.83589e-17
AFTPH	4.92299e-21	0.254961	0.554	0.178	8.95935e-17
GTF2H5	5.11407e-21	0.465583	0.921	0.462	9.3071e-17
TIMM10	5.15996e-21	0.419838	0.594	0.204	9.39061e-17
TAX1BP1	5.31974e-21	0.687143	0.921	0.516	9.6814e-17
ATXN7L3B	5.35702e-21	0.640921	0.881	0.414	9.74924e-17
TRAPPC6A	5.48719e-21	0.409108	0.762	0.31	9.98614e-17
STOM	5.80277e-21	0.421476	0.406	0.111	1.05605e-16
EFTUD2	5.87334e-21	0.273836	0.545	0.175	1.06889e-16
MCEE	5.95849e-21	0.356154	0.713	0.289	1.08439e-16
STARD4	6.00279e-21	0.287591	0.416	0.108	1.09245e-16
FOXP4	6.0603e-21	0.262676	0.604	0.202	1.10291e-16
SPSB3	6.14061e-21	0.357181	0.515	0.158	1.11753e-16
PGS1	6.16257e-21	0.252854	0.644	0.223	1.12153e-16
WRNIP1	6.83832e-21	0.257849	0.495	0.148	1.24451e-16
NDUFV2	6.8532e-21	0.556603	0.881	0.446	1.24721e-16
MRPL11	6.97588e-21	0.326082	0.683	0.259	1.26954e-16
FAF1	7.18955e-21	0.288567	0.634	0.224	1.30843e-16
TMCO1	7.37566e-21	0.587389	0.822	0.381	1.3423e-16
SLC25A5	7.59813e-21	0.794535	0.97	0.642	1.38278e-16
NDUFA10	7.61592e-21	0.625378	0.832	0.394	1.38602e-16
SERBP1	7.69333e-21	0.679171	0.97	0.589	1.40011e-16
PRKAG1	7.95087e-21	0.276608	0.624	0.218	1.44698e-16
TANC2	7.97281e-21	0.30805	0.594	0.201	1.45097e-16
CASP6	8.32063e-21	0.339462	0.525	0.168	1.51427e-16
2022-03-05	8.3346e-21	0.344197	0.822	0.346	1.51681e-16
MESDC1	8.45044e-21	0.375734	0.574	0.199	1.5379e-16
LAMTOR2	8.53631e-21	0.71687	0.891	0.494	1.55352e-16
SUZ12	8.97712e-21	0.270596	0.465	0.139	1.63375e-16
TXNRD1	9.62475e-21	0.568224	0.911	0.482	1.75161e-16
ATP5C1	1.01543e-20	0.699685	0.95	0.585	1.84799e-16
UBA1	1.063e-20	0.62484	0.842	0.386	1.93455e-16
TARDBP	1.16538e-20	0.48704	0.752	0.313	2.12087e-16
NDUFA11	1.19596e-20	0.651906	0.95	0.521	2.17652e-16
RGL2	1.22749e-20	0.308973	0.545	0.176	2.23392e-16
AURKAIP1	1.23649e-20	0.574488	0.871	0.445	2.25029e-16
ANKRD17	1.2743e-20	0.284067	0.792	0.324	2.31909e-16
PIGV	1.30739e-20	0.253756	0.257	0.05	2.37931e-16
MARVELD2	1.32335e-20	0.274151	0.347	0.085	2.40837e-16
HACD1	1.32907e-20	0.313404	0.545	0.173	2.41877e-16
STK16	1.34631e-20	0.339217	0.703	0.267	2.45015e-16
TAGLN2	1.38375e-20	0.773902	0.941	0.602	2.51829e-16
CYP51	1.47486e-20	0.315496	0.594	0.199	2.68409e-16
APOBEC3	1.5008e-20	0.419335	0.594	0.208	2.73131e-16
ZC3H14	1.50933e-20	0.272857	0.673	0.245	2.74683e-16
MEAF6	1.53922e-20	0.299385	0.574	0.193	2.80123e-16
TTYH3	1.54828e-20	0.311836	0.574	0.194	2.81771e-16
MRPS18B	1.56423e-20	0.373472	0.584	0.204	2.84674e-16
DEK	1.57006e-20	0.649402	0.871	0.449	2.85736e-16
PLEKHJ1	1.61435e-20	0.395416	0.842	0.393	2.93796e-16
X1810022K09RIK	1.70525e-20	0.413566	0.812	0.368	3.10339e-16
SRSF3	1.73438e-20	0.575947	0.97	0.543	3.15639e-16
TSEN34	1.74944e-20	0.510673	0.891	0.399	3.18381e-16
MLF1	1.76781e-20	0.251625	0.337	0.076	3.21724e-16
GTF3C6	1.78683e-20	0.331842	0.624	0.224	3.25185e-16
CALM2	1.84338e-20	0.740663	0.98	0.804	3.35478e-16
NFU1	1.93967e-20	0.306213	0.683	0.265	3.53001e-16
X1110004F10RIK	2.06449e-20	0.438873	0.901	0.431	3.75716e-16
UCP2	2.15903e-20	0.78158	0.96	0.546	3.92921e-16
SRRM1	2.18848e-20	0.470178	0.911	0.454	3.98282e-16
IRAK1	2.23086e-20	0.365681	0.614	0.211	4.05994e-16
PCM1	2.31722e-20	0.263794	0.614	0.21	4.2171e-16
ARGLU1	2.32378e-20	0.498977	0.673	0.271	4.22905e-16
SERF1	2.32544e-20	0.378312	0.733	0.29	4.23207e-16
EIF1AX	2.3915e-20	0.603529	0.832	0.411	4.35229e-16
HMG20B	2.44607e-20	0.523759	0.733	0.319	4.4516e-16
RTCA	2.48543e-20	0.301405	0.515	0.163	4.52323e-16
SASH1	2.49715e-20	0.261013	0.505	0.15	4.54457e-16
WBP11	2.67513e-20	0.299135	0.772	0.306	4.86847e-16
PXDC1	2.68859e-20	0.527507	0.624	0.217	4.89297e-16
PRPF31	2.74107e-20	0.357451	0.515	0.164	4.98848e-16
ACAT2	3.10335e-20	0.326467	0.485	0.147	5.64779e-16
CYB5A	3.11672e-20	0.651594	0.911	0.463	5.67212e-16
MAN1A2	3.2156e-20	0.253574	0.693	0.258	5.85207e-16
GPX2	3.3713e-20	0.338748	0.624	0.209	6.13542e-16
BANF1	3.40114e-20	0.432736	0.881	0.429	6.18974e-16
XRCC6	3.44815e-20	0.339518	0.426	0.12	6.27528e-16
SLC35B2	3.68093e-20	0.343216	0.673	0.263	6.69892e-16
TRIM27	3.71483e-20	0.26902	0.604	0.206	6.76063e-16
PSMB5	3.83785e-20	0.630851	0.931	0.518	6.9845e-16
SUDS3	3.8501e-20	0.257787	0.861	0.361	7.00679e-16
YLPM1	4.23749e-20	0.270929	0.485	0.145	7.71181e-16
PAPSS1	4.44652e-20	0.524206	0.693	0.271	8.09223e-16
DYNC1H1	4.57729e-20	0.478656	0.752	0.309	8.3302e-16
MTX2	4.81959e-20	0.36609	0.653	0.248	8.77118e-16
NDUFB4	4.91442e-20	0.611868	0.921	0.53	8.94375e-16
STXBP2	4.97902e-20	0.416438	0.644	0.24	9.06132e-16
THOC3	5.07575e-20	0.297977	0.535	0.175	9.23736e-16
MLF2	5.12668e-20	0.522682	0.941	0.503	9.33004e-16
RPP21	5.22186e-20	0.380247	0.752	0.314	9.50326e-16
MRPS11	5.26099e-20	0.360954	0.604	0.225	9.57448e-16
NCBP1	5.41609e-20	0.28499	0.416	0.114	9.85674e-16
GATAD2A	5.51633e-20	0.269154	0.693	0.261	1.00392e-15
CNOT1	5.6417e-20	0.307312	0.624	0.221	1.02673e-15
PRPF40A	5.80325e-20	0.41521	0.802	0.375	1.05613e-15
VPS53	5.82386e-20	0.326134	0.505	0.16	1.05988e-15
CCT2	5.95723e-20	0.524041	0.881	0.445	1.08416e-15
EIF2B4	5.9765e-20	0.355173	0.465	0.137	1.08766e-15
TBCD	6.092e-20	0.341109	0.366	0.095	1.10868e-15
DCAF11	6.66404e-20	0.250004	0.644	0.229	1.21279e-15
ATP5A1	6.70976e-20	0.671302	0.96	0.616	1.22111e-15
AKR7A5	7.23911e-20	0.323115	0.644	0.232	1.31745e-15
CLASP1	7.64755e-20	0.312817	0.436	0.125	1.39178e-15
BEX3	7.7201e-20	0.450754	0.931	0.47	1.40498e-15
TBL1X	7.99173e-20	0.281893	0.624	0.221	1.45441e-15
ARL6IP4	8.14171e-20	0.364652	0.723	0.288	1.48171e-15
ACTL6A	8.22653e-20	0.331002	0.733	0.285	1.49715e-15
DEXI	8.60041e-20	0.275964	0.545	0.181	1.56519e-15
CHCHD3	8.72055e-20	0.397245	0.743	0.318	1.58705e-15
RAD23A	8.82194e-20	0.415039	0.703	0.296	1.6055e-15
LSM7	9.57721e-20	0.276097	0.713	0.269	1.74296e-15
PSMA7	1.02924e-19	0.622415	0.98	0.581	1.87311e-15
SDHB	1.09799e-19	0.591204	0.891	0.49	1.99823e-15
CBY1	1.1076e-19	0.29312	0.485	0.149	2.01571e-15
PLEKHB2	1.16895e-19	0.270744	0.723	0.277	2.12738e-15
SSSCA1	1.17436e-19	0.387897	0.574	0.206	2.13721e-15
NIPA2	1.17985e-19	0.437032	0.634	0.228	2.14721e-15
CACTIN	1.24995e-19	0.274275	0.416	0.117	2.27478e-15
TARS	1.26175e-19	0.261746	0.515	0.17	2.29626e-15
EBNA1BP2	1.2716e-19	0.349595	0.752	0.323	2.31419e-15
UBA2	1.31158e-19	0.42375	0.713	0.284	2.38695e-15
TNKS1BP1	1.35553e-19	0.284796	0.386	0.107	2.46692e-15
PSME3	1.36178e-19	0.276166	0.644	0.24	2.4783e-15
GNB2	1.38132e-19	0.568358	0.99	0.676	2.51386e-15
PRELID1	1.38334e-19	0.589604	0.931	0.558	2.51753e-15
POMGNT1	1.38873e-19	0.259527	0.505	0.16	2.52736e-15
GTF2F1	1.43913e-19	0.25873	0.663	0.246	2.61907e-15
LARP4B	1.46335e-19	0.517429	0.743	0.314	2.66316e-15
NSFL1C	1.67017e-19	0.479688	0.653	0.269	3.03954e-15
SUMO2	1.67324e-19	0.620192	0.96	0.615	3.04514e-15
TXN2	1.70139e-19	0.487436	0.842	0.42	3.09635e-15
HIVEP2	1.70379e-19	0.352313	0.842	0.365	3.10072e-15
USP7	1.77402e-19	0.275252	0.594	0.207	3.22854e-15
SNRPD1	1.80522e-19	0.489239	0.891	0.46	3.28532e-15
SDR39U1	1.89962e-19	0.252107	0.416	0.117	3.45712e-15
KLHDC2	1.97489e-19	0.313702	0.683	0.262	3.59411e-15
U2SURP	2.05045e-19	0.330259	0.743	0.323	3.73162e-15
PNO1	2.14015e-19	0.255099	0.525	0.172	3.89485e-15
URM1	2.29248e-19	0.353777	0.683	0.255	4.17209e-15
SF3B3	2.29882e-19	0.337332	0.802	0.343	4.18363e-15
HJURP	2.55286e-19	0.34787	0.495	0.16	4.64594e-15
RRS1	2.64892e-19	0.252577	0.554	0.186	4.82077e-15
GM8186	2.67596e-19	0.472303	0.891	0.446	4.86998e-15
LGALS4	2.72493e-19	0.918377	0.267	0.058	4.9591e-15
NDNL2	2.78115e-19	0.364224	0.634	0.239	5.06142e-15
TRIM28	2.8127e-19	0.332253	0.842	0.362	5.11883e-15
TUBB5	2.83878e-19	0.55061	0.98	0.562	5.1663e-15
THAP11	2.87903e-19	0.317795	0.446	0.131	5.23955e-15
AP1AR	2.88109e-19	0.286846	0.485	0.153	5.2433e-15
CIC	2.90435e-19	0.342948	0.545	0.184	5.28563e-15
UQCRC2	2.93799e-19	0.515642	0.842	0.403	5.34684e-15
SSBP4	3.15785e-19	0.409581	0.723	0.294	5.74698e-15
PDCD5	3.29371e-19	0.472993	0.901	0.469	5.99423e-15
ARMC1	3.33699e-19	0.258107	0.505	0.162	6.073e-15
SARS	3.36859e-19	0.285671	0.822	0.341	6.1305e-15
GM5218	3.45815e-19	0.746127	0.901	0.557	6.2935e-15
ITGB1BP1	3.51259e-19	0.484429	0.584	0.211	6.39256e-15
CKS1B	3.70141e-19	0.51846	0.624	0.242	6.73619e-15
TOR2A	3.78693e-19	0.264275	0.594	0.214	6.89184e-15
AIG1	3.84521e-19	0.302406	0.772	0.314	6.9979e-15
MCM2	3.91566e-19	0.295657	0.545	0.183	7.1261e-15
ARFGEF1	3.98602e-19	0.288223	0.644	0.243	7.25416e-15
PSMA4	4.01877e-19	0.627777	0.871	0.466	7.31375e-15
AKIP1	4.06975e-19	0.279229	0.485	0.156	7.40655e-15
DESI2	4.18049e-19	0.379504	0.644	0.246	7.60806e-15
IGSF9	4.2573e-19	0.258924	0.386	0.105	7.74786e-15
MTCH1	4.33459e-19	0.599789	0.911	0.5	7.88852e-15
NAXD	4.34199e-19	0.376727	0.752	0.313	7.90198e-15
TSC22D1	4.44721e-19	0.563176	0.891	0.439	8.09349e-15
FGFR1OP2	4.58496e-19	0.415347	0.703	0.286	8.34417e-15
PLSCR1	5.16705e-19	0.478553	0.713	0.282	9.40351e-15
ASL	5.21312e-19	0.27135	0.515	0.164	9.48736e-15
ID2	5.60434e-19	0.325925	0.891	0.433	1.01993e-14
PLET1	5.70626e-19	-0.337104	0.762	0.26	1.03848e-14
SYNE2	6.03895e-19	0.250954	0.584	0.202	1.09903e-14
EIF3I	6.0586e-19	0.51179	0.941	0.486	1.10261e-14
ANAPC16	6.06482e-19	0.326043	0.762	0.33	1.10374e-14
LSM12	6.16501e-19	0.316342	0.752	0.316	1.12197e-14
WBP4	6.19891e-19	0.301	0.752	0.303	1.12814e-14
EXOSC5	6.27337e-19	0.28806	0.614	0.227	1.14169e-14
GM561	6.27356e-19	0.338116	0.614	0.224	1.14173e-14
CDCA8	6.45938e-19	0.503455	0.317	0.076	1.17554e-14
MPLKIP	7.3686e-19	0.302162	0.564	0.199	1.34101e-14
TMEM234	7.52559e-19	0.540551	0.911	0.499	1.36958e-14
GTF2A2	7.77051e-19	0.331443	0.851	0.393	1.41415e-14
SLC1A5	8.64288e-19	0.290725	0.723	0.303	1.57292e-14
IDNK	8.90558e-19	0.263225	0.644	0.241	1.62073e-14
EDF1	9.06409e-19	0.582124	0.96	0.623	1.64957e-14
X2410004B18RIK	9.08454e-19	0.337257	0.604	0.223	1.6533e-14
SMARCA5	9.15322e-19	0.4143	0.851	0.393	1.66579e-14
CRYL1	9.16152e-19	0.284165	0.386	0.107	1.6673e-14
GPS1	9.33673e-19	0.324421	0.723	0.303	1.69919e-14
ADPRHL2	9.38895e-19	0.285977	0.475	0.147	1.7087e-14
CSNK1G2	9.3946e-19	0.32801	0.584	0.208	1.70972e-14
TMEM33	9.78631e-19	0.276856	0.713	0.283	1.78101e-14
MOCS2	9.87315e-19	0.352414	0.723	0.299	1.79681e-14
TCP1	9.92327e-19	0.515332	0.871	0.447	1.80594e-14
ITGA6	9.96708e-19	0.251214	0.634	0.227	1.81391e-14
WASF2	1.01232e-18	0.3574	0.762	0.317	1.84232e-14
RERE	1.0128e-18	0.401176	0.574	0.207	1.8432e-14
ATRX	1.0404e-18	0.3327	0.802	0.349	1.89343e-14
PHIP	1.05431e-18	0.306617	0.693	0.272	1.91874e-14
PSMG3	1.06776e-18	0.254583	0.475	0.15	1.94321e-14
SIRT7	1.08068e-18	0.318139	0.535	0.181	1.96674e-14
RNASEH2A	1.08799e-18	0.484535	0.564	0.199	1.98003e-14
HMGB2	1.13182e-18	0.794	0.95	0.574	2.05979e-14
THOP1	1.18326e-18	0.268687	0.436	0.131	2.15341e-14
TOP2B	1.22395e-18	0.286574	0.614	0.229	2.22747e-14
CBFB	1.27634e-18	0.346049	0.693	0.276	2.32282e-14
TNRC6C	1.27664e-18	0.331655	0.663	0.249	2.32336e-14
CHMP6	1.28372e-18	0.373751	0.495	0.161	2.33625e-14
ACOT7	1.30204e-18	0.410388	0.653	0.248	2.36958e-14
VEZT	1.33894e-18	0.365777	0.327	0.083	2.43674e-14
PRDX2	1.35636e-18	0.573426	0.941	0.558	2.46845e-14
GANAB	1.41779e-18	0.289196	0.634	0.236	2.58024e-14
PIN4	1.4361e-18	0.358829	0.812	0.359	2.61356e-14
KIF5B	1.45961e-18	0.570404	0.881	0.479	2.65635e-14
APRT	1.46163e-18	0.614213	0.881	0.515	2.66001e-14
SNRPF	1.51096e-18	0.586173	0.941	0.549	2.74979e-14
PRKCSH	1.51986e-18	0.395834	0.802	0.351	2.766e-14
NGDN	1.59133e-18	0.408117	0.663	0.261	2.89606e-14
NOL7	1.62208e-18	0.511994	0.832	0.423	2.95202e-14
RALA	1.62983e-18	0.472911	0.832	0.393	2.96613e-14
EMC6	1.63643e-18	0.454539	0.842	0.405	2.97814e-14
IFT22	1.68593e-18	0.377407	0.554	0.196	3.06823e-14
ABCC3	1.71095e-18	0.30003	0.416	0.123	3.11377e-14
ANP32B	1.80113e-18	0.596083	0.911	0.512	3.27788e-14
HMGXB4	1.84662e-18	0.258969	0.317	0.076	3.36065e-14
DCPS	1.88175e-18	0.265617	0.564	0.197	3.4246e-14
TMEM192	1.92571e-18	0.266369	0.505	0.169	3.5046e-14
MIEN1	2.00835e-18	0.493033	0.871	0.49	3.655e-14
PHRF1	2.07292e-18	0.281487	0.436	0.134	3.77251e-14
TMEM222	2.09572e-18	0.273979	0.614	0.228	3.814e-14
MPST	2.15739e-18	0.266287	0.604	0.212	3.92623e-14
FNTA	2.18853e-18	0.310306	0.634	0.24	3.9829e-14
AKR1A1	2.20408e-18	0.599604	0.95	0.622	4.01121e-14
MRPL15	2.22038e-18	0.356645	0.683	0.274	4.04087e-14
LAP3	2.24014e-18	0.40955	0.644	0.245	4.07684e-14
TCEB2	2.26974e-18	0.634665	0.98	0.734	4.1307e-14
DHRSX	2.34504e-18	0.266083	0.525	0.179	4.26775e-14
PKIG	2.37966e-18	0.334776	0.792	0.35	4.33075e-14
KDM1A	2.40568e-18	0.3067	0.624	0.229	4.37809e-14
BSCL2	2.43815e-18	0.262233	0.693	0.276	4.4372e-14
PCDH1	2.47219e-18	0.26201	0.366	0.098	4.49914e-14
MTHFD2	2.60862e-18	0.330608	0.743	0.299	4.74743e-14
SREK1	2.70561e-18	0.27828	0.634	0.241	4.92393e-14
CD2AP	3.00902e-18	0.283031	0.703	0.276	5.47611e-14
SF3B2	3.12735e-18	0.547726	0.861	0.449	5.69146e-14
PNISR	3.18022e-18	0.316634	0.762	0.323	5.78769e-14
MPHOSPH8	3.31477e-18	0.348842	0.574	0.211	6.03255e-14
EIF3B	3.42085e-18	0.396633	0.802	0.352	6.2256e-14
PRKCA	3.52799e-18	0.327011	0.554	0.194	6.42058e-14
CHCHD4	3.62288e-18	0.285582	0.564	0.198	6.59328e-14
PIK3R1	3.76198e-18	0.292977	0.673	0.262	6.84643e-14
PANX1	3.80506e-18	0.352839	0.396	0.116	6.92483e-14
RPA3	4.03146e-18	0.324302	0.574	0.211	7.33685e-14
PRC1	4.06522e-18	0.337111	0.317	0.078	7.39829e-14
NOP10	4.12337e-18	0.579388	0.941	0.549	7.50412e-14
CCAR1	4.26734e-18	0.399903	0.713	0.294	7.76614e-14
FMC1	4.27254e-18	0.365066	0.782	0.342	7.77559e-14
FKBP4	4.50788e-18	0.403656	0.891	0.43	8.20389e-14
KNOP1	4.67247e-18	0.298277	0.614	0.227	8.50342e-14
RAPH1	4.71117e-18	0.374178	0.584	0.213	8.57387e-14
PPA1	4.82679e-18	0.440621	0.762	0.346	8.78428e-14
GORASP2	4.98556e-18	0.353191	0.693	0.289	9.07322e-14
WDR61	5.03766e-18	0.321441	0.723	0.291	9.16804e-14
SCD2	5.03985e-18	0.449286	0.782	0.337	9.17203e-14
VDAC1	5.18266e-18	0.464628	0.911	0.463	9.43193e-14
CBX6	5.24022e-18	0.356251	0.653	0.252	9.53667e-14
PSMD13	5.24043e-18	0.464408	0.772	0.355	9.53706e-14
TEX261	5.27806e-18	0.405225	0.693	0.292	9.60555e-14
MT.ATP8	5.6501e-18	0.371359	0.703	0.292	1.02826e-13
PCBP1	5.78809e-18	0.528147	0.95	0.57	1.05337e-13
EIF4E2	5.80137e-18	0.367073	0.851	0.405	1.05579e-13
ARID4A	5.88515e-18	0.254231	0.525	0.177	1.07104e-13
HDAC2	5.93045e-18	0.42647	0.713	0.286	1.07928e-13
X5430416N02RIK	5.99638e-18	0.264755	0.465	0.146	1.09128e-13
RAB11A	6.0363e-18	0.576447	0.911	0.504	1.09855e-13
PTPRJ	6.3502e-18	0.275199	0.455	0.146	1.15567e-13
TRAPPC5	6.35954e-18	0.27715	0.624	0.232	1.15737e-13
ACOT13	6.51967e-18	0.392569	0.713	0.31	1.18651e-13
LURAP1L	6.63172e-18	0.252835	0.515	0.164	1.20691e-13
NDUFV1	6.82855e-18	0.334128	0.812	0.363	1.24273e-13
GOLGB1	6.94949e-18	0.335791	0.822	0.371	1.26474e-13
CARS	7.10711e-18	0.305062	0.604	0.222	1.29342e-13
KMT2A	7.55954e-18	0.272356	0.554	0.198	1.37576e-13
FAM20B	7.66504e-18	0.278846	0.475	0.155	1.39496e-13
CTNNBIP1	8.22678e-18	0.445034	0.644	0.257	1.49719e-13
GTF2I	8.41907e-18	0.280054	0.663	0.257	1.53219e-13
DDX24	8.46896e-18	0.357271	0.861	0.41	1.54127e-13
ELAVL1	8.52571e-18	0.579537	0.842	0.373	1.55159e-13
DDX39	8.60656e-18	0.348285	0.683	0.269	1.56631e-13
LARP7	9.15899e-18	0.355106	0.614	0.238	1.66684e-13
HSPD1	9.58136e-18	0.335986	0.861	0.406	1.74371e-13
POLD2	9.64446e-18	0.305968	0.475	0.155	1.7552e-13
KMT2E	9.74402e-18	0.281077	0.782	0.345	1.77331e-13
RFK	1.02477e-17	0.261024	0.624	0.229	1.86498e-13
PSME2	1.02933e-17	0.596448	0.911	0.534	1.87328e-13
ANXA11	1.04142e-17	0.314897	0.703	0.298	1.89528e-13
PPIA	1.09984e-17	0.726514	0.99	0.804	2.0016e-13
B230219D22RIK	1.10956e-17	0.418198	0.743	0.309	2.01928e-13
ABCF2	1.11676e-17	0.263067	0.545	0.193	2.0324e-13
PAICS	1.12461e-17	0.364257	0.743	0.312	2.04669e-13
SEC14L1	1.12576e-17	0.278435	0.624	0.244	2.04877e-13
ASXL2	1.14313e-17	0.311669	0.436	0.138	2.08038e-13
NDUFS3	1.24088e-17	0.392474	0.812	0.404	2.25827e-13
DNAJC9	1.31944e-17	0.25504	0.683	0.268	2.40125e-13
NDUFA7	1.32281e-17	0.589842	0.931	0.657	2.40739e-13
ANK	1.32364e-17	0.338639	0.406	0.123	2.40889e-13
EGFP	1.42263e-17	0.838987	1	0.657	2.58905e-13
BC031181	1.4232e-17	0.393289	0.911	0.503	2.59007e-13
PPP1R14B	1.42828e-17	0.571943	0.782	0.373	2.59933e-13
TMEM208	1.48593e-17	0.336778	0.842	0.405	2.70425e-13
RFC2	1.5818e-17	0.302653	0.703	0.288	2.87872e-13
CCNK	1.62214e-17	0.30885	0.426	0.133	2.95213e-13
NUDCD3	1.62262e-17	0.264847	0.634	0.235	2.953e-13
RAB14	1.63531e-17	0.390877	0.901	0.478	2.97611e-13
TMEM147	1.65718e-17	0.533598	0.782	0.39	3.01591e-13
CS	1.68325e-17	0.393278	0.713	0.309	3.06336e-13
CISD2	1.69863e-17	0.342333	0.842	0.414	3.09133e-13
TSPAN13	1.77348e-17	0.415222	0.881	0.422	3.22756e-13
SEC61A1	1.82533e-17	0.450907	0.812	0.373	3.32192e-13
CAPNS1	1.9033e-17	0.573666	0.95	0.57	3.46381e-13
MRPL21	1.92077e-17	0.370032	0.713	0.31	3.49561e-13
HIGD2A	1.96672e-17	0.514742	0.901	0.514	3.57923e-13
PKN1	2.04874e-17	0.277133	0.574	0.208	3.7285e-13
TMEM2	2.05911e-17	0.281974	0.485	0.163	3.74737e-13
MAN2A2	2.09711e-17	0.253509	0.485	0.159	3.81652e-13
IMMT	2.18047e-17	0.386268	0.683	0.292	3.96824e-13
MRPL35	2.19694e-17	0.261584	0.634	0.239	3.99821e-13
CIRBP	2.1985e-17	0.373948	0.832	0.376	4.00105e-13
PINK1	2.23747e-17	0.295025	0.564	0.206	4.07198e-13
CSNK2A1	2.41997e-17	0.263764	0.653	0.252	4.4041e-13
GEMIN7	2.46636e-17	0.275971	0.673	0.27	4.48852e-13
DSTN	2.57662e-17	0.638377	0.96	0.571	4.68918e-13
UFC1	2.62712e-17	0.390006	0.822	0.405	4.78109e-13
ISOC1	2.63422e-17	0.288741	0.505	0.176	4.79401e-13
OGDH	2.68454e-17	0.3465	0.693	0.29	4.88559e-13
H2AFY	2.73747e-17	0.503835	0.881	0.483	4.98192e-13
CAPRIN1	2.74411e-17	0.260053	0.812	0.363	4.994e-13
ENY2	2.75258e-17	0.437623	0.861	0.43	5.00942e-13
DDX18	2.75847e-17	0.278278	0.594	0.222	5.02014e-13
BCL7C	2.83589e-17	0.260047	0.743	0.309	5.16104e-13
DAZAP1	3.10187e-17	0.322282	0.851	0.39	5.64509e-13
VAPB	3.14483e-17	0.394987	0.723	0.311	5.72328e-13
ZFP644	3.25258e-17	0.283003	0.554	0.197	5.91937e-13
CTDNEP1	3.50365e-17	0.285299	0.604	0.235	6.37628e-13
BC005561	3.82163e-17	0.29332	0.663	0.269	6.95498e-13
CNPY2	4.10822e-17	0.436885	0.861	0.425	7.47656e-13
PSMC5	4.16829e-17	0.446519	0.842	0.418	7.58587e-13
BAG1	4.42382e-17	0.481741	0.901	0.53	8.05091e-13
UBE3C	4.44814e-17	0.257008	0.436	0.136	8.09517e-13
DDX39B	4.54407e-17	0.327446	0.871	0.424	8.26975e-13
H2AFZ	4.57483e-17	0.731789	0.99	0.734	8.32573e-13
D8ERTD738E	4.62348e-17	0.46068	0.98	0.683	8.41428e-13
UBE2J1	4.70461e-17	0.30622	0.762	0.338	8.56191e-13
TMED9	4.80441e-17	0.569658	0.931	0.561	8.74355e-13
DDX21	4.94161e-17	0.308063	0.782	0.346	8.99324e-13
SLTM	5.15233e-17	0.317178	0.782	0.342	9.37672e-13
TMSB4X	5.73333e-17	-1.64148	0.99	0.949	1.04341e-12
RNF181	5.75574e-17	0.32059	0.584	0.217	1.04749e-12
ZFP706	5.77062e-17	0.545533	0.901	0.495	1.05019e-12
ACBD6	5.97376e-17	0.389706	0.762	0.346	1.08717e-12
GUSB	6.25036e-17	0.326662	0.693	0.291	1.1375e-12
TUBB4B	6.2944e-17	0.826769	0.911	0.504	1.14552e-12
RPF1	6.30328e-17	0.26658	0.525	0.187	1.14713e-12
DDRGK1	6.39255e-17	0.407509	0.822	0.404	1.16338e-12
PSMC1	6.68273e-17	0.315491	0.822	0.36	1.21619e-12
TOMM5	6.77985e-17	0.394015	0.733	0.336	1.23387e-12
TPR	6.83211e-17	0.520929	0.842	0.421	1.24338e-12
BUD31	7.23604e-17	0.431865	0.881	0.472	1.31689e-12
YWHAZ	7.38659e-17	0.513082	0.921	0.534	1.34429e-12
EIF4G1	7.94839e-17	0.384055	0.802	0.389	1.44653e-12
PTGES3	8.0906e-17	0.408794	0.871	0.422	1.47241e-12
NDUFA8	8.56159e-17	0.537735	0.842	0.482	1.55812e-12
JTB	8.82814e-17	0.392718	0.782	0.377	1.60663e-12
UBQLN1	9.36363e-17	0.256104	0.663	0.264	1.70409e-12
ATP2A2	9.57889e-17	0.386557	0.792	0.36	1.74326e-12
ENSA	9.75282e-17	0.266755	0.644	0.252	1.77492e-12
AK6	9.82659e-17	0.259383	0.594	0.224	1.78834e-12
RBX1	1.00326e-16	0.50258	0.95	0.589	1.82584e-12
PARK7	1.04229e-16	0.520992	0.941	0.547	1.89687e-12
SLBP	1.04883e-16	0.416962	0.842	0.423	1.90877e-12
SNRNP70	1.0946e-16	0.441778	0.921	0.508	1.99206e-12
MRPS33	1.16638e-16	0.351681	0.891	0.466	2.1227e-12
GM11808	1.17103e-16	0.570162	1	0.866	2.13116e-12
ARL6IP6	1.21071e-16	0.254649	0.535	0.192	2.20337e-12
SLC4A7	1.21569e-16	0.30723	0.574	0.211	2.21243e-12
GCLM	1.24783e-16	0.351932	0.723	0.313	2.27092e-12
CHD6	1.27537e-16	0.28439	0.545	0.199	2.32104e-12
APH1A	1.3132e-16	0.263414	0.653	0.267	2.38989e-12
TMEM258	1.31712e-16	0.562701	0.911	0.58	2.39702e-12
ATP1B1	1.34538e-16	0.349392	0.871	0.361	2.44846e-12
FH1	1.41572e-16	0.404769	0.624	0.253	2.57646e-12
PSME2B	1.45544e-16	0.264585	0.614	0.246	2.64876e-12
ENAH	1.49719e-16	0.316315	0.614	0.244	2.72474e-12
GNAI2	1.5745e-16	0.676226	0.941	0.67	2.86543e-12
GNA11	1.64063e-16	0.319491	0.663	0.268	2.98577e-12
UBL5	1.65035e-16	0.561408	0.97	0.69	3.00347e-12
ZFP207	1.66885e-16	0.342227	0.812	0.377	3.03715e-12
SKP1A	1.70858e-16	0.421548	0.871	0.461	3.10944e-12
RFWD2	1.73206e-16	0.33009	0.614	0.243	3.15218e-12
PSMB6	1.78948e-16	0.540367	0.96	0.573	3.25667e-12
CFDP1	1.8229e-16	0.326087	0.851	0.413	3.31749e-12
RSBN1L	1.84009e-16	0.255056	0.673	0.274	3.34878e-12
NAP1L1	1.87469e-16	0.463063	0.861	0.48	3.41175e-12
PEBP1	1.88192e-16	0.547242	0.96	0.574	3.42491e-12
TAF6L	1.89428e-16	0.284843	0.733	0.316	3.44741e-12
PSMB9	1.91489e-16	0.280156	0.663	0.266	3.48491e-12
HAT1	1.92014e-16	0.321303	0.584	0.223	3.49447e-12
FEN1	1.98856e-16	0.370143	0.416	0.131	3.61899e-12
CDC26	2.01681e-16	0.351519	0.723	0.313	3.67038e-12
ARF5	2.02543e-16	0.523562	0.97	0.66	3.68608e-12
LRP10	2.10315e-16	0.396811	0.752	0.341	3.82753e-12
TSPAN8	2.14212e-16	0.277992	0.574	0.204	3.89844e-12
LAMTOR3	2.19126e-16	0.290598	0.782	0.358	3.98787e-12
IMPAD1	2.2921e-16	0.281626	0.554	0.203	4.1714e-12
ANKRD33B	2.31136e-16	-0.837264	0.733	0.249	4.20645e-12
TNFRSF1A	2.33886e-16	0.299658	0.743	0.343	4.2565e-12
PLXNB2	2.34204e-16	0.258187	0.624	0.241	4.26227e-12
TBC1D10B	2.37704e-16	0.283489	0.416	0.132	4.32597e-12
LAMTOR1	2.53881e-16	0.413628	0.861	0.446	4.62038e-12
NABP2	2.6226e-16	0.268706	0.703	0.302	4.77288e-12
CYB5R4	2.66105e-16	0.253389	0.495	0.172	4.84284e-12
TRAPPC4	2.67773e-16	0.340754	0.792	0.38	4.8732e-12
PSMA2	2.74354e-16	0.52333	0.911	0.546	4.99297e-12
TMED4	2.76949e-16	0.280485	0.713	0.298	5.04019e-12
FXYD3	2.87783e-16	-0.485028	0.822	0.308	5.23736e-12
FRG1	3.0566e-16	0.254026	0.644	0.256	5.5627e-12
PMF1	3.33201e-16	0.304918	0.584	0.223	6.06392e-12
RPA1	3.54219e-16	0.395825	0.545	0.213	6.44644e-12
TMEM131	3.5781e-16	0.273938	0.436	0.143	6.51179e-12
FAM173A	3.70616e-16	0.369354	0.772	0.365	6.74485e-12
VDAC2	3.74554e-16	0.583432	0.891	0.535	6.81651e-12
VAMP8	3.79047e-16	0.474786	0.96	0.565	6.89828e-12
HMGN1	3.79972e-16	0.574996	0.96	0.536	6.9151e-12
LSM8	3.97949e-16	0.389387	0.703	0.32	7.24227e-12
RBM38	4.24784e-16	0.260738	0.525	0.191	7.73065e-12
SNRPD3	4.34988e-16	0.430931	0.881	0.472	7.91635e-12
MYDGF	4.39175e-16	0.385883	0.832	0.417	7.99254e-12
R3HDM1	4.56299e-16	0.268321	0.594	0.23	8.30419e-12
YWHAQ	4.65324e-16	0.495667	0.921	0.54	8.46844e-12
MLLT3	4.83243e-16	0.32122	0.495	0.171	8.79453e-12
SDHAF4	5.04822e-16	0.260343	0.594	0.236	9.18725e-12
GNB1	5.15556e-16	0.537774	0.921	0.576	9.38261e-12
KPNB1	5.36267e-16	0.288677	0.673	0.272	9.75952e-12
ANP32E	5.48673e-16	0.250153	0.703	0.291	9.9853e-12
SRSF10	5.67229e-16	0.29448	0.812	0.378	1.0323e-11
UBAP2L	5.92372e-16	0.311606	0.842	0.394	1.07806e-11
UQCC3	6.10493e-16	0.257425	0.733	0.316	1.11104e-11
IGKC	6.29793e-16	-0.521874	0.366	0.105	1.14616e-11
POLR2K	6.32897e-16	0.355865	0.842	0.419	1.15181e-11
ZFP593	6.67669e-16	0.280625	0.495	0.176	1.21509e-11
PPP1CB	6.80683e-16	0.37871	0.851	0.433	1.23878e-11
BCKDK	6.92788e-16	0.289666	0.545	0.213	1.2608e-11
SDHD	7.11664e-16	0.348496	0.851	0.424	1.29516e-11
AHSA1	7.53333e-16	0.416799	0.772	0.374	1.37099e-11
FAM92A	8.12834e-16	0.359496	0.614	0.241	1.47928e-11
COG4	8.59273e-16	0.304117	0.416	0.135	1.56379e-11
MOB4	9.05641e-16	0.275797	0.713	0.322	1.64818e-11
TECR	9.11345e-16	0.406173	0.941	0.525	1.65856e-11
GALK2	9.2796e-16	0.322666	0.446	0.152	1.68879e-11
PSMA6	9.66732e-16	0.351547	0.861	0.445	1.75935e-11
MBD3	9.6966e-16	0.335662	0.822	0.406	1.76468e-11
MRPL4	9.72078e-16	0.314049	0.713	0.307	1.76908e-11
NIPBL	9.96861e-16	0.257516	0.693	0.295	1.81419e-11
WFDC2	9.99784e-16	-0.485121	0.891	0.437	1.81951e-11
FAM120A	1.04606e-15	0.302405	0.604	0.233	1.90372e-11
BABAM1	1.07799e-15	0.317034	0.673	0.291	1.96184e-11
MICU2	1.10485e-15	0.251342	0.406	0.134	2.01072e-11
PPP1CA	1.23969e-15	0.52256	0.901	0.592	2.25612e-11
X1110059E24RIK	1.32819e-15	0.327225	0.436	0.147	2.41718e-11
STIP1	1.3324e-15	0.253058	0.743	0.328	2.42483e-11
EIF2S1	1.3873e-15	0.314141	0.782	0.352	2.52476e-11
TM2D2	1.41344e-15	0.317656	0.812	0.412	2.57232e-11
RER1	1.65936e-15	0.421301	0.871	0.47	3.01988e-11
PSMB7	1.93993e-15	0.485614	0.901	0.505	3.53047e-11
EPB41L4AOS	2.00905e-15	0.259043	0.564	0.208	3.65627e-11
NMT1	2.06882e-15	0.323816	0.733	0.329	3.76504e-11
SSR2	2.0991e-15	0.473045	0.891	0.491	3.82016e-11
GSPT1	2.11396e-15	0.342256	0.644	0.284	3.84719e-11
ACTR1B	2.13347e-15	0.266573	0.624	0.259	3.8827e-11
RPS26	2.22013e-15	0.593085	0.98	0.798	4.04042e-11
DCUN1D5	2.23889e-15	0.347292	0.822	0.389	4.07456e-11
LSM2	2.36417e-15	0.302921	0.653	0.281	4.30255e-11
TSN	2.36789e-15	0.306701	0.802	0.378	4.30933e-11
EMC8	2.41441e-15	0.287119	0.644	0.263	4.39398e-11
LONP1	2.43051e-15	0.27115	0.535	0.205	4.42329e-11
MAP2K2	2.4355e-15	0.3797	0.891	0.478	4.43236e-11
EIF3A	2.55318e-15	0.375192	0.881	0.471	4.64653e-11
SENP6	2.57405e-15	0.295212	0.802	0.375	4.68451e-11
AKR1B3	2.63353e-15	0.662222	0.792	0.399	4.79277e-11
ANK3	2.66444e-15	0.28508	0.495	0.181	4.84901e-11
SMC1A	2.84328e-15	0.263218	0.733	0.322	5.17449e-11
HDAC3	2.95064e-15	0.253724	0.574	0.229	5.36986e-11
DPM3	2.96388e-15	0.370003	0.851	0.449	5.39397e-11
RAB13	3.00561e-15	0.330125	0.436	0.147	5.46991e-11
PSMB10	3.04012e-15	0.303237	0.723	0.318	5.53271e-11
POMP	3.07759e-15	0.478707	0.911	0.596	5.60091e-11
PHAX	3.09781e-15	0.288313	0.584	0.243	5.63771e-11
SH3GL1	3.31768e-15	0.324299	0.584	0.218	6.03785e-11
COPG1	3.34919e-15	0.314372	0.703	0.294	6.09519e-11
CCDC124	3.41118e-15	0.369282	0.802	0.379	6.208e-11
DNAJC19	3.57515e-15	0.484942	0.723	0.391	6.50642e-11
MED10	3.67308e-15	0.280385	0.703	0.325	6.68465e-11
EIF3G	3.68888e-15	0.496727	0.871	0.482	6.71339e-11
MCMBP	3.74303e-15	0.419236	0.574	0.227	6.81195e-11
TMEM57	3.78363e-15	0.306184	0.604	0.234	6.88582e-11
SNRPG	4.07672e-15	0.540833	0.941	0.589	7.41922e-11
DNAJC21	4.17405e-15	0.273713	0.604	0.242	7.59636e-11
FAM204A	4.35185e-15	0.266669	0.574	0.231	7.91994e-11
MED28	4.56943e-15	0.451894	0.871	0.508	8.31591e-11
VPS72	4.68089e-15	0.272248	0.653	0.281	8.51875e-11
SVBP	4.72561e-15	0.53373	0.723	0.359	8.60013e-11
PSMD4	4.81619e-15	0.315993	0.901	0.493	8.76498e-11
RP9	4.83711e-15	0.34073	0.792	0.378	8.80306e-11
IDH3B	4.95287e-15	0.325959	0.733	0.346	9.01374e-11
DHX9	4.97171e-15	0.254037	0.574	0.238	9.04802e-11
TIMM8B	5.00391e-15	0.351312	0.881	0.482	9.10662e-11
PPP3CB	5.15059e-15	0.320371	0.545	0.206	9.37357e-11
GINS2	5.32404e-15	0.307133	0.416	0.138	9.68922e-11
PUF60	5.5972e-15	0.320841	0.861	0.416	1.01863e-10
FKBP8	5.70266e-15	0.425253	0.891	0.509	1.03783e-10
NFE2L1	5.9713e-15	0.330766	0.653	0.268	1.08672e-10
RABL6	6.08424e-15	0.316218	0.545	0.216	1.10727e-10
RING1	6.41261e-15	0.380801	0.455	0.157	1.16703e-10
UBE2L3	6.55714e-15	0.413457	0.891	0.522	1.19333e-10
SERINC2	6.88425e-15	0.254281	0.614	0.234	1.25287e-10
CRYZL1	7.54982e-15	0.286768	0.515	0.186	1.37399e-10
PPP2R1A	7.63843e-15	0.271736	0.772	0.38	1.39012e-10
TOMM22	8.02927e-15	0.40944	0.861	0.488	1.46125e-10
GABARAPL2	8.14686e-15	0.475508	0.911	0.565	1.48265e-10
SMC2	9.03849e-15	0.270733	0.366	0.113	1.64491e-10
CDK5RAP3	9.22194e-15	0.275054	0.545	0.209	1.6783e-10
RAD23B	9.75837e-15	0.311673	0.792	0.381	1.77593e-10
IER5	9.80656e-15	-2.16282	0.426	0.644	1.7847e-10
MRTO4	1.02368e-14	0.262621	0.574	0.238	1.86299e-10
PSMD7	1.02603e-14	0.408248	0.851	0.456	1.86727e-10
X1110038F14RIK	1.08484e-14	0.280108	0.515	0.192	1.9743e-10
R3HDM4	1.17636e-14	0.295686	0.822	0.4	2.14086e-10
POLR2G	1.22294e-14	0.313792	0.772	0.388	2.22564e-10
ELP5	1.37807e-14	0.320332	0.644	0.274	2.50795e-10
FADS1	1.39175e-14	0.274999	0.446	0.159	2.53285e-10
HNRNPA1	1.40327e-14	0.498345	0.95	0.547	2.55381e-10
CUL1	1.40452e-14	0.28131	0.673	0.294	2.55609e-10
PHF20L1	1.45822e-14	0.278924	0.584	0.243	2.65381e-10
LLPH	1.49175e-14	0.290495	0.871	0.446	2.71484e-10
SNRPB	1.5088e-14	0.492928	0.97	0.629	2.74586e-10
MIF	1.53014e-14	0.709547	0.98	0.764	2.7847e-10
HSPA4	1.59927e-14	0.293013	0.772	0.365	2.91051e-10
JUNB	1.76437e-14	-2.38509	0.941	0.846	3.21098e-10
SNRPD2	1.78571e-14	0.436546	0.931	0.549	3.24981e-10
TBX3	1.86133e-14	0.271554	0.604	0.242	3.38743e-10
NKIRAS2	1.88676e-14	0.282716	0.406	0.137	3.43372e-10
FTH1	1.90019e-14	-2.67459	1	0.968	3.45816e-10
PSMC3	1.902e-14	0.342601	0.891	0.462	3.46145e-10
MAT2A	1.99842e-14	0.291114	0.851	0.453	3.63693e-10
YWHAH	2.03951e-14	0.441139	0.911	0.509	3.7117e-10
EMC4	2.09171e-14	0.291122	0.743	0.335	3.80671e-10
DNTTIP1	2.14041e-14	0.389138	0.535	0.224	3.89533e-10
ARF3	2.28844e-14	0.253154	0.693	0.326	4.16473e-10
EIF4H	2.29306e-14	0.361996	0.891	0.496	4.17314e-10
NDUFS1	2.32706e-14	0.258201	0.465	0.172	4.23502e-10
DDOST	2.46162e-14	0.406022	0.861	0.46	4.4799e-10
SRRT	2.49625e-14	0.253362	0.604	0.25	4.54293e-10
NSMCE4A	2.5257e-14	0.299213	0.663	0.298	4.59652e-10
AGPAT1	2.581e-14	0.371843	0.347	0.106	4.69715e-10
BRD4	2.67956e-14	0.259154	0.772	0.34	4.87654e-10
CYFIP1	2.78551e-14	0.328115	0.554	0.217	5.06934e-10
TMEM14C	2.78736e-14	0.310485	0.891	0.515	5.07272e-10
COPS4	2.80625e-14	0.251575	0.733	0.331	5.10709e-10
TWSG1	3.02431e-14	0.272887	0.495	0.18	5.50394e-10
FTL1	3.19275e-14	-1.95476	1	0.957	5.81048e-10
TRAPPC2L	3.21462e-14	0.333455	0.792	0.409	5.85029e-10
BASP1	3.32313e-14	0.765397	0.901	0.599	6.04776e-10
RNPEP	3.44002e-14	0.296114	0.713	0.31	6.26049e-10
CCDC47	3.48768e-14	0.307674	0.574	0.227	6.34723e-10
TXNDC9	3.49712e-14	0.388013	0.683	0.319	6.36441e-10
CDCA3	3.65827e-14	0.395682	0.257	0.066	6.65769e-10
TCERG1	3.73228e-14	0.303425	0.545	0.216	6.79238e-10
SPR	4.06169e-14	0.269184	0.574	0.24	7.39187e-10
X1110008P14RIK	4.31319e-14	0.314942	0.812	0.392	7.84958e-10
METAP2	4.34354e-14	0.393464	0.861	0.444	7.90482e-10
MEMO1	4.37436e-14	0.274417	0.485	0.178	7.9609e-10
WTAP	4.58681e-14	0.311532	0.594	0.246	8.34754e-10
PIM1	4.66137e-14	-2.3419	0.347	0.626	8.48322e-10
HSBP1	5.08246e-14	0.402591	0.921	0.566	9.24957e-10
PSMB1	5.42709e-14	0.508219	0.941	0.589	9.87676e-10
MRPL13	5.79852e-14	0.316889	0.673	0.306	1.05527e-09
CDK5	5.91933e-14	0.344672	0.485	0.195	1.07726e-09
SDHA	6.11551e-14	0.373138	0.762	0.365	1.11296e-09
FKBP1A	6.34178e-14	0.325842	0.921	0.541	1.15414e-09
TCF25	6.47818e-14	0.332639	0.911	0.483	1.17896e-09
MDH2	6.49756e-14	0.428297	0.95	0.586	1.18249e-09
PSMA5	6.72387e-14	0.37094	0.881	0.457	1.22368e-09
SMAP1	6.88089e-14	0.270997	0.733	0.339	1.25225e-09
ACSL3	6.98949e-14	0.26344	0.446	0.166	1.27202e-09
RBM17	7.94352e-14	0.301259	0.663	0.306	1.44564e-09
RPN1	8.06352e-14	0.276798	0.743	0.353	1.46748e-09
X2310036O22RIK	8.42067e-14	0.368886	0.941	0.548	1.53248e-09
GMDS	8.43934e-14	0.278971	0.574	0.229	1.53587e-09
COPZ1	8.54547e-14	0.256805	0.772	0.359	1.55519e-09
CETN2	9.04206e-14	0.297348	0.624	0.282	1.64556e-09
COMMD3	9.32856e-14	0.281452	0.752	0.354	1.6977e-09
NTAN1	9.74207e-14	0.251306	0.733	0.351	1.77296e-09
UBR4	1.01101e-13	0.251947	0.604	0.254	1.83993e-09
DRAP1	1.02657e-13	0.289968	0.832	0.401	1.86825e-09
SF3B5	1.10423e-13	0.331917	0.832	0.451	2.0096e-09
MRPL52	1.12278e-13	0.419216	0.941	0.574	2.04335e-09
UBE2K	1.17337e-13	0.300497	0.871	0.492	2.13541e-09
OSBPL2	1.20418e-13	0.297708	0.426	0.151	2.19148e-09
ACYP1	1.31147e-13	0.273985	0.535	0.215	2.38675e-09
ERDR1	1.31956e-13	0.336349	0.861	0.455	2.40147e-09
RARS	1.4167e-13	0.283354	0.554	0.235	2.57826e-09
TBC1D7	1.46761e-13	0.255675	0.297	0.085	2.6709e-09
CDV3	1.48366e-13	0.250292	0.812	0.396	2.70012e-09
LARP4	1.53687e-13	0.286495	0.465	0.171	2.79694e-09
DUSP1	1.72118e-13	-2.29161	0.584	0.703	3.13238e-09
MRPS21	1.73063e-13	0.335534	0.901	0.531	3.14958e-09
MSL1	1.8113e-13	0.31154	0.535	0.21	3.29638e-09
KTN1	1.8383e-13	0.303233	0.762	0.356	3.34552e-09
HSP90B1	1.90177e-13	0.497455	0.921	0.558	3.46103e-09
NEDD8	2.26085e-13	0.452315	0.931	0.623	4.11452e-09
PPP1R15A	2.42277e-13	-1.82146	0.386	0.613	4.4092e-09
SEC11A	2.42411e-13	0.250949	0.822	0.406	4.41164e-09
SRSF6	2.5343e-13	0.296094	0.792	0.406	4.61218e-09
APOO	2.54538e-13	0.263347	0.436	0.153	4.63234e-09
RPL14	2.66739e-13	0.559009	0.99	0.783	4.85437e-09
KLF6	3.26128e-13	-2.07314	0.545	0.67	5.9352e-09
ECHS1	3.4213e-13	0.31923	0.634	0.288	6.22643e-09
CHMP2A	3.59304e-13	0.319268	0.941	0.572	6.53898e-09
FOS	3.72345e-13	-2.40096	0.594	0.695	6.77631e-09
SH3GLB2	4.12804e-13	0.278371	0.663	0.29	7.51262e-09
EFR3A	4.33449e-13	0.254363	0.525	0.217	7.88835e-09
SRPK1	4.73945e-13	0.257401	0.663	0.302	8.62533e-09
PET100	4.78862e-13	0.255466	0.861	0.465	8.71481e-09
PIGP	4.89555e-13	0.28739	0.673	0.311	8.90942e-09
DNAJC7	5.31456e-13	0.277713	0.683	0.309	9.67198e-09
CSNK2B	6.83507e-13	0.422739	0.881	0.475	1.24392e-08
SSR1	7.42912e-13	0.264996	0.762	0.379	1.35203e-08
[truncated: 737 more rows]

## Sheet: All clusters (PRN)
gene_id	p_val	avg_log2FC	pct.1	pct.2	p_val_adj	cluster	gene
Il1r2	0	2.60906	0.823	0.31	0	0	Il1r2
Mmp9	0	2.42158	0.513	0.105	0	0	Mmp9
Clec4n	0	2.39784	0.596	0.168	0	0	Clec4n
Ccrl2	0	2.20728	0.766	0.32	0	0	Ccrl2
Bcl2a1b	0	2.19761	0.641	0.23	0	0	Bcl2a1b
AA467197	0	2.17107	0.516	0.203	0	0	AA467197
Ccl3	0	2.11562	0.716	0.307	0	0	Ccl3
G0s2	0	2.03543	0.655	0.235	0	0	G0s2
Hdc	0	1.96703	0.692	0.255	0	0	Hdc
Il1rn	0	1.96153	0.809	0.419	0	0	Il1rn
Ccl4	0	1.93797	0.6	0.282	0	0	Ccl4
Il1b	0	1.89474	0.859	0.413	0	0	Il1b
Plek	0	1.88006	0.819	0.342	0	0	Plek
Cxcl2	0	1.84609	0.972	0.767	0	0	Cxcl2
Clec4e	0	1.84135	0.664	0.277	0	0	Clec4e
Clec5a	0	1.8345	0.326	0.08	0	0	Clec5a
Tnfaip2	0	1.83105	0.522	0.32	0	0	Tnfaip2
Cebpb	0	1.79	0.952	0.784	0	0	Cebpb
Pim1	0	1.78219	0.77	0.627	0	0	Pim1
Bcl2a1a	0	1.77473	0.316	0.089	0	0	Bcl2a1a
Ccr1	0	1.76756	0.752	0.287	0	0	Ccr1
Tyrobp	0	1.76225	0.894	0.372	0	0	Tyrobp
Fcer1g	0	1.75341	0.871	0.364	0	0	Fcer1g
Csf2rb	0	1.73759	0.514	0.228	0	0	Csf2rb
Slc7a11	0	1.73752	0.643	0.314	0	0	Slc7a11
Hcar2	0	1.73749	0.686	0.316	0	0	Hcar2
Ninj1	0	1.7326	0.693	0.513	0	0	Ninj1
Gadd45b	0	1.6926	0.696	0.616	0	0	Gadd45b
Cyp4f18	0	1.69006	0.52	0.22	0	0	Cyp4f18
Cd14	0	1.68484	0.773	0.536	0	0	Cd14
Srgn	0	1.6816	0.976	0.629	0	0	Srgn
Mcl1	0	1.67584	0.891	0.821	0	0	Mcl1
Nlrp3	0	1.6561	0.545	0.236	0	0	Nlrp3
Csf3r	0	1.65154	0.52	0.167	0	0	Csf3r
Lmnb1	0	1.64767	0.745	0.516	0	0	Lmnb1
Lst1	0	1.62029	0.45	0.197	0	0	Lst1
Litaf	0	1.59844	0.758	0.664	0	0	Litaf
Snx20	0	1.59539	0.549	0.228	0	0	Snx20
Fxyd5	0	1.58418	0.798	0.497	0	0	Fxyd5
Ncf1	0	1.57448	0.321	0.111	0	0	Ncf1
Mirt1	0	1.5738	0.36	0.13	0	0	Mirt1
Rac2	0	1.5728	0.431	0.188	0	0	Rac2
Ptafr	0	1.56662	0.436	0.187	0	0	Ptafr
Laptm5	0	1.55101	0.592	0.262	0	0	Laptm5
Rnf149	0	1.52401	0.702	0.601	0	0	Rnf149
Ifrd1	0	1.51746	0.763	0.761	0	0	Ifrd1
Samsn1	0	1.50766	0.653	0.268	0	0	Samsn1
Clec4d	0	1.49675	0.691	0.291	0	0	Clec4d
Cd53	0	1.49096	0.678	0.332	0	0	Cd53
Trem1	0	1.4451	0.518	0.204	0	0	Trem1
Lilr4b	0	1.4445	0.551	0.257	0	0	Lilr4b
Cd44	0	1.38841	0.743	0.674	0	0	Cd44
Fth1	0	1.35796	0.995	0.964	0	0	Fth1
Junb	0	1.34983	0.89	0.872	0	0	Junb
S100a8	0	1.3461	0.836	0.382	0	0	S100a8
Cd9	0	1.3288	0.848	0.793	0	0	Cd9
Btg1	0	1.30472	0.897	0.86	0	0	Btg1
Ets2	0	1.29981	0.703	0.658	0	0	Ets2
Acod1	0	1.29588	0.595	0.244	0	0	Acod1
S100a9	0	1.28969	0.84	0.407	0	0	S100a9
Ftl1	0	1.2847	0.974	0.936	0	0	Ftl1
Cd52	0	1.22142	0.734	0.395	0	0	Cd52
Gabarap	0	1.0911	0.775	0.793	0	0	Gabarap
H3f3b	0	0.945647	0.968	0.959	0	0	H3f3b
Eif1	0	0.903812	0.956	0.937	0	0	Eif1
Malat1	0	0.483432	0.997	0.982	0	0	Malat1
Dennd4a	1.17e-303	1.8134	0.533	0.351	2.39e-299	0	Dennd4a
Pnrc1	1.1e-297	1.22614	0.739	0.769	2.25e-293	0	Pnrc1
Basp1	1.1e-287	1.03606	0.795	0.781	2.24e-283	0	Basp1
Cstb	7.53e-287	1.44795	0.714	0.726	1.54e-282	0	Cstb
Rab7	2.29e-286	1.39691	0.683	0.668	4.69e-282	0	Rab7
Emilin2	1.95e-283	1.46414	0.452	0.232	3.99e-279	0	Emilin2
Lcp1	8.73e-283	1.40807	0.541	0.344	1.79e-278	0	Lcp1
Marcksl1	5.22e-282	1.70658	0.666	0.656	1.07e-277	0	Marcksl1
2810474O19Rik	2.98e-277	1.85316	0.592	0.495	6.11e-273	0	2810474O19Rik
Bcl2a1d	1.78e-273	1.61208	0.281	0.096	3.65e-269	0	Bcl2a1d
Cxcr4	4.21e-269	1.58813	0.325	0.127	8.61e-265	0	Cxcr4
4833407H14Rik	4.25e-267	1.44307	0.278	0.092	8.69e-263	0	4833407H14Rik
Ubc	1.24e-264	0.791764	0.882	0.911	2.54e-260	0	Ubc
C5ar1	6.72e-262	1.34972	0.375	0.163	1.38e-257	0	C5ar1
E230032D23Rik	2.71e-252	1.32388	0.268	0.088	5.55e-248	0	E230032D23Rik
Csf1	4.22e-248	1.77848	0.424	0.236	8.63e-244	0	Csf1
Ptprc	1.28e-245	1.25985	0.43	0.219	2.63e-241	0	Ptprc
Ifitm2	3.13e-244	1.10022	0.744	0.752	6.4e-240	0	Ifitm2
Spi1	2.61e-207	1.30592	0.35	0.168	5.34e-203	0	Spi1
Msrb1	1.4e-203	1.29789	0.604	0.53	2.86e-199	0	Msrb1
Brd4	1.27e-202	0.251136	0.156	0.499	2.6e-198	0	Brd4
Reep3	1.01e-196	0.261111	0.147	0.475	2.06e-192	0	Reep3
Mob4	1.37e-195	0.269131	0.119	0.419	2.8e-191	0	Mob4
Degs1	2.53e-194	0.25043	0.109	0.398	5.18e-190	0	Degs1
Cul3	4.28e-194	0.268061	0.141	0.461	8.76e-190	0	Cul3
Wdr26	7.84e-193	0.261674	0.175	0.526	1.6e-188	0	Wdr26
Gngt2	9.51e-193	1.66556	0.319	0.161	1.95e-188	0	Gngt2
Nfkbid	2.94e-191	1.48827	0.293	0.131	6.01e-187	0	Nfkbid
Tgm2	1.55e-190	1.49674	0.502	0.372	3.16e-186	0	Tgm2
Wac	1.31e-189	0.314745	0.137	0.448	2.68e-185	0	Wac
Ergic2	4.68e-188	0.289427	0.127	0.429	9.58e-184	0	Ergic2
Tmed7	5.3e-187	0.289353	0.106	0.386	1.08e-182	0	Tmed7
Cdk9	1.14e-185	0.277551	0.135	0.439	2.33e-181	0	Cdk9
Cd300lf	1.08e-180	1.17659	0.327	0.157	2.22e-176	0	Cd300lf
Rock1	6.24e-180	0.316125	0.178	0.518	1.28e-175	0	Rock1
Suds3	1.02e-178	0.276721	0.116	0.398	2.08e-174	0	Suds3
Ppp4r2	1.1e-178	0.265579	0.159	0.482	2.26e-174	0	Ppp4r2
Pfdn2	1.37e-178	0.250125	0.179	0.522	2.8e-174	0	Pfdn2
Arpc4	1.11e-177	0.27158	0.131	0.426	2.27e-173	0	Arpc4
Abi1	2.88e-177	0.283787	0.116	0.396	5.89e-173	0	Abi1
Vps28	8.8e-176	0.297187	0.15	0.462	1.8e-171	0	Vps28
Mapk6	5.13e-175	0.284321	0.121	0.403	1.05e-170	0	Mapk6
Sys1	2.23e-174	0.328711	0.153	0.469	4.57e-170	0	Sys1
Nfat5	2.97e-173	0.327648	0.169	0.493	6.08e-169	0	Nfat5
Dync1li1	9.53e-173	0.259855	0.085	0.332	1.95e-168	0	Dync1li1
Ppp4c	2.07e-171	0.279585	0.119	0.396	4.24e-167	0	Ppp4c
Crebbp	1.25e-170	0.35381	0.143	0.441	2.56e-166	0	Crebbp
Rab20	2.23e-170	1.36689	0.467	0.336	4.55e-166	0	Rab20
Bnip3l	7.5e-170	0.26748	0.181	0.515	1.54e-165	0	Bnip3l
Pnisr	4.74e-169	0.307857	0.157	0.467	9.71e-165	0	Pnisr
Mapre1	5.78e-169	0.251464	0.207	0.568	1.18e-164	0	Mapre1
Gtf2f1	7.96e-169	0.274948	0.101	0.359	1.63e-164	0	Gtf2f1
Alyref	1.08e-167	0.251216	0.159	0.473	2.2e-163	0	Alyref
Tmsb4x	3.98e-167	0.381291	0.972	0.969	8.14e-163	0	Tmsb4x
Pcif1	1.2e-166	0.285941	0.094	0.343	2.45e-162	0	Pcif1
Pten	2.63e-166	0.254309	0.127	0.406	5.37e-162	0	Pten
Pet100	3.22e-166	0.290644	0.16	0.469	6.6e-162	0	Pet100
Nr4a3	3.96e-166	1.69468	0.42	0.285	8.1e-162	0	Nr4a3
Dusp1	5.12e-166	0.979818	0.709	0.742	1.05e-161	0	Dusp1
Cab39	1.05e-165	0.301016	0.137	0.424	2.15e-161	0	Cab39
Cebpz	4.27e-165	0.318018	0.147	0.443	8.74e-161	0	Cebpz
Pofut2	1.08e-163	0.315763	0.106	0.365	2.21e-159	0	Pofut2
Tsc22d4	4.34e-163	0.314338	0.147	0.441	8.89e-159	0	Tsc22d4
Cd300c2	4.4e-163	1.15068	0.257	0.113	9e-159	0	Cd300c2
Tox4	4.74e-163	0.296158	0.112	0.374	9.7e-159	0	Tox4
Wsb1	6.52e-163	0.262844	0.179	0.501	1.33e-158	0	Wsb1
Plpbp	5.58e-162	0.270139	0.076	0.304	1.14e-157	0	Plpbp
Arl8b	2.84e-161	0.329885	0.105	0.359	5.8e-157	0	Arl8b
Gnl1	5.33e-161	0.284339	0.094	0.339	1.09e-156	0	Gnl1
Plgrkt	1.11e-160	0.305366	0.117	0.38	2.26e-156	0	Plgrkt
Sdcbp	6.1e-160	1.14471	0.641	0.708	1.25e-155	0	Sdcbp
Xbp1	1.04e-159	0.331671	0.185	0.512	2.13e-155	0	Xbp1
Qk	5.65e-159	0.337371	0.156	0.455	1.16e-154	0	Qk
Tmbim4	8.52e-159	0.288941	0.157	0.457	1.74e-154	0	Tmbim4
Tnrc6b	1.1e-158	0.257746	0.11	0.364	2.25e-154	0	Tnrc6b
Mbd2	2.16e-158	0.264912	0.197	0.532	4.41e-154	0	Mbd2
Mga	2.74e-158	0.285225	0.078	0.306	5.6e-154	0	Mga
Ptpn1	1.61e-157	0.30418	0.187	0.511	3.29e-153	0	Ptpn1
Ncf2	1.74e-157	1.24093	0.334	0.18	3.56e-153	0	Ncf2
Atp2b1	4.21e-157	1.42064	0.611	0.687	8.62e-153	0	Atp2b1
Gmfb	7.77e-157	0.266959	0.085	0.317	1.59e-152	0	Gmfb
Chp1	1.8e-156	0.296236	0.115	0.372	3.69e-152	0	Chp1
Ankrd33b	2.77e-156	1.30758	0.298	0.146	5.66e-152	0	Ankrd33b
Nadk	2.95e-156	0.306733	0.104	0.351	6.05e-152	0	Nadk
Kras	5.62e-156	0.302011	0.159	0.457	1.15e-151	0	Kras
Slc15a3	2.29e-155	1.06129	0.435	0.271	4.68e-151	0	Slc15a3
Fam104a	9.91e-155	0.34359	0.188	0.517	2.03e-150	0	Fam104a
Eif2s3y	1.13e-154	0.270042	0.11	0.363	2.31e-150	0	Eif2s3y
Pold4	3.85e-153	0.263265	0.106	0.352	7.88e-149	0	Pold4
Gng5	4.13e-153	0.775195	0.703	0.786	8.44e-149	0	Gng5
Rlim	4.16e-153	0.31667	0.143	0.423	8.52e-149	0	Rlim
Ythdf3	5.76e-153	0.250866	0.083	0.31	1.18e-148	0	Ythdf3
Ube2a	4.96e-152	0.345094	0.149	0.435	1.01e-147	0	Ube2a
Ap3s1	1.99e-151	0.295047	0.132	0.4	4.07e-147	0	Ap3s1
Eif5	3.19e-151	1.07607	0.646	0.774	6.53e-147	0	Eif5
Itch	3.61e-151	0.269955	0.078	0.299	7.38e-147	0	Itch
Babam2	4.2e-151	0.273626	0.088	0.316	8.6e-147	0	Babam2
Nfkbib	1.81e-150	0.312665	0.125	0.387	3.71e-146	0	Nfkbib
Ubn1	6.67e-150	0.36575	0.16	0.453	1.36e-145	0	Ubn1
Relb	2.02e-149	0.254734	0.101	0.339	4.13e-145	0	Relb
Syk	1.9e-148	1.31163	0.333	0.189	3.88e-144	0	Syk
Dnm2	2.83e-148	0.301561	0.118	0.37	5.79e-144	0	Dnm2
Med13l	5.84e-148	0.327365	0.112	0.36	1.2e-143	0	Med13l
Fam103a1	1.63e-147	0.269204	0.076	0.292	3.33e-143	0	Fam103a1
Fam50a	3.4e-147	0.294998	0.094	0.324	6.97e-143	0	Fam50a
Ddx5	7.96e-147	0.620139	0.784	0.875	1.63e-142	0	Ddx5
Coro1a	1.48e-146	1.03331	0.385	0.225	3.03e-142	0	Coro1a
Tprgl	5.73e-146	0.363236	0.128	0.389	1.17e-141	0	Tprgl
Mien1	5.97e-146	0.301251	0.158	0.445	1.22e-141	0	Mien1
Yeats4	7.56e-146	0.329993	0.098	0.332	1.55e-141	0	Yeats4
Ccnt1	8.18e-146	0.419992	0.141	0.412	1.67e-141	0	Ccnt1
Tnfrsf1b	1.02e-145	1.32219	0.366	0.226	2.09e-141	0	Tnfrsf1b
Trir	1.51e-145	0.264403	0.215	0.559	3.1e-141	0	Trir
Mxd1	1.48e-144	1.21906	0.519	0.423	3.02e-140	0	Mxd1
Cd24a	1.28e-143	1.06815	0.618	0.596	2.62e-139	0	Cd24a
Safb2	1.37e-143	0.393003	0.159	0.445	2.8e-139	0	Safb2
Ppp4r3b	3.75e-143	0.327298	0.106	0.343	7.67e-139	0	Ppp4r3b
Bcl10	5.97e-143	0.343856	0.188	0.5	1.22e-138	0	Bcl10
Dph3	1.08e-142	0.371834	0.171	0.469	2.21e-138	0	Dph3
Ppp1r10	1.15e-142	0.262528	0.121	0.368	2.35e-138	0	Ppp1r10
Ik	3.57e-142	0.418098	0.14	0.407	7.31e-138	0	Ik
Klf3	7.61e-142	0.377089	0.13	0.385	1.56e-137	0	Klf3
Napa	2.39e-141	0.40541	0.194	0.511	4.9e-137	0	Napa
Kdm7a	5.34e-141	0.311518	0.122	0.369	1.09e-136	0	Kdm7a
Pcna	1.08e-140	0.326119	0.117	0.362	2.21e-136	0	Pcna
Pfkp	1.09e-140	0.284438	0.128	0.379	2.22e-136	0	Pfkp
Rtf2	8.99e-140	0.310921	0.102	0.332	1.84e-135	0	Rtf2
Sidt2	1.2e-139	0.267914	0.102	0.33	2.46e-135	0	Sidt2
Nfkbia	1.25e-139	1.21363	0.701	0.791	2.56e-135	0	Nfkbia
Derl1	1.31e-139	0.426708	0.157	0.439	2.68e-135	0	Derl1
Atg3	2.39e-139	0.393227	0.123	0.372	4.89e-135	0	Atg3
Lamtor1	3.86e-139	0.37957	0.177	0.477	7.9e-135	0	Lamtor1
Denr	5.6e-139	0.456329	0.192	0.508	1.15e-134	0	Denr
Stx6	5.64e-139	0.281653	0.08	0.29	1.15e-134	0	Stx6
Srp14	6.41e-139	0.299266	0.207	0.537	1.31e-134	0	Srp14
Clk4	7.26e-139	0.297626	0.109	0.345	1.49e-134	0	Clk4
Setd5	7.6e-139	0.387508	0.164	0.448	1.56e-134	0	Setd5
Nup98	1.35e-138	0.304359	0.112	0.35	2.77e-134	0	Nup98
Rab9	2.22e-138	0.335375	0.097	0.322	4.54e-134	0	Rab9
Frg1	2.31e-138	0.252713	0.075	0.28	4.73e-134	0	Frg1
Nsrp1	2.82e-137	0.301786	0.085	0.298	5.77e-133	0	Nsrp1
Mbtd1	4.01e-137	0.316415	0.098	0.323	8.21e-133	0	Mbtd1
Katna1	1.37e-135	0.299616	0.093	0.311	2.8e-131	0	Katna1
Arih1	1.26e-134	0.457163	0.164	0.445	2.57e-130	0	Arih1
BC031181	1.36e-134	0.434855	0.17	0.457	2.79e-130	0	BC031181
Pqlc1	9.26e-134	0.271136	0.113	0.346	1.9e-129	0	Pqlc1
Fcgr3	3.03e-133	0.974506	0.344	0.191	6.2e-129	0	Fcgr3
Atp6v1d	3.36e-133	0.401147	0.156	0.427	6.87e-129	0	Atp6v1d
Wbp2	6.42e-133	0.384331	0.123	0.364	1.31e-128	0	Wbp2
Gadd45g	2.44e-132	0.571399	0.162	0.425	5e-128	0	Gadd45g
Cggbp1	3.51e-132	0.419289	0.191	0.496	7.19e-128	0	Cggbp1
Prdm2	5.35e-132	0.260594	0.075	0.274	1.09e-127	0	Prdm2
Zyx	5.81e-132	0.303317	0.169	0.447	1.19e-127	0	Zyx
Map2k4	1.36e-131	0.289004	0.095	0.311	2.79e-127	0	Map2k4
Fndc3b	5.36e-131	0.367949	0.129	0.372	1.1e-126	0	Fndc3b
Por	1.52e-130	0.285132	0.206	0.513	3.11e-126	0	Por
Cdc34	2.51e-130	0.414052	0.142	0.399	5.14e-126	0	Cdc34
Magoh	1.73e-129	0.416677	0.192	0.496	3.54e-125	0	Magoh
Sertad1	5.25e-129	0.404052	0.172	0.45	1.07e-124	0	Sertad1
Dnajb6	7.05e-129	0.267376	0.256	0.618	1.44e-124	0	Dnajb6
Fam168b	8.38e-129	0.393984	0.111	0.338	1.72e-124	0	Fam168b
Sf1	1.91e-128	0.430213	0.193	0.495	3.92e-124	0	Sf1
Scarb2	6.16e-128	0.326499	0.133	0.377	1.26e-123	0	Scarb2
Atp1b3	2.72e-127	0.417421	0.185	0.474	5.56e-123	0	Atp1b3
Git2	1.24e-126	0.33093	0.096	0.307	2.54e-122	0	Git2
Il1a	5.21e-126	1.51705	0.281	0.152	1.07e-121	0	Il1a
Tcn2	8.72e-126	0.286077	0.106	0.324	1.78e-121	0	Tcn2
Ccdc174	8.91e-126	0.34712	0.102	0.317	1.82e-121	0	Ccdc174
Zfp106	1.04e-125	0.437454	0.145	0.399	2.12e-121	0	Zfp106
Atp6ap1	1.26e-125	0.455079	0.158	0.425	2.57e-121	0	Atp6ap1
Stat3	1.29e-125	0.316965	0.243	0.584	2.65e-121	0	Stat3
Mef2a	3.56e-125	0.498483	0.16	0.428	7.28e-121	0	Mef2a
Pdpk1	6.46e-125	0.313255	0.077	0.27	1.32e-120	0	Pdpk1
Tmed5	8.12e-125	0.372631	0.217	0.532	1.66e-120	0	Tmed5
Taf6l	4.85e-124	0.374676	0.104	0.32	9.92e-120	0	Taf6l
Rab8a	5.79e-124	0.406632	0.135	0.376	1.19e-119	0	Rab8a
Pkn1	1.64e-123	0.302129	0.091	0.295	3.35e-119	0	Pkn1
Gnaq	1.65e-123	0.431538	0.117	0.344	3.38e-119	0	Gnaq
Rnf13	2.81e-123	0.277329	0.07	0.255	5.75e-119	0	Rnf13
Oser1	3.3e-123	0.37125	0.151	0.407	6.74e-119	0	Oser1
Pcf11	4.72e-123	0.373417	0.138	0.381	9.66e-119	0	Pcf11
Nktr	1.81e-122	0.45629	0.259	0.613	3.71e-118	0	Nktr
Washc2	2.3e-122	0.297633	0.079	0.272	4.71e-118	0	Washc2
Slc31a1	3.27e-122	0.390154	0.105	0.32	6.68e-118	0	Slc31a1
Vasp	3.84e-122	1.42057	0.539	0.571	7.86e-118	0	Vasp
Lrrfip2	5.53e-122	0.538703	0.143	0.389	1.13e-117	0	Lrrfip2
Lrrfip1	9.11e-122	0.271876	0.224	0.541	1.86e-117	0	Lrrfip1
Raly	3.98e-121	0.289765	0.242	0.586	8.15e-117	0	Raly
Rheb	9.72e-121	0.368374	0.231	0.565	1.99e-116	0	Rheb
Rbms1	9.75e-121	0.320198	0.238	0.568	2e-116	0	Rbms1
Ppp2r5a	1.99e-120	0.34687	0.115	0.335	4.07e-116	0	Ppp2r5a
Gtf2b	2.24e-120	0.385768	0.13	0.365	4.58e-116	0	Gtf2b
H3f3a	4.49e-120	0.453475	0.849	0.894	9.19e-116	0	H3f3a
Trpm7	5.1e-120	0.351724	0.099	0.306	1.04e-115	0	Trpm7
Serp1	2.54e-119	0.298197	0.233	0.56	5.2e-115	0	Serp1
Nfil3	3.97e-119	0.329339	0.124	0.348	8.12e-115	0	Nfil3
Srxn1	6.22e-119	0.339435	0.102	0.309	1.27e-114	0	Srxn1
Znrd1	1.07e-118	0.438565	0.12	0.345	2.19e-114	0	Znrd1
Fam76a	3.33e-118	0.288978	0.084	0.276	6.81e-114	0	Fam76a
Zfp36l2	9.55e-118	0.534716	0.197	0.485	1.95e-113	0	Zfp36l2
Tes	1.78e-117	0.316497	0.206	0.499	3.64e-113	0	Tes
Zfp292	3.6e-117	0.388696	0.124	0.347	7.36e-113	0	Zfp292
Gsk3a	7.35e-117	0.413359	0.118	0.338	1.5e-112	0	Gsk3a
Ncf4	3.31e-116	1.11042	0.254	0.133	6.78e-112	0	Ncf4
Lrp10	2.85e-115	0.489297	0.147	0.391	5.83e-111	0	Lrp10
Ost4	3.53e-115	0.347854	0.229	0.553	7.22e-111	0	Ost4
Tpp1	4.33e-115	0.340098	0.1	0.303	8.86e-111	0	Tpp1
Fbxl3	1.58e-114	0.290696	0.076	0.258	3.23e-110	0	Fbxl3
Cript	4.93e-114	0.437406	0.165	0.422	1.01e-109	0	Cript
Trim8	7.88e-114	0.381606	0.086	0.277	1.61e-109	0	Trim8
Pafah1b1	1.1e-113	0.336407	0.26	0.613	2.25e-109	0	Pafah1b1
Stk11	1.27e-113	0.44669	0.151	0.395	2.6e-109	0	Stk11
Syf2	1.51e-113	0.479334	0.181	0.454	3.09e-109	0	Syf2
Csde1	1.95e-113	0.271605	0.268	0.628	4e-109	0	Csde1
Atg101	2.16e-113	0.456477	0.133	0.363	4.42e-109	0	Atg101
Tbc1d15	5.66e-113	0.370574	0.111	0.321	1.16e-108	0	Tbc1d15
Rab5c	7.05e-113	0.446319	0.2	0.491	1.44e-108	0	Rab5c
Capza1	1.07e-112	0.473324	0.169	0.429	2.18e-108	0	Capza1
Brd2	2.09e-112	0.310303	0.268	0.62	4.27e-108	0	Brd2
Baz2b	5.78e-112	0.458012	0.182	0.449	1.18e-107	0	Baz2b
Ssu72	2.09e-111	0.407007	0.199	0.488	4.28e-107	0	Ssu72
Arid5a	3.61e-111	0.2967	0.11	0.314	7.38e-107	0	Arid5a
Sik1	4.41e-111	0.31496	0.104	0.305	9.02e-107	0	Sik1
Cux1	4.42e-111	0.508231	0.169	0.426	9.05e-107	0	Cux1
B4galnt1	2.21e-110	0.318591	0.088	0.276	4.52e-106	0	B4galnt1
Plekho2	1.08e-109	1.39535	0.337	0.231	2.21e-105	0	Plekho2
Arpc3	1.36e-109	0.87751	0.634	0.761	2.78e-105	0	Arpc3
Tbc1d20	3.34e-109	0.328322	0.083	0.265	6.84e-105	0	Tbc1d20
Xiap	5.07e-109	0.323342	0.075	0.25	1.04e-104	0	Xiap
Sf3b6	1.04e-108	0.443679	0.221	0.529	2.12e-104	0	Sf3b6
Eapp	4.41e-108	0.387815	0.099	0.293	9.02e-104	0	Eapp
B4galt1	6.11e-108	0.48665	0.14	0.369	1.25e-103	0	B4galt1
Ctsa	7.27e-108	0.340109	0.167	0.415	1.49e-103	0	Ctsa
Gns	1.18e-107	0.488094	0.145	0.377	2.41e-103	0	Gns
Fam32a	2.25e-107	0.481035	0.164	0.414	4.61e-103	0	Fam32a
Fbxo30	2.3e-107	0.304661	0.08	0.258	4.7e-103	0	Fbxo30
Arl5b	4.97e-106	0.416208	0.133	0.352	1.02e-101	0	Arl5b
Ttyh3	6.99e-106	0.36602	0.09	0.275	1.43e-101	0	Ttyh3
Frrs1	2.94e-105	0.437425	0.107	0.305	6.03e-101	0	Frrs1
Mafk	8.18e-105	0.402619	0.159	0.397	1.67e-100	0	Mafk
Ube2i	1.19e-104	0.264708	0.259	0.601	2.43e-100	0	Ube2i
Pdzd8	5.65e-104	0.418367	0.087	0.268	1.16e-99	0	Pdzd8
Hist1h2bc	8.37e-104	0.250596	0.184	0.438	1.71e-99	0	Hist1h2bc
Lrrc41	8.96e-104	0.390158	0.078	0.252	1.83e-99	0	Lrrc41
Gpd2	1.65e-103	0.405466	0.096	0.283	3.38e-99	0	Gpd2
Ubxn1	5.55e-103	0.295183	0.242	0.565	1.14e-98	0	Ubxn1
Hbp1	9.64e-103	0.441121	0.131	0.345	1.97e-98	0	Hbp1
Zfp36l1	1.31e-102	0.290548	0.274	0.6	2.69e-98	0	Zfp36l1
Isyna1	1.06e-101	0.519331	0.14	0.362	2.17e-97	0	Isyna1
Rab2a	1.19e-101	0.334675	0.259	0.595	2.44e-97	0	Rab2a
Lpin2	1.21e-101	0.353864	0.119	0.321	2.48e-97	0	Lpin2
Rragc	1.74e-101	0.50558	0.133	0.348	3.56e-97	0	Rragc
Heca	3.52e-101	0.331434	0.082	0.255	7.2e-97	0	Heca
Ube2d2a	1.93e-100	0.433251	0.249	0.573	3.95e-96	0	Ube2d2a
Ilf3	2.42e-100	0.526898	0.121	0.325	4.95e-96	0	Ilf3
Sin3b	2.81e-100	0.460822	0.229	0.531	5.75e-96	0	Sin3b
Plin2	1.1e-99	1.37097	0.481	0.439	2.25e-95	0	Plin2
Smndc1	4.35e-99	0.499429	0.136	0.352	8.9e-95	0	Smndc1
Arhgef2	4.46e-99	0.438355	0.113	0.308	9.13e-95	0	Arhgef2
Zfand2a	1.44e-98	0.276429	0.083	0.252	2.94e-94	0	Zfand2a
Bbip1	1.68e-98	0.422994	0.098	0.281	3.44e-94	0	Bbip1
Psenen	1.99e-98	0.485982	0.231	0.535	4.07e-94	0	Psenen
Actn1	2.71e-98	0.422533	0.199	0.466	5.55e-94	0	Actn1
Sh3glb1	5.13e-98	0.25894	0.28	0.625	1.05e-93	0	Sh3glb1
Pdlim7	5.23e-98	0.395868	0.21	0.489	1.07e-93	0	Pdlim7
Gpbp1	2.51e-97	0.555122	0.19	0.451	5.13e-93	0	Gpbp1
Vps26a	3.9e-97	0.371179	0.096	0.275	7.98e-93	0	Vps26a
Spty2d1	4.54e-97	0.560001	0.183	0.435	9.28e-93	0	Spty2d1
Prdx5	4.57e-97	0.93214	0.614	0.712	9.36e-93	0	Prdx5
Cyth4	5.06e-97	1.08883	0.271	0.16	1.04e-92	0	Cyth4
BC005624	2.18e-96	0.512656	0.154	0.381	4.47e-92	0	BC005624
Susd6	5.25e-96	0.459355	0.141	0.357	1.07e-91	0	Susd6
Ncoa4	6.79e-95	0.371628	0.099	0.279	1.39e-90	0	Ncoa4
Prkcd	1.59e-94	0.454445	0.126	0.325	3.26e-90	0	Prkcd
Cmtm7	5.26e-94	0.443808	0.131	0.337	1.08e-89	0	Cmtm7
Lmbrd1	6.47e-94	0.311628	0.085	0.252	1.32e-89	0	Lmbrd1
Cdk11b	1.17e-93	0.636786	0.179	0.424	2.4e-89	0	Cdk11b
Gls	2.06e-93	0.545704	0.238	0.537	4.21e-89	0	Gls
Celf2	3.09e-93	0.410331	0.137	0.342	6.32e-89	0	Celf2
Brk1	3.31e-93	0.435993	0.242	0.55	6.78e-89	0	Brk1
Tubb6	4.45e-93	0.382706	0.17	0.405	9.1e-89	0	Tubb6
4933434E20Rik	1.16e-92	0.475228	0.113	0.301	2.37e-88	0	4933434E20Rik
Coq10b	4.79e-92	0.492899	0.218	0.497	9.8e-88	0	Coq10b
Ppp1r2	1.01e-91	0.389939	0.252	0.561	2.07e-87	0	Ppp1r2
Ubb	1.53e-91	0.40618	0.924	0.937	3.14e-87	0	Ubb
Snx3	1.94e-91	0.400462	0.253	0.569	3.97e-87	0	Snx3
Mknk2	6.3e-91	0.47985	0.206	0.468	1.29e-86	0	Mknk2
Dot1l	1.47e-90	0.629784	0.195	0.453	3.01e-86	0	Dot1l
Fau	1.75e-90	0.332912	0.96	0.961	3.58e-86	0	Fau
Gnb1	2.68e-90	0.294432	0.279	0.619	5.49e-86	0	Gnb1
Rsrp1	2.97e-90	0.40474	0.279	0.604	6.09e-86	0	Rsrp1
Ubald2	5.25e-90	0.420416	0.211	0.474	1.07e-85	0	Ubald2
Rapgef6	1.23e-89	0.530666	0.136	0.34	2.52e-85	0	Rapgef6
Abhd5	1.34e-89	0.356937	0.091	0.258	2.74e-85	0	Abhd5
Gch1	5.05e-89	0.459058	0.157	0.373	1.03e-84	0	Gch1
Gm26532	5.54e-89	0.339656	0.116	0.299	1.13e-84	0	Gm26532
Rsrc2	2.8e-88	0.50806	0.263	0.583	5.73e-84	0	Rsrc2
Klf10	7e-88	0.476069	0.134	0.332	1.43e-83	0	Klf10
Mef2d	2.41e-87	0.522741	0.145	0.351	4.93e-83	0	Mef2d
Pitpna	2.57e-87	0.404673	0.256	0.568	5.26e-83	0	Pitpna
Serinc3	8.96e-87	0.334102	0.265	0.571	1.83e-82	0	Serinc3
Mdh2	2.19e-86	0.292045	0.276	0.602	4.48e-82	0	Mdh2
Cep83	2.37e-86	0.479154	0.098	0.268	4.86e-82	0	Cep83
Zc3hav1	2.62e-86	0.452673	0.18	0.412	5.36e-82	0	Zc3hav1
Slc2a1	4.69e-86	0.441272	0.207	0.461	9.6e-82	0	Slc2a1
Aff1	1.33e-85	0.471636	0.112	0.289	2.71e-81	0	Aff1
Tnip1	1.45e-85	0.428216	0.108	0.284	2.97e-81	0	Tnip1
Ptpn2	1.23e-84	0.507001	0.143	0.345	2.51e-80	0	Ptpn2
Irak2	1.28e-84	1.27008	0.276	0.18	2.63e-80	0	Irak2
Alcam	2.58e-84	0.251846	0.163	0.376	5.27e-80	0	Alcam
Alas1	2.88e-84	0.433054	0.103	0.272	5.9e-80	0	Alas1
Pak2	3.42e-84	0.496517	0.239	0.531	7e-80	0	Pak2
Flot1	4.01e-84	0.320578	0.092	0.253	8.21e-80	0	Flot1
Eea1	1.01e-83	0.617816	0.19	0.428	2.07e-79	0	Eea1
Usf2	1.11e-83	0.609478	0.169	0.393	2.26e-79	0	Usf2
Slc16a3	1.14e-83	1.22664	0.407	0.335	2.34e-79	0	Slc16a3
Ppt1	1.83e-83	0.426671	0.126	0.311	3.74e-79	0	Ppt1
Nfkb2	1.99e-83	0.477333	0.136	0.329	4.07e-79	0	Nfkb2
Slfn2	2.49e-83	1.1149	0.471	0.417	5.1e-79	0	Slfn2
Jmjd1c	4.04e-83	0.524727	0.253	0.551	8.27e-79	0	Jmjd1c
Ubap1	5.16e-83	0.434002	0.113	0.289	1.06e-78	0	Ubap1
Creg1	1.75e-82	0.577473	0.151	0.357	3.58e-78	0	Creg1
Ralb	3.16e-82	0.522666	0.136	0.331	6.47e-78	0	Ralb
Tra2a	4.15e-82	0.479023	0.29	0.618	8.49e-78	0	Tra2a
Dusp5	4.85e-82	1.30836	0.479	0.48	9.93e-78	0	Dusp5
Map2k3	1.89e-81	0.376369	0.272	0.581	3.88e-77	0	Map2k3
Arpc1b	1.99e-81	0.69381	0.654	0.781	4.07e-77	0	Arpc1b
Tapbp	1.2e-80	0.440631	0.251	0.545	2.45e-76	0	Tapbp
Cdk2ap2	2.75e-80	1.7677	0.45	0.453	5.63e-76	0	Cdk2ap2
P4ha1	4.21e-80	0.372513	0.098	0.258	8.61e-76	0	P4ha1
P4hb	5.25e-80	0.282987	0.302	0.634	1.08e-75	0	P4hb
Bax	1e-79	0.289818	0.274	0.585	2.06e-75	0	Bax
Calm3	3.97e-79	0.517955	0.246	0.538	8.13e-75	0	Calm3
Il13ra1	5.03e-78	0.488062	0.117	0.289	1.03e-73	0	Il13ra1
Homer1	6.53e-78	0.453208	0.116	0.286	1.34e-73	0	Homer1
Chmp2a	1.19e-77	0.40389	0.268	0.577	2.44e-73	0	Chmp2a
Cd47	1.28e-77	0.497893	0.272	0.578	2.63e-73	0	Cd47
Tpd52	1.35e-77	0.952424	0.539	0.579	2.75e-73	0	Tpd52
Arg2	2.07e-77	1.00438	0.32	0.219	4.25e-73	0	Arg2
Ddx3y	4.33e-77	0.667466	0.193	0.426	8.87e-73	0	Ddx3y
Furin	4.93e-76	0.597683	0.163	0.369	1.01e-71	0	Furin
Gsr	5.15e-76	1.44986	0.452	0.455	1.05e-71	0	Gsr
Hexa	8.24e-76	0.478671	0.179	0.396	1.69e-71	0	Hexa
Trim25	1.37e-75	0.444191	0.181	0.398	2.81e-71	0	Trim25
Msn	1.75e-75	1.14727	0.485	0.494	3.59e-71	0	Msn
Txnip	2.16e-75	1.4709	0.369	0.306	4.42e-71	0	Txnip
Polr2a	2.22e-75	0.668176	0.212	0.463	4.54e-71	0	Polr2a
Rlf	5.57e-75	0.524034	0.13	0.308	1.14e-70	0	Rlf
Mdm2	3.68e-74	0.865204	0.221	0.473	7.54e-70	0	Mdm2
Actr2	1.07e-73	0.518634	0.234	0.501	2.2e-69	0	Actr2
BC005537	4.68e-72	0.554956	0.266	0.56	9.58e-68	0	BC005537
Leprotl1	6.59e-72	0.660034	0.176	0.39	1.35e-67	0	Leprotl1
Kdm6b	9.78e-72	1.24326	0.541	0.646	2e-67	0	Kdm6b
Dusp16	2.62e-71	0.553144	0.128	0.298	5.36e-67	0	Dusp16
Eloc	9.49e-71	0.449741	0.275	0.582	1.94e-66	0	Eloc
Gmfg	1.43e-70	1.09524	0.325	0.242	2.93e-66	0	Gmfg
Ahcyl2	2.25e-70	0.627126	0.132	0.306	4.6e-66	0	Ahcyl2
Atf1	6.14e-70	0.618922	0.15	0.338	1.26e-65	0	Atf1
Card19	9.47e-70	1.30698	0.49	0.519	1.94e-65	0	Card19
Atp6v0d1	1.09e-69	0.599621	0.222	0.47	2.22e-65	0	Atp6v0d1
Grina	1.61e-69	1.09594	0.507	0.517	3.3e-65	0	Grina
Anxa11	4.51e-69	0.566355	0.184	0.397	9.23e-65	0	Anxa11
Sra1	2.46e-67	0.643242	0.234	0.494	5.04e-63	0	Sra1
Slc6a6	9.12e-67	0.549024	0.213	0.445	1.87e-62	0	Slc6a6
Zfand3	1.89e-66	0.569928	0.152	0.337	3.87e-62	0	Zfand3
Cd63	2.03e-66	0.91221	0.599	0.652	4.16e-62	0	Cd63
1810058I24Rik	1.03e-65	0.650806	0.249	0.523	2.11e-61	0	1810058I24Rik
Uvrag	1.05e-65	0.4171	0.104	0.25	2.14e-61	0	Uvrag
Tatdn2	1.42e-64	0.510174	0.109	0.259	2.9e-60	0	Tatdn2
Rybp	2.46e-64	0.576588	0.14	0.31	5.03e-60	0	Rybp
Casp4	1.09e-63	0.351984	0.128	0.285	2.23e-59	0	Casp4
Ankrd12	1.24e-63	0.776039	0.176	0.374	2.54e-59	0	Ankrd12
Hexim1	1.54e-62	0.581367	0.165	0.352	3.15e-58	0	Hexim1
Cotl1	4.59e-62	1.15638	0.463	0.463	9.4e-58	0	Cotl1
Sod2	5.4e-62	0.656591	0.277	0.563	1.1e-57	0	Sod2
Chd2	1.86e-61	0.581639	0.19	0.395	3.8e-57	0	Chd2
Sik3	9.51e-61	0.561358	0.146	0.316	1.95e-56	0	Sik3
Samhd1	2.63e-60	0.463131	0.178	0.362	5.39e-56	0	Samhd1
Tug1	3.04e-60	0.600139	0.129	0.286	6.22e-56	0	Tug1
Mkrn1	4.15e-60	0.612193	0.189	0.395	8.5e-56	0	Mkrn1
Arl4c	7.14e-60	0.416033	0.184	0.379	1.46e-55	0	Arl4c
Rnf19b	1.1e-59	0.568823	0.193	0.397	2.26e-55	0	Rnf19b
Btg2	2.15e-59	0.717885	0.655	0.779	4.41e-55	0	Btg2
Acsl1	2.21e-59	1.83354	0.283	0.218	4.51e-55	0	Acsl1
Klf7	2.27e-59	0.672329	0.181	0.378	4.65e-55	0	Klf7
Efhd2	2.43e-59	1.13507	0.491	0.536	4.98e-55	0	Efhd2
Malt1	2.62e-59	1.42739	0.358	0.31	5.36e-55	0	Malt1
Emd	4.85e-59	0.746531	0.205	0.421	9.93e-55	0	Emd
Alox5ap	6.65e-59	0.909064	0.301	0.217	1.36e-54	0	Alox5ap
Tcirg1	1.25e-58	0.47238	0.14	0.302	2.57e-54	0	Tcirg1
Capza2	8.72e-58	0.472021	0.302	0.611	1.78e-53	0	Capza2
Cmip	1.09e-57	0.542144	0.153	0.324	2.24e-53	0	Cmip
Erbin	2.01e-57	0.644744	0.191	0.393	4.12e-53	0	Erbin
Antxr2	1.52e-56	1.19247	0.301	0.232	3.11e-52	0	Antxr2
Ero1l	1.97e-56	0.616129	0.173	0.352	4.03e-52	0	Ero1l
Pfn1	3e-56	0.50763	0.717	0.816	6.13e-52	0	Pfn1
Hmox1	4.89e-56	0.31923	0.186	0.366	1e-51	0	Hmox1
Suco	6.59e-56	0.576208	0.183	0.372	1.35e-51	0	Suco
Sh3bgrl3	2.95e-55	0.760744	0.59	0.704	6.04e-51	0	Sh3bgrl3
Ndufa7	2.2e-54	0.252885	0.322	0.641	4.51e-50	0	Ndufa7
Ski	5.08e-53	0.681819	0.201	0.404	1.04e-48	0	Ski
Sap18	6.19e-53	0.877698	0.258	0.518	1.27e-48	0	Sap18
Ptgs2	1.24e-52	1.1079	0.393	0.343	2.53e-48	0	Ptgs2
Dhx40	1.24e-52	0.634005	0.135	0.285	2.54e-48	0	Dhx40
Usmg5	2.17e-52	0.328799	0.32	0.63	4.44e-48	0	Usmg5
Gadd45a	3.28e-52	0.505714	0.176	0.349	6.7e-48	0	Gadd45a
Ftl1-ps1	4.37e-52	1.63416	0.438	0.42	8.95e-48	0	Ftl1-ps1
Rbm25	4.83e-52	0.371446	0.334	0.662	9.89e-48	0	Rbm25
Atp6v1b2	4.87e-52	0.668846	0.165	0.336	9.97e-48	0	Atp6v1b2
Rgcc	6.51e-52	1.32632	0.308	0.244	1.33e-47	0	Rgcc
Msl2	8.68e-52	0.555275	0.123	0.263	1.78e-47	0	Msl2
Retreg1	9.17e-52	1.30157	0.356	0.324	1.88e-47	0	Retreg1
Osbpl9	1.34e-51	0.69333	0.169	0.344	2.74e-47	0	Osbpl9
Slc25a33	1.97e-51	0.531386	0.126	0.268	4.03e-47	0	Slc25a33
Neurl3	1.63e-50	1.21127	0.347	0.3	3.34e-46	0	Neurl3
Mob1a	3.03e-50	0.661405	0.177	0.356	6.21e-46	0	Mob1a
Pts	4.37e-50	0.673683	0.14	0.289	8.94e-46	0	Pts
Rabgef1	4.98e-50	1.34186	0.385	0.371	1.02e-45	0	Rabgef1
Cnppd1	9.35e-50	0.594843	0.138	0.286	1.91e-45	0	Cnppd1
Tmem251	1.28e-49	0.605276	0.142	0.293	2.63e-45	0	Tmem251
Tnfrsf1a	1.41e-49	0.66466	0.245	0.48	2.89e-45	0	Tnfrsf1a
Sbno1	3.04e-49	0.707634	0.271	0.53	6.23e-45	0	Sbno1
Ier3	5.62e-49	0.717751	0.662	0.761	1.15e-44	0	Ier3
Jak1	6.17e-49	0.566856	0.284	0.55	1.26e-44	0	Jak1
Neu1	1.39e-48	0.638697	0.163	0.328	2.85e-44	0	Neu1
Ddx6	5.67e-48	0.667677	0.278	0.538	1.16e-43	0	Ddx6
Amdhd2	6.27e-48	0.60337	0.12	0.252	1.28e-43	0	Amdhd2
Klhl24	1.3e-47	0.573076	0.135	0.277	2.67e-43	0	Klhl24
Itsn2	2.72e-47	0.634152	0.163	0.325	5.57e-43	0	Itsn2
Sde2	3.12e-46	0.662905	0.242	0.464	6.39e-42	0	Sde2
Ifitm1	4.28e-46	0.958975	0.414	0.378	8.76e-42	0	Ifitm1
Cpeb4	7.35e-46	0.66136	0.134	0.273	1.5e-41	0	Cpeb4
Cyth1	7.53e-46	0.415064	0.13	0.263	1.54e-41	0	Cyth1
Pmaip1	1.13e-45	0.529311	0.145	0.291	2.32e-41	0	Pmaip1
Capg	1.3e-45	0.373415	0.25	0.468	2.65e-41	0	Capg
Arf2	3.05e-45	0.689596	0.124	0.258	6.23e-41	0	Arf2
Spag9	1.65e-44	1.13687	0.517	0.65	3.37e-40	0	Spag9
Diaph1	4.55e-44	0.625701	0.251	0.477	9.3e-40	0	Diaph1
Cflar	4.65e-44	0.65514	0.198	0.38	9.52e-40	0	Cflar
Runx1	5.35e-44	0.606433	0.27	0.513	1.09e-39	0	Runx1
Cdkn1a	1.64e-43	1.17157	0.548	0.671	3.36e-39	0	Cdkn1a
Atp6v1a	1.72e-43	0.790499	0.234	0.446	3.51e-39	0	Atp6v1a
Grk2	3.38e-43	0.696143	0.17	0.331	6.91e-39	0	Grk2
Vps4b	3.87e-43	0.692464	0.241	0.455	7.91e-39	0	Vps4b
Hnrnph2	1.01e-42	0.68353	0.204	0.388	2.07e-38	0	Hnrnph2
Cdc42ep3	1.16e-42	0.523803	0.126	0.251	2.37e-38	0	Cdc42ep3
Pum2	1.11e-41	0.796737	0.244	0.467	2.27e-37	0	Pum2
Cnbp	1.5e-41	0.338598	0.349	0.665	3.08e-37	0	Cnbp
Mapkapk2	6.26e-41	1.32617	0.467	0.556	1.28e-36	0	Mapkapk2
Fnip1	8.37e-41	0.699571	0.191	0.362	1.71e-36	0	Fnip1
Tet2	1.71e-40	0.631529	0.151	0.292	3.5e-36	0	Tet2
Rabac1	3.05e-40	0.603742	0.295	0.565	6.25e-36	0	Rabac1
Mbnl2	3.36e-40	0.617805	0.329	0.627	6.87e-36	0	Mbnl2
Pkm	3.64e-40	0.455384	0.717	0.848	7.45e-36	0	Pkm
Gla	4.92e-40	1.16146	0.328	0.29	1.01e-35	0	Gla
Tgfbr1	1.29e-39	0.68606	0.143	0.28	2.65e-35	0	Tgfbr1
Myl12b	2.69e-39	0.344596	0.34	0.631	5.5e-35	0	Myl12b
Pxn	4.82e-39	0.696131	0.188	0.356	9.87e-35	0	Pxn
Calm1	5.34e-39	0.472715	0.661	0.791	1.09e-34	0	Calm1
Atf4	1.43e-38	0.306773	0.38	0.702	2.92e-34	0	Atf4
Slc3a2	7.96e-38	1.04039	0.524	0.686	1.63e-33	0	Slc3a2
Atp6v1e1	8.61e-38	1.10932	0.503	0.628	1.76e-33	0	Atp6v1e1
Lamp2	1.15e-37	0.516895	0.341	0.635	2.35e-33	0	Lamp2
1810037I17Rik	2.06e-37	0.40723	0.329	0.611	4.21e-33	0	1810037I17Rik
Chmp4b	2.31e-37	0.446449	0.337	0.633	4.73e-33	0	Chmp4b
Tnfaip3	5.96e-37	0.627148	0.229	0.413	1.22e-32	0	Tnfaip3
Arpc5	1.32e-36	0.466971	0.336	0.632	2.7e-32	0	Arpc5
Smim3	2.3e-36	0.634148	0.165	0.308	4.71e-32	0	Smim3
Prdx6	5.39e-36	0.942013	0.523	0.673	1.1e-31	0	Prdx6
Zfp36	1.8e-35	0.42399	0.348	0.608	3.69e-31	0	Zfp36
Map1lc3b	3.53e-35	0.81071	0.54	0.72	7.22e-31	0	Map1lc3b
Fam110a	5.59e-35	0.664415	0.138	0.261	1.14e-30	0	Fam110a
Cks2	5.74e-35	0.710294	0.228	0.413	1.17e-30	0	Cks2
Srsf5	1.54e-34	0.903524	0.534	0.725	3.15e-30	0	Srsf5
Cltc	4.82e-34	0.587701	0.332	0.62	9.87e-30	0	Cltc
Ube2b	8.1e-34	0.531578	0.336	0.628	1.66e-29	0	Ube2b
Atp6v0e	2.24e-33	0.973846	0.505	0.662	4.58e-29	0	Atp6v0e
Fem1c	1.16e-32	1.179	0.341	0.332	2.37e-28	0	Fem1c
Cmtm6	1.8e-32	0.678152	0.143	0.266	3.67e-28	0	Cmtm6
Slc9a3r1	2.01e-32	0.638652	0.215	0.385	4.12e-28	0	Slc9a3r1
Cdc42	5.3e-32	0.725126	0.543	0.733	1.08e-27	0	Cdc42
Hectd1	7.63e-32	0.691867	0.318	0.589	1.56e-27	0	Hectd1
Arpp19	1.96e-31	0.410225	0.338	0.626	4e-27	0	Arpp19
Ctsb	2.27e-31	0.588031	0.575	0.719	4.64e-27	0	Ctsb
Tgoln1	4.49e-31	1.15396	0.458	0.546	9.2e-27	0	Tgoln1
Zc3h12a	1.95e-30	0.729269	0.166	0.298	3.99e-26	0	Zc3h12a
Snx10	2.59e-30	0.698964	0.148	0.268	5.29e-26	0	Snx10
Ostf1	4.1e-30	1.14679	0.448	0.539	8.4e-26	0	Ostf1
Atp6v1g1	5.14e-30	1.04361	0.483	0.629	1.05e-25	0	Atp6v1g1
Cyba	1.58e-29	0.631496	0.553	0.672	3.23e-25	0	Cyba
1700017B05Rik	2.41e-29	0.856721	0.213	0.376	4.93e-25	0	1700017B05Rik
Calm2	5.38e-29	0.617802	0.584	0.764	1.1e-24	0	Calm2
Ptbp3	1.01e-28	0.638445	0.324	0.591	2.07e-24	0	Ptbp3
Vegfa	3.56e-28	0.766244	0.193	0.337	7.29e-24	0	Vegfa
Ralgds	4.6e-28	0.819626	0.192	0.338	9.41e-24	0	Ralgds
Rac1	1.06e-27	0.316568	0.374	0.678	2.17e-23	0	Rac1
Dnajb9	1.86e-27	0.871064	0.25	0.44	3.81e-23	0	Dnajb9
Arhgdib	1.87e-27	0.939939	0.29	0.26	3.83e-23	0	Arhgdib
Nr4a2	2.06e-27	0.926983	0.192	0.332	4.21e-23	0	Nr4a2
Cox8a	3.37e-27	0.352327	0.704	0.821	6.91e-23	0	Cox8a
Sgpl1	8.78e-27	0.699675	0.165	0.29	1.8e-22	0	Sgpl1
Fuca2	1.2e-26	0.726106	0.157	0.276	2.46e-22	0	Fuca2
Atp6v1c1	1.39e-26	0.764323	0.16	0.282	2.85e-22	0	Atp6v1c1
Cap1	2.97e-26	0.776989	0.266	0.47	6.07e-22	0	Cap1
Plaur	3.86e-26	1.14063	0.441	0.513	7.91e-22	0	Plaur
Csf2ra	1.24e-25	1.0897	0.267	0.239	2.53e-21	0	Csf2ra
Snap23	1.33e-25	1.19839	0.31	0.302	2.72e-21	0	Snap23
Ptpn12	3.39e-25	0.755298	0.17	0.295	6.94e-21	0	Ptpn12
Son	6.84e-25	0.322443	0.41	0.733	1.4e-20	0	Son
Supt4a	1.08e-24	0.794234	0.285	0.507	2.21e-20	0	Supt4a
Braf	6.62e-24	0.715989	0.16	0.275	1.35e-19	0	Braf
Map4k4	8.43e-24	0.718578	0.331	0.584	1.72e-19	0	Map4k4
Hspa5	3.72e-23	0.439008	0.672	0.83	7.61e-19	0	Hspa5
Tnf	5.93e-23	1.63876	0.257	0.232	1.21e-18	0	Tnf
Marcks	1.05e-22	0.637759	0.355	0.622	2.15e-18	0	Marcks
Pbxip1	1.07e-22	0.856061	0.204	0.35	2.19e-18	0	Pbxip1
Atf7ip	2.37e-22	0.778782	0.151	0.257	4.85e-18	0	Atf7ip
Slc38a1	3.84e-22	1.44447	0.411	0.499	7.86e-18	0	Slc38a1
Bcl2l1	4.49e-21	0.68975	0.16	0.266	9.19e-17	0	Bcl2l1
Tax1bp1	1.44e-20	0.992336	0.492	0.677	2.94e-16	0	Tax1bp1
Socs3	1.86e-20	0.514186	0.255	0.41	3.8e-16	0	Socs3
Cox17	1.28e-19	1.21684	0.379	0.438	2.61e-15	0	Cox17
Isy1	3.82e-19	0.796006	0.179	0.293	7.82e-15	0	Isy1
Picalm	8.31e-19	0.788466	0.305	0.52	1.7e-14	0	Picalm
Ell2	1.53e-18	0.806348	0.233	0.382	3.12e-14	0	Ell2
Skil	1.61e-18	1.22743	0.411	0.509	3.29e-14	0	Skil
Rasa2	3.47e-18	0.828465	0.225	0.37	7.1e-14	0	Rasa2
Wsb2	5.42e-18	0.910845	0.256	0.433	1.11e-13	0	Wsb2
Cxcl3	5.92e-18	1.16022	0.282	0.259	1.21e-13	0	Cxcl3
Arf1	6.85e-18	0.291491	0.393	0.688	1.4e-13	0	Arf1
Dgat1	3.33e-17	1.04053	0.279	0.267	6.82e-13	0	Dgat1
Arpc2	8.35e-17	0.565653	0.548	0.749	1.71e-12	0	Arpc2
Cwc25	1.78e-16	0.830557	0.167	0.268	3.63e-12	0	Cwc25
Slc20a1	1.88e-16	0.991955	0.208	0.335	3.84e-12	0	Slc20a1
Crem	3.56e-16	0.759857	0.219	0.345	7.28e-12	0	Crem
Ppp1r15a	3.64e-16	1.03968	0.469	0.607	7.46e-12	0	Ppp1r15a
Pde4b	3.91e-16	0.962546	0.321	0.329	8e-12	0	Pde4b
Nr4a1	5.7e-16	0.744833	0.282	0.452	1.17e-11	0	Nr4a1
Scand1	5.92e-16	0.608927	0.354	0.619	1.21e-11	0	Scand1
Slpi	9.11e-16	0.512314	0.315	0.287	1.86e-11	0	Slpi
Ctsd	1.09e-15	0.540743	0.565	0.754	2.22e-11	0	Ctsd
Fosl2	1.27e-15	1.11578	0.441	0.569	2.59e-11	0	Fosl2
Adipor1	1.66e-15	0.830773	0.299	0.499	3.41e-11	0	Adipor1
N4bp1	2.08e-15	0.883875	0.251	0.407	4.26e-11	0	N4bp1
Kpna4	2.75e-15	0.83663	0.294	0.487	5.64e-11	0	Kpna4
Birc3	3.03e-15	0.79207	0.177	0.279	6.21e-11	0	Birc3
Adprh	4.66e-15	0.882471	0.207	0.333	9.54e-11	0	Adprh
Chd7	6.59e-15	1.18899	0.352	0.391	1.35e-10	0	Chd7
Csrnp1	6.94e-15	0.92551	0.444	0.555	1.42e-10	0	Csrnp1
Dedd2	9.48e-15	1.23254	0.271	0.27	1.94e-10	0	Dedd2
Ube2d3	1.99e-14	0.554001	0.539	0.77	4.07e-10	0	Ube2d3
Rilpl2	2.31e-14	0.797052	0.19	0.294	4.73e-10	0	Rilpl2
M6pr	2.42e-14	0.939982	0.272	0.45	4.96e-10	0	M6pr
Ubl5	3.11e-14	0.370909	0.389	0.671	6.36e-10	0	Ubl5
Vmp1	8.73e-14	0.555545	0.394	0.67	1.79e-09	0	Vmp1
Atp6v0b	1.09e-13	0.945796	0.465	0.649	2.23e-09	0	Atp6v0b
Iqgap1	2.93e-13	0.430184	0.416	0.699	6e-09	0	Iqgap1
Grb2	1.01e-12	0.875061	0.304	0.504	2.07e-08	0	Grb2
Selenon	2.41e-12	0.687191	0.19	0.287	4.93e-08	0	Selenon
Rbpj	2.62e-12	0.844086	0.236	0.368	5.37e-08	0	Rbpj
Cited2	6.44e-12	0.925678	0.272	0.429	1.32e-07	0	Cited2
Nudt4	7.6e-12	1.14383	0.406	0.509	1.56e-07	0	Nudt4
Rab8b	1.05e-11	0.9305	0.28	0.284	2.15e-07	0	Rab8b
Crlf2	1.2e-11	0.734008	0.193	0.294	2.45e-07	0	Crlf2
Tgif1	1.86e-11	0.963284	0.419	0.532	3.81e-07	0	Tgif1
Sqstm1	2.75e-11	0.687901	0.381	0.628	5.62e-07	0	Sqstm1
Hilpda	3.4e-11	1.30542	0.383	0.451	6.96e-07	0	Hilpda
Skap2	3.47e-11	0.831612	0.225	0.348	7.11e-07	0	Skap2
Nab1	3.76e-11	0.945581	0.274	0.439	7.69e-07	0	Nab1
Trib1	1.06e-10	0.848336	0.484	0.653	2.17e-06	0	Trib1
Id2	1.42e-10	0.676395	0.302	0.456	2.91e-06	0	Id2
Cpeb2	1.76e-10	0.884107	0.201	0.304	3.61e-06	0	Cpeb2
Spp1	2.43e-10	1.08824	0.333	0.345	4.98e-06	0	Spp1
Bhlhe40	3.91e-10	1.10055	0.382	0.47	7.99e-06	0	Bhlhe40
Hist1h1c	1.3e-09	0.939715	0.206	0.308	2.66e-05	0	Hist1h1c
Cd82	1.91e-09	0.742365	0.19	0.282	3.92e-05	0	Cd82
Wnk1	1.21e-08	0.980588	0.361	0.602	0.000246743	0	Wnk1
Sf3b1	1.27e-08	0.530695	0.423	0.719	0.000260169	0	Sf3b1
Fus	2.6e-08	0.455929	0.433	0.726	0.000531304	0	Fus
Jak2	4.16e-08	0.861838	0.193	0.284	0.000852006	0	Jak2
Atp6ap2	6.99e-08	0.914754	0.312	0.497	0.00143119	0	Atp6ap2
Atg2a	2.73e-07	0.846693	0.185	0.264	0.00559546	0	Atg2a
Icam1	2.75e-07	0.85624	0.289	0.432	0.00562179	0	Icam1
Rgs2	5.06e-07	0.997007	0.375	0.455	0.0103594	0	Rgs2
Snx18	5.31e-07	1.01741	0.312	0.355	0.0108705	0	Snx18
Ndel1	1.04e-06	1.16028	0.382	0.493	0.0212261	0	Ndel1
Arih2	1.05e-06	1.22991	0.297	0.346	0.021559	0	Arih2
Vamp8	1.39e-06	0.72297	0.343	0.551	0.0283701	0	Vamp8
Ier5	2.37e-06	0.594244	0.513	0.702	0.0485191	0	Ier5
Pfdn5	2.61e-06	0.306872	0.434	0.704	0.0533379	0	Pfdn5
Tgfb1	3.22e-06	0.786091	0.256	0.372	0.0659188	0	Tgfb1
Hspa4l	3.66e-06	1.05554	0.204	0.293	0.0749368	0	Hspa4l
Maff	5.44e-06	1.11948	0.368	0.471	0.111328	0	Maff
Gcnt2	6.31e-06	0.845749	0.192	0.27	0.129175	0	Gcnt2
Jund	1.41e-05	0.341237	0.732	0.869	0.288538	0	Jund
Fam49b	4.18e-05	0.932206	0.261	0.384	0.855538	0	Fam49b
Sat1	4.39e-05	0.337593	0.517	0.756	0.898908	0	Sat1
Il10rb	4.92e-05	0.984138	0.248	0.271	1	0	Il10rb
Gnai2	8.17e-05	0.553887	0.501	0.72	1	0	Gnai2
Gna13	0.000200055	0.992946	0.3	0.45	1	0	Gna13
Tmem189	0.000221467	0.880468	0.262	0.372	1	0	Tmem189
Selenok	0.000225407	0.702874	0.476	0.697	1	0	Selenok
Hexb	0.000229777	1.36454	0.243	0.275	1	0	Hexb
Nfe2l2	0.000294861	0.811435	0.358	0.55	1	0	Nfe2l2
Txnrd1	0.000361013	0.896979	0.37	0.586	1	0	Txnrd1
Ddx3x	0.000791447	0.641912	0.422	0.682	1	0	Ddx3x
Ddit3	0.000816038	1.1415	0.247	0.278	1	0	Ddit3
Ehd1	0.00114501	0.915113	0.358	0.55	1	0	Ehd1
Rab11fip1	0.00128291	0.831551	0.276	0.388	1	0	Rab11fip1
Aldoa	0.00148865	0.361947	0.574	0.778	1	0	Aldoa
Gm2a	0.00198455	0.762144	0.193	0.256	1	0	Gm2a
Thbs1	0.00198524	0.879419	0.484	0.636	1	0	Thbs1
Nfkbiz	0.0022569	0.879197	0.385	0.587	1	0	Nfkbiz
Atox1	0.00253491	0.599589	0.48	0.688	1	0	Atox1
Atp6v1f	0.00471368	0.833818	0.431	0.642	1	0	Atp6v1f
Sgms2	0.00482596	1.01541	0.341	0.424	1	0	Sgms2
Zcchc6	0.00501573	0.980142	0.324	0.483	1	0	Zcchc6
2022-03-07	0.00651646	1.05783	0.4	0.562	1	0	2022-03-07
mt-Atp6	0	2.5563	0.958	0.93	0	1	mt-Atp6
mt-Co3	0	2.5038	0.965	0.932	0	1	mt-Co3
mt-Co2	0	2.48773	0.954	0.9	0	1	mt-Co2
mt-Cytb	0	2.47416	0.926	0.852	0	1	mt-Cytb
mt-Nd4	0	2.38008	0.898	0.811	0	1	mt-Nd4
mt-Nd2	0	2.34984	0.885	0.781	0	1	mt-Nd2
mt-Nd1	0	2.30195	0.882	0.769	0	1	mt-Nd1
mt-Nd3	0	2.29371	0.794	0.682	0	1	mt-Nd3
mt-Nd5	0	2.23122	0.751	0.617	0	1	mt-Nd5
mt-Co1	0	2.19815	0.953	0.902	0	1	mt-Co1
mt-Nd4l	0	2.07834	0.692	0.568	0	1	mt-Nd4l
Gm42418	0	2.05449	0.989	0.989	0	1	Gm42418
Gm26917	1.73e-282	4.8176	0.657	0.497	3.55e-278	1	Gm26917
mt-Atp8	1.85e-216	2.15297	0.575	0.442	3.78e-212	1	mt-Atp8
Krt19	6.29e-128	0.576056	0.793	0.673	1.29e-123	1	Krt19
AY036118	1.59e-118	1.5286	0.58	0.501	3.26e-114	1	AY036118
Lars2	2.36e-81	2.32551	0.423	0.342	4.83e-77	1	Lars2
Krt8	3.38e-75	0.422859	0.744	0.627	6.91e-71	1	Krt8
Knop1	5.01e-50	0.260058	0.148	0.334	1.02e-45	1	Knop1
Nfe2l1	2.84e-47	0.274427	0.172	0.37	5.82e-43	1	Nfe2l1
Phf14	3.33e-47	0.259778	0.112	0.27	6.82e-43	1	Phf14
Ehmt2	2.32e-41	0.27173	0.137	0.301	4.74e-37	1	Ehmt2
Rere	3.55e-41	0.266147	0.117	0.267	7.27e-37	1	Rere
Krt18	2.63e-39	0.419339	0.638	0.531	5.39e-35	1	Krt18
Gm47283	3.95e-39	1.39782	0.335	0.279	8.08e-35	1	Gm47283
Psme4	5.28e-39	0.269762	0.148	0.311	1.08e-34	1	Psme4
Usp34	1.26e-38	0.255117	0.201	0.395	2.58e-34	1	Usp34
Smarca4	2.23e-38	0.271436	0.2	0.39	4.57e-34	1	Smarca4
Ubap2	1.46e-37	0.28633	0.16	0.327	2.98e-33	1	Ubap2
Tial1	1.61e-37	0.258444	0.147	0.307	3.3e-33	1	Tial1
Tmem63b	1.61e-37	0.263624	0.123	0.269	3.3e-33	1	Tmem63b
Alkbh1	8.61e-37	0.277934	0.17	0.34	1.76e-32	1	Alkbh1
Slc1a5	5.89e-35	0.259962	0.182	0.356	1.21e-30	1	Slc1a5
Srrt	1.22e-34	0.293755	0.154	0.313	2.49e-30	1	Srrt
Phip	1.82e-34	0.260045	0.185	0.355	3.72e-30	1	Phip
Clstn1	2.03e-34	0.290502	0.137	0.285	4.15e-30	1	Clstn1
Zfp644	7.91e-34	0.250747	0.179	0.35	1.62e-29	1	Zfp644
Luc7l3	1.31e-33	0.258652	0.229	0.425	2.69e-29	1	Luc7l3
Ank3	3.51e-33	0.322139	0.125	0.262	7.19e-29	1	Ank3
Nemf	4.95e-33	0.282107	0.167	0.329	1.01e-28	1	Nemf
Rbm26	7.1e-33	0.305493	0.146	0.295	1.45e-28	1	Rbm26
Cdk8	1.04e-32	0.272536	0.128	0.267	2.13e-28	1	Cdk8
2610507B11Rik	1.3e-32	0.266419	0.131	0.27	2.65e-28	1	2610507B11Rik
Ccdc34	1.44e-32	0.314193	0.182	0.34	2.95e-28	1	Ccdc34
Hivep2	3.26e-31	0.259966	0.201	0.375	6.67e-27	1	Hivep2
Pum1	6.33e-31	0.276903	0.238	0.435	1.3e-26	1	Pum1
Tsc22d2	6.79e-31	0.262549	0.227	0.407	1.39e-26	1	Tsc22d2
AC160336.1	1.14e-30	0.312378	0.244	0.42	2.33e-26	1	AC160336.1
Luzp1	1.24e-30	0.327454	0.211	0.393	2.53e-26	1	Luzp1
Birc6	1.4e-30	0.28043	0.222	0.406	2.87e-26	1	Birc6
Myo10	1.59e-30	0.292405	0.126	0.258	3.26e-26	1	Myo10
Lama5	2.43e-30	1.14751	0.283	0.234	4.97e-26	1	Lama5
Fasn	6.68e-30	0.373498	0.148	0.291	1.37e-25	1	Fasn
Nsd1	1.35e-29	0.270626	0.161	0.309	2.76e-25	1	Nsd1
Trio	2.33e-29	0.272855	0.14	0.277	4.76e-25	1	Trio
Hnrnpl	3.4e-29	0.326678	0.22	0.404	6.96e-25	1	Hnrnpl
Ubr4	4.24e-29	0.29277	0.172	0.325	8.68e-25	1	Ubr4
Arhgap5	5.2e-29	0.281076	0.2	0.368	1.06e-24	1	Arhgap5
Cldn4	5.93e-29	0.656574	0.43	0.359	1.21e-24	1	Cldn4
Wasl	6.98e-29	0.285927	0.2	0.365	1.43e-24	1	Wasl
Clock	7.24e-29	0.271018	0.143	0.281	1.48e-24	1	Clock
Brd1	6.66e-28	0.284933	0.201	0.368	1.36e-23	1	Brd1
Ano6	1.09e-27	0.263204	0.134	0.262	2.23e-23	1	Ano6
Enah	2.22e-27	0.307295	0.159	0.3	4.55e-23	1	Enah
Foxp4	2.27e-27	0.267346	0.126	0.251	4.65e-23	1	Foxp4
Ppan	2.88e-27	0.385496	0.159	0.303	5.89e-23	1	Ppan
Nupr1	1.18e-26	0.930924	0.482	0.461	2.42e-22	1	Nupr1
Ddx39b	1.51e-26	0.297747	0.276	0.473	3.08e-22	1	Ddx39b
Fnbp1l	2.61e-26	0.311968	0.15	0.284	5.33e-22	1	Fnbp1l
Selenoi	5.89e-26	0.275687	0.141	0.27	1.2e-21	1	Selenoi
Nfib	2.64e-25	0.305396	0.237	0.406	5.41e-21	1	Nfib
Pbx1	2.87e-25	0.25927	0.25	0.422	5.88e-21	1	Pbx1
Ubn2	3.13e-25	0.312954	0.206	0.368	6.4e-21	1	Ubn2
Brwd1	6.26e-25	0.278237	0.141	0.266	1.28e-20	1	Brwd1
Dync1h1	1.31e-24	0.316562	0.233	0.411	2.69e-20	1	Dync1h1
Prkab1	1.58e-24	0.263896	0.132	0.251	3.24e-20	1	Prkab1
Atp13a3	1.79e-24	0.272864	0.219	0.381	3.67e-20	1	Atp13a3
Golgb1	1.9e-24	0.335879	0.208	0.368	3.88e-20	1	Golgb1
Sf3b3	3.15e-24	0.293759	0.243	0.423	6.45e-20	1	Sf3b3
Stk25	6.86e-24	0.420696	0.168	0.31	1.4e-19	1	Stk25
Ubr2	1.28e-23	0.265631	0.134	0.252	2.63e-19	1	Ubr2
Myof	1.43e-23	0.277147	0.17	0.306	2.93e-19	1	Myof
Cspp1	7e-23	0.261356	0.145	0.265	1.43e-18	1	Cspp1
Epcam	1.54e-22	0.314181	0.54	0.444	3.15e-18	1	Epcam
Pds5a	1.66e-22	0.252823	0.197	0.344	3.4e-18	1	Pds5a
Ddit4	3.24e-22	0.318071	0.146	0.262	6.64e-18	1	Ddit4
Grpel2	3.79e-22	0.265582	0.148	0.266	7.75e-18	1	Grpel2
Fhl2	1.09e-21	0.285143	0.152	0.268	2.23e-17	1	Fhl2
Numa1	1.24e-21	0.276399	0.162	0.289	2.55e-17	1	Numa1
Dnmt1	1.45e-21	0.300097	0.154	0.274	2.98e-17	1	Dnmt1
Tnrc6a	2.25e-21	0.332561	0.209	0.361	4.61e-17	1	Tnrc6a
Cd2ap	6.75e-21	0.284853	0.218	0.366	1.38e-16	1	Cd2ap
Mcm7	8.92e-21	0.367598	0.159	0.281	1.83e-16	1	Mcm7
H2-Q4	1.46e-20	0.323843	0.154	0.268	2.99e-16	1	H2-Q4
Abhd2	2.74e-20	0.335845	0.171	0.299	5.6e-16	1	Abhd2
Itgav	1e-19	0.351552	0.218	0.368	2.05e-15	1	Itgav
Malat11	1.15e-19	0.340067	0.927	0.992	2.35e-15	1	Malat1
Eif4g1	1.52e-19	0.266706	0.293	0.479	3.12e-15	1	Eif4g1
Fnbp4	1.61e-19	0.400177	0.15	0.265	3.3e-15	1	Fnbp4
Ceacam1	1.94e-19	0.758206	0.321	0.274	3.97e-15	1	Ceacam1
Las1l	2.75e-19	0.410347	0.178	0.304	5.62e-15	1	Las1l
Zc3h7a	4.16e-19	0.296328	0.192	0.325	8.51e-15	1	Zc3h7a
Tbc1d1	9.85e-19	0.266538	0.181	0.307	2.02e-14	1	Tbc1d1
Nisch	1.2e-18	0.334813	0.301	0.492	2.46e-14	1	Nisch
2010111I01Rik	1.59e-18	0.380666	0.194	0.328	3.25e-14	1	2010111I01Rik
Akap9	1.61e-18	0.33415	0.227	0.381	3.29e-14	1	Akap9
Prrc2a	2.75e-18	0.386887	0.255	0.425	5.63e-14	1	Prrc2a
Plscr1	3.18e-18	0.258203	0.207	0.329	6.51e-14	1	Plscr1
Nsd2	3.68e-18	0.324289	0.185	0.314	7.53e-14	1	Nsd2
Chd9	4.52e-18	0.43454	0.148	0.26	9.24e-14	1	Chd9
Ankhd1	9.32e-18	0.294634	0.179	0.303	1.91e-13	1	Ankhd1
H2afj	1.87e-17	0.3207	0.449	0.66	3.83e-13	1	H2afj
Ankrd17	2.65e-17	0.322378	0.292	0.475	5.42e-13	1	Ankrd17
Slc12a2	4.15e-17	0.827339	0.38	0.359	8.49e-13	1	Slc12a2
Pnn	3.31e-16	0.353821	0.271	0.441	6.77e-12	1	Pnn
Rif1	3.72e-16	0.372312	0.159	0.268	7.62e-12	1	Rif1
Nrip1	5.29e-16	0.293629	0.264	0.416	1.08e-11	1	Nrip1
Ldlr	6.71e-16	0.312092	0.169	0.279	1.37e-11	1	Ldlr
Flna	1.16e-15	0.283578	0.283	0.439	2.38e-11	1	Flna
Srek1	2.29e-15	0.397274	0.218	0.359	4.7e-11	1	Srek1
Sprr2a3	5.5e-15	0.264028	0.37	0.321	1.13e-10	1	Sprr2a3
Hk2	8.96e-15	0.295953	0.281	0.426	1.83e-10	1	Hk2
Kmt2a	1.73e-14	0.420144	0.205	0.334	3.53e-10	1	Kmt2a
Syne2	2.36e-14	0.375697	0.177	0.29	4.84e-10	1	Syne2
Huwe1	3.01e-14	0.388743	0.261	0.421	6.16e-10	1	Huwe1
Srsf10	3.46e-14	0.457516	0.269	0.434	7.09e-10	1	Srsf10
Nop56	1.07e-13	0.363883	0.304	0.471	2.18e-09	1	Nop56
Mprip	2.84e-13	0.498302	0.249	0.398	5.82e-09	1	Mprip
Hnrnph1	3.56e-13	0.378658	0.335	0.523	7.28e-09	1	Hnrnph1
Leng8	4.49e-13	0.271372	0.163	0.258	9.19e-09	1	Leng8
Tjp2	4.66e-13	0.359871	0.178	0.287	9.53e-09	1	Tjp2
Tcf7l2	8.78e-13	0.400235	0.184	0.294	1.8e-08	1	Tcf7l2
Cyr61	1.52e-12	0.328141	0.198	0.3	3.12e-08	1	Cyr61
Srsf11	5.83e-12	0.266839	0.365	0.557	1.19e-07	1	Srsf11
Slk	9e-12	0.430074	0.25	0.391	1.84e-07	1	Slk
Spint1	1.81e-11	0.309952	0.166	0.259	3.7e-07	1	Spint1
Plxnb2	7.37e-11	0.467947	0.226	0.355	1.51e-06	1	Plxnb2
Hspa1b	1.15e-10	0.607498	0.236	0.354	2.36e-06	1	Hspa1b
Vars	1.23e-10	0.480885	0.229	0.356	2.51e-06	1	Vars
Ktn1	3.21e-10	0.425872	0.265	0.408	6.56e-06	1	Ktn1
Jup	3.28e-10	0.29063	0.22	0.325	6.71e-06	1	Jup
Plec	9.22e-10	0.441955	0.295	0.448	1.89e-05	1	Plec
Lmo7	1.1e-09	1.01611	0.312	0.308	2.25e-05	1	Lmo7
Anxa3	1.25e-09	0.609001	0.412	0.416	2.57e-05	1	Anxa3
Tmcc3	1.94e-09	0.33719	0.178	0.261	3.98e-05	1	Tmcc3
Chd6	2.53e-09	0.478607	0.176	0.271	5.18e-05	1	Chd6
F3	2.65e-09	0.288589	0.205	0.293	5.41e-05	1	F3
Tnip3	2.72e-09	0.726891	0.274	0.247	5.57e-05	1	Tnip3
Rock2	3.21e-09	0.404549	0.318	0.474	6.57e-05	1	Rock2
Ivns1abp	3.31e-09	0.411463	0.251	0.378	6.78e-05	1	Ivns1abp
Lima1	1.12e-08	0.3983	0.29	0.43	0.000229017	1	Lima1
Chd3	1.43e-08	0.555464	0.227	0.346	0.000293484	1	Chd3
Raph1	1.71e-08	0.487736	0.233	0.346	0.000349734	1	Raph1
Cldn7	2.71e-08	0.300101	0.427	0.381	0.000555482	1	Cldn7
Ptprf	2.99e-08	0.465798	0.207	0.31	0.00061264	1	Ptprf
Arglu1	3.34e-08	0.478224	0.285	0.43	0.000683097	1	Arglu1
Ahr	3.83e-08	0.372707	0.192	0.28	0.000783535	1	Ahr
Tcim	1.16e-07	0.874261	0.337	0.353	0.00236468	1	Tcim
Golga4	2.56e-07	0.562257	0.238	0.357	0.00523365	1	Golga4
Hspa1a	2.67e-07	0.521588	0.296	0.411	0.00545467	1	Hspa1a
Tacc2	4.74e-07	0.507753	0.184	0.272	0.00969144	1	Tacc2
Dsp	5.34e-07	0.350739	0.188	0.265	0.010937	1	Dsp
Tpm1	6.36e-07	0.380607	0.495	0.522	0.0130199	1	Tpm1
Ahnak	1.59e-06	0.655942	0.468	0.53	0.0324566	1	Ahnak
Areg	2.97e-06	0.442037	0.335	0.325	0.0607613	1	Areg
Cdh1	6.68e-06	0.620428	0.32	0.327	0.136692	1	Cdh1
Ehf	9.88e-06	0.332074	0.191	0.259	0.202248	1	Ehf
Chka	1.37e-05	0.461105	0.344	0.478	0.280368	1	Chka
Kcnq1ot1	1.45e-05	0.597473	0.303	0.426	0.296026	1	Kcnq1ot1
Atrx	3.74e-05	0.48926	0.335	0.486	0.765306	1	Atrx
Mmp7	4.53e-05	0.269912	0.262	0.241	0.927488	1	Mmp7
Snrnp70	6.53e-05	0.3943	0.372	0.539	1	1	Snrnp70
Taf1d	7.72e-05	0.845883	0.404	0.5	1	1	Taf1d
Sox4	8.16e-05	0.568282	0.296	0.404	1	1	Sox4
Zcchc7	0.000106178	0.50043	0.212	0.297	1	1	Zcchc7
2310057J18Rik	0.000193933	0.636426	0.255	0.253	1	1	2310057J18Rik
Ccnl2	0.000428368	0.430137	0.32	0.454	1	1	Ccnl2
Slc4a7	0.000632498	0.56374	0.26	0.358	1	1	Slc4a7
Mast4	0.00173235	0.518871	0.287	0.389	1	1	Mast4
Actn4	0.00247585	0.403802	0.374	0.51	1	1	Actn4
Prom1	0.00610309	0.458854	0.197	0.254	1	1	Prom1
Jun	0.00664815	0.658091	0.552	0.637	1	1	Jun
Tacstd2	0.00795691	0.37608	0.306	0.309	1	1	Tacstd2
Tff3	0	3.07721	0.497	0.124	0	2	Tff3
Lypd8	0	2.91527	0.517	0.087	0	2	Lypd8
Sprr2a31	0	2.65214	0.891	0.268	0	2	Sprr2a3
Mmp71	0	2.52141	0.886	0.176	0	2	Mmp7
Krt191	0	2.41952	0.999	0.653	0	2	Krt19
Tspan8	0	2.37901	0.983	0.275	0	2	Tspan8
Areg1	0	2.32588	0.886	0.267	0	2	Areg
Lgals4	0	2.24723	0.568	0.075	0	2	Lgals4
Sprr1a	0	2.24687	0.892	0.235	0	2	Sprr1a
Epcam1	0	2.07154	0.995	0.398	0	2	Epcam
Krt81	0	2.06333	0.999	0.603	0	2	Krt8
Tspan1	0	2.05659	0.965	0.249	0	2	Tspan1
Fxyd3	0	2.02048	0.975	0.259	0	2	Fxyd3
Cldn71	0	1.96203	0.99	0.323	0	2	Cldn7
Lmo71	0	1.9062	0.971	0.239	0	2	Lmo7
Slc12a21	0	1.84237	0.963	0.298	0	2	Slc12a2
Fcgbp	0	1.83856	0.491	0.053	0	2	Fcgbp
Cldn41	0	1.83274	0.982	0.302	0	2	Cldn4
Cbr2	0	1.80877	0.85	0.234	0	2	Cbr2
Krt4	0	1.8037	0.921	0.199	0	2	Krt4
Cldn3	0	1.79946	0.976	0.264	0	2	Cldn3
Mgst3	0	1.77815	0.949	0.271	0	2	Mgst3
Krt181	0	1.7638	0.995	0.495	0	2	Krt18
Arl14	0	1.76175	0.811	0.078	0	2	Arl14
Clu	0	1.75917	0.957	0.423	0	2	Clu
S100a14	0	1.75264	0.96	0.244	0	2	S100a14
Pigr	0	1.71876	0.711	0.135	0	2	Pigr
Ceacam11	0	1.62013	0.962	0.208	0	2	Ceacam1
Car2	0	1.61629	0.892	0.194	0	2	Car2
Plet1	0	1.60326	0.926	0.233	0	2	Plet1
Ly6a	0	1.60245	0.979	0.431	0	2	Ly6a
Cystm1	0	1.60196	0.963	0.301	0	2	Cystm1
Klf5	0	1.56536	0.968	0.291	0	2	Klf5
Anxa4	0	1.54434	0.956	0.335	0	2	Anxa4
Reg3g	0	1.52379	0.435	0.056	0	2	Reg3g
Tacstd21	0	1.52063	0.958	0.24	0	2	Tacstd2
Spint2	0	1.50799	0.985	0.311	0	2	Spint2
Aldh1a3	0	1.50717	0.814	0.131	0	2	Aldh1a3
Phlda1	0	1.50243	0.986	0.543	0	2	Phlda1
S100a6	0	1.46699	1	0.9	0	2	S100a6
Phgr1	0	1.46284	0.527	0.037	0	2	Phgr1
Sox9	0	1.44987	0.926	0.238	0	2	Sox9
Agr2	0	1.44634	0.652	0.141	0	2	Agr2
Pglyrp1	0	1.4261	0.813	0.21	0	2	Pglyrp1
Anxa31	0	1.38516	0.979	0.357	0	2	Anxa3
Cdc42ep5	0	1.33832	0.927	0.233	0	2	Cdc42ep5
Dstn	0	1.32431	0.99	0.554	0	2	Dstn
Gprc5a	0	1.3205	0.904	0.172	0	2	Gprc5a
Ly6e	0	1.31466	0.994	0.655	0	2	Ly6e
Gsto1	0	1.30418	0.921	0.359	0	2	Gsto1
Cdh11	0	1.30103	0.967	0.259	0	2	Cdh1
Atp1b1	0	1.2955	0.945	0.259	0	2	Atp1b1
Serpinb5	0	1.29169	0.911	0.137	0	2	Serpinb5
Urah	0	1.28508	0.889	0.152	0	2	Urah
Ctse	0	1.27559	0.711	0.058	0	2	Ctse
Tnip31	0	1.27494	0.837	0.188	0	2	Tnip3
Nipal1	0	1.26585	0.836	0.15	0	2	Nipal1
Nupr11	0	1.26559	0.882	0.419	0	2	Nupr1
Krt23	0	1.26215	0.631	0.07	0	2	Krt23
Lgals3	0	1.26123	0.995	0.651	0	2	Lgals3
F31	0	1.2608	0.85	0.224	0	2	F3
2200002D01Rik	0	1.24275	0.863	0.156	0	2	2200002D01Rik
Elf3	0	1.21213	0.934	0.224	0	2	Elf3
Sdcbp2	0	1.20494	0.816	0.112	0	2	Sdcbp2
Anxa1	0	1.20309	0.978	0.562	0	2	Anxa1
Hbegf	0	1.20292	0.929	0.35	0	2	Hbegf
Tmcc31	0	1.1949	0.881	0.186	0	2	Tmcc3
Gmds	0	1.19194	0.847	0.201	0	2	Gmds
Akr1b3	0	1.19139	0.907	0.38	0	2	Akr1b3
Ccdc71l	0	1.19059	0.837	0.223	0	2	Ccdc71l
Oit1	0	1.18938	0.752	0.082	0	2	Oit1
Dcxr	0	1.18124	0.902	0.219	0	2	Dcxr
S100a16	0	1.17037	0.914	0.324	0	2	S100a16
Pdlim1	0	1.15244	0.949	0.295	0	2	Pdlim1
Hes1	0	1.1484	0.886	0.292	0	2	Hes1
Rab25	0	1.14769	0.92	0.207	0	2	Rab25
Plscr11	0	1.14598	0.91	0.252	0	2	Plscr1
Serinc2	0	1.11607	0.906	0.184	0	2	Serinc2
Bsg	0	1.116	0.98	0.619	0	2	Bsg
Kcnk1	0	1.09807	0.914	0.201	0	2	Kcnk1
Ezr	0	1.0697	0.987	0.544	0	2	Ezr
Raph11	0	1.06851	0.899	0.274	0	2	Raph1
Lsr	0	1.0478	0.915	0.196	0	2	Lsr
Mal	0	1.0471	0.728	0.093	0	2	Mal
Sdc4	0	1.04343	0.956	0.379	0	2	Sdc4
Prom11	0	1.0411	0.812	0.188	0	2	Prom1
Prdx1	0	1.03138	0.99	0.63	0	2	Prdx1
S100a10	0	1.03073	0.985	0.543	0	2	S100a10
Sfn	0	1.02977	0.935	0.276	0	2	Sfn
Rps27l	0	1.02804	0.984	0.59	0	2	Rps27l
Irf6	0	1.02309	0.889	0.169	0	2	Irf6
Dsg2	0	1.01707	0.842	0.133	0	2	Dsg2
Ly6d	0	1.01569	0.625	0.183	0	2	Ly6d
S100a11	0	1.01358	0.996	0.813	0	2	S100a11
Id1	0	1.01171	0.843	0.337	0	2	Id1
Wasl1	0	1.0068	0.922	0.286	0	2	Wasl
Plpp2	0	1.00526	0.9	0.209	0	2	Plpp2
Tnfrsf12a	0	1.00485	0.956	0.427	0	2	Tnfrsf12a
Krt6a	0	1.00214	0.827	0.22	0	2	Krt6a
Smim22	0	1.00112	0.894	0.168	0	2	Smim22
Anxa2	0	1.00096	0.982	0.617	0	2	Anxa2
Foxq1	0	0.992434	0.798	0.142	0	2	Foxq1
Nucb2	0	0.985155	0.873	0.262	0	2	Nucb2
Rnf128	0	0.983797	0.869	0.151	0	2	Rnf128
Krt7	0	0.977768	0.94	0.264	0	2	Krt7
Psca	0	0.977326	0.47	0.059	0	2	Psca
Sgk1	0	0.968488	0.938	0.413	0	2	Sgk1
Slc39a4	0	0.966624	0.712	0.099	0	2	Slc39a4
Muc13	0	0.962223	0.485	0.044	0	2	Muc13
Rhpn2	0	0.951461	0.808	0.097	0	2	Rhpn2
Cxadr	0	0.945514	0.858	0.169	0	2	Cxadr
Fhl21	0	0.942848	0.848	0.193	0	2	Fhl2
Itga2	0	0.94165	0.723	0.103	0	2	Itga2
Cd2ap1	0	0.921864	0.917	0.29	0	2	Cd2ap
Hsd11b2	0	0.918268	0.386	0.065	0	2	Hsd11b2
Tmprss2	0	0.916656	0.809	0.112	0	2	Tmprss2
Abcd3	0	0.908721	0.882	0.2	0	2	Abcd3
Cmpk1	0	0.903775	0.909	0.337	0	2	Cmpk1
Lrrc26	0	0.903192	0.79	0.097	0	2	Lrrc26
Atp10b	0	0.899452	0.803	0.099	0	2	Atp10b
Jup1	0	0.898777	0.918	0.25	0	2	Jup
Epha2	0	0.896657	0.837	0.178	0	2	Epha2
Plat	0	0.894494	0.874	0.317	0	2	Plat
Stard10	0	0.893748	0.845	0.212	0	2	Stard10
Flnb	0	0.891595	0.898	0.259	0	2	Flnb
Tmem45b	0	0.891589	0.668	0.091	0	2	Tmem45b
Frmd4b	0	0.887841	0.847	0.177	0	2	Frmd4b
Gipc2	0	0.887333	0.805	0.112	0	2	Gipc2
Fdps	0	0.886459	0.801	0.221	0	2	Fdps
Dsp1	0	0.886091	0.896	0.189	0	2	Dsp
Wfdc2	0	0.884755	0.936	0.425	0	2	Wfdc2
Tinagl1	0	0.883513	0.839	0.167	0	2	Tinagl1
Gjb4	0	0.88257	0.676	0.072	0	2	Gjb4
Crb3	0	0.877475	0.856	0.149	0	2	Crb3
Itga6	0	0.876697	0.893	0.232	0	2	Itga6
Me1	0	0.876402	0.831	0.147	0	2	Me1
Hspb1	0	0.875213	0.871	0.395	0	2	Hspb1
Lima11	0	0.875148	0.951	0.358	0	2	Lima1
Gsta4	0	0.874791	0.841	0.171	0	2	Gsta4
Cib1	0	0.873423	0.894	0.288	0	2	Cib1
Hsp90ab1	0	0.860211	0.999	0.786	0	2	Hsp90ab1
Ctnna1	0	0.855284	0.95	0.387	0	2	Ctnna1
Tpm11	0	0.854338	0.984	0.47	0	2	Tpm1
Cyp51	0	0.844539	0.802	0.214	0	2	Cyp51
F11r	0	0.837354	0.914	0.242	0	2	F11r
Upk3a	0	0.83473	0.25	0.027	0	2	Upk3a
Myo6	0	0.834367	0.818	0.161	0	2	Myo6
Ffar4	0	0.833623	0.717	0.113	0	2	Ffar4
Ttr	0	0.830203	0.269	0.015	0	2	Ttr
Ehf1	0	0.827793	0.887	0.185	0	2	Ehf
Nrip11	0	0.826365	0.929	0.343	0	2	Nrip1
Pebp1	0	0.823227	0.974	0.534	0	2	Pebp1
Ndufa4	0	0.820323	0.968	0.563	0	2	Ndufa4
Hmgn1	0	0.819092	0.964	0.485	0	2	Hmgn1
Ptp4a2	0	0.815564	0.977	0.534	0	2	Ptp4a2
Scd2	0	0.810268	0.878	0.313	0	2	Scd2
Mcm6	0	0.810006	0.853	0.241	0	2	Mcm6
Gpa33	0	0.809053	0.724	0.047	0	2	Gpa33
Eif3f	0	0.808649	0.966	0.538	0	2	Eif3f
Mmp15	0	0.808063	0.808	0.147	0	2	Mmp15
Ppa1	0	0.804925	0.924	0.36	0	2	Ppa1
Actn41	0	0.801222	0.979	0.444	0	2	Actn4
Tcim1	0	0.800266	0.897	0.294	0	2	Tcim
Mboat1	0	0.794024	0.825	0.14	0	2	Mboat1
Net1	0	0.792105	0.795	0.163	0	2	Net1
Tmem238	0	0.788121	0.889	0.244	0	2	Tmem238
Dnajc10	0	0.784281	0.802	0.253	0	2	Dnajc10
Atpif1	0	0.782628	0.97	0.547	0	2	Atpif1
Grpel21	0	0.782482	0.846	0.191	0	2	Grpel2
Cox5a	0	0.777369	0.971	0.582	0	2	Cox5a
Lgals3bp	0	0.776965	0.851	0.287	0	2	Lgals3bp
Lamc2	0	0.771867	0.805	0.163	0	2	Lamc2
Hint1	0	0.770497	0.978	0.572	0	2	Hint1
Zfp706	0	0.770271	0.932	0.393	0	2	Zfp706
Perp	0	0.769422	0.849	0.156	0	2	Perp
Cadm1	0	0.766402	0.82	0.176	0	2	Cadm1
Lad1	0	0.76538	0.849	0.146	0	2	Lad1
Spint11	0	0.765134	0.873	0.183	0	2	Spint1
Cox7c	0	0.764551	0.984	0.641	0	2	Cox7c
Gclm	0	0.764431	0.865	0.26	0	2	Gclm
Dap	0	0.762945	0.919	0.368	0	2	Dap
Emp2	0	0.76243	0.84	0.198	0	2	Emp2
Mal2	0	0.759535	0.792	0.14	0	2	Mal2
Eif6	0	0.757384	0.944	0.444	0	2	Eif6
Dbi	0	0.756055	0.96	0.521	0	2	Dbi
Msmo1	0	0.754344	0.802	0.196	0	2	Msmo1
Blnk	0	0.754239	0.822	0.147	0	2	Blnk
Gsdmc2	0	0.752929	0.418	0.042	0	2	Gsdmc2
Gdf15	0	0.745365	0.523	0.117	0	2	Gdf15
Kcnq1ot11	0	0.740692	0.891	0.361	0	2	Kcnq1ot1
Foxa1	0	0.739497	0.839	0.163	0	2	Foxa1
Uqcr11	0	0.739397	0.959	0.523	0	2	Uqcr11
Vdac2	0	0.739011	0.951	0.494	0	2	Vdac2
Rock21	0	0.738182	0.939	0.405	0	2	Rock2
Onecut2	0	0.736942	0.273	0.027	0	2	Onecut2
Npnt	0	0.736926	0.74	0.115	0	2	Npnt
Eps8	0	0.733721	0.712	0.174	0	2	Eps8
Rab27b	0	0.733595	0.775	0.122	0	2	Rab27b
Tmc4	0	0.733072	0.862	0.197	0	2	Tmc4
Nop10	0	0.732348	0.931	0.428	0	2	Nop10
Bspry	0	0.729659	0.82	0.148	0	2	Bspry
Pgap2	0	0.728007	0.841	0.224	0	2	Pgap2
Metap2	0	0.72426	0.955	0.439	0	2	Metap2
Tjp21	0	0.718795	0.836	0.216	0	2	Tjp2
Uqcrb	0	0.715727	0.957	0.508	0	2	Uqcrb
Tkt	0	0.714473	0.946	0.453	0	2	Tkt
Kcnn4	0	0.712657	0.76	0.178	0	2	Kcnn4
1810037I17Rik1	0	0.710974	0.951	0.517	0	2	1810037I17Rik
Uqcr10	0	0.710465	0.964	0.543	0	2	Uqcr10
Acsl3	0	0.709624	0.768	0.191	0	2	Acsl3
Capn5	0	0.706735	0.736	0.108	0	2	Capn5
Wincr1	0	0.705678	0.653	0.05	0	2	Wincr1
Ahnak1	0	0.704237	0.966	0.477	0	2	Ahnak
Ptgr1	0	0.703407	0.737	0.143	0	2	Ptgr1
Anxa7	0	0.702724	0.904	0.328	0	2	Anxa7
Fam25c	0	0.701425	0.383	0.057	0	2	Fam25c
St14	0	0.701196	0.867	0.188	0	2	St14
Ctnnb1	0	0.697826	0.978	0.558	0	2	Ctnnb1
Fermt1	0	0.697152	0.734	0.12	0	2	Fermt1
Hmgcs1	0	0.695587	0.747	0.235	0	2	Hmgcs1
Tnfaip8	0	0.694781	0.888	0.28	0	2	Tnfaip8
Ccdc341	0	0.691686	0.865	0.265	0	2	Ccdc34
Tbca	0	0.69102	0.936	0.454	0	2	Tbca
Rap2b	0	0.689932	0.765	0.21	0	2	Rap2b
Pard6b	0	0.685008	0.71	0.093	0	2	Pard6b
Chchd10	0	0.682234	0.878	0.23	0	2	Chchd10
Rbbp7	0	0.681373	0.906	0.369	0	2	Rbbp7
Ppp1r14b	0	0.679061	0.959	0.468	0	2	Ppp1r14b
2610528A11Rik	0	0.678675	0.276	0.035	0	2	2610528A11Rik
Slc25a24	0	0.675963	0.79	0.166	0	2	Slc25a24
Ahr1	0	0.671834	0.795	0.215	0	2	Ahr
Eif3c	0	0.665448	0.955	0.477	0	2	Eif3c
Galnt3	0	0.665284	0.787	0.13	0	2	Galnt3
Clic1	0	0.664416	0.977	0.645	0	2	Clic1
Cmbl	0	0.664058	0.704	0.12	0	2	Cmbl
Taok3	0	0.664036	0.836	0.215	0	2	Taok3
Tspan13	0	0.662859	0.834	0.257	0	2	Tspan13
Dusp10	0	0.662076	0.72	0.163	0	2	Dusp10
Barx2	0	0.660189	0.634	0.087	0	2	Barx2
Bok	0	0.657529	0.777	0.25	0	2	Bok
Alcam1	0	0.657462	0.912	0.276	0	2	Alcam
Fbp2	0	0.657304	0.639	0.044	0	2	Fbp2
Fxyd4	0	0.652359	0.431	0.078	0	2	Fxyd4
Mgat4a	0	0.651927	0.85	0.199	0	2	Mgat4a
Tmem54	0	0.651922	0.741	0.121	0	2	Tmem54
Noxo1	0	0.651194	0.671	0.075	0	2	Noxo1
Hnrnpab	0	0.650704	0.968	0.533	0	2	Hnrnpab
Cox6b1	0	0.649646	0.974	0.611	0	2	Cox6b1
Idh1	0	0.649549	0.762	0.198	0	2	Idh1
Fam84a	0	0.648563	0.676	0.103	0	2	Fam84a
Fat1	0	0.64841	0.789	0.194	0	2	Fat1
Tacc21	0	0.648409	0.807	0.204	0	2	Tacc2
Atp5k	0	0.648359	0.96	0.535	0	2	Atp5k
Sult1c2	0	0.647593	0.43	0.019	0	2	Sult1c2
Fdx1	0	0.647475	0.805	0.22	0	2	Fdx1
Coa3	0	0.647051	0.878	0.305	0	2	Coa3
Trappc6a	0	0.64691	0.852	0.272	0	2	Trappc6a
Tceal9	0	0.646615	0.947	0.457	0	2	Tceal9
Prss32	0	0.642855	0.433	0.029	0	2	Prss32
Ugt2b34	0	0.641301	0.357	0.037	0	2	Ugt2b34
Ldlr1	0	0.639464	0.776	0.213	0	2	Ldlr
Aspa	0	0.635487	0.606	0.087	0	2	Aspa
Atp5g3	0	0.634829	0.938	0.458	0	2	Atp5g3
Myof1	0	0.633926	0.807	0.236	0	2	Myof
Hs3st1	0	0.633487	0.49	0.082	0	2	Hs3st1
Upk1b	0	0.632657	0.539	0.055	0	2	Upk1b
Gata3	0	0.630825	0.698	0.082	0	2	Gata3
Pafah1b3	0	0.629232	0.847	0.263	0	2	Pafah1b3
Rpl41	0	0.628788	1	0.949	0	2	Rpl41
Cyb5a	0	0.628059	0.893	0.373	0	2	Cyb5a
Tmprss4	0	0.625368	0.675	0.116	0	2	Tmprss4
Edn1	0	0.625323	0.561	0.106	0	2	Edn1
Fam162a	0	0.624012	0.878	0.367	0	2	Fam162a
Cdkn2a	0	0.621603	0.583	0.144	0	2	Cdkn2a
Prr15l	0	0.6216	0.655	0.096	0	2	Prr15l
Cttn	0	0.621353	0.861	0.275	0	2	Cttn
Sec11c	0	0.621275	0.906	0.388	0	2	Sec11c
Avpi1	0	0.620937	0.802	0.234	0	2	Avpi1
Chmp2b	0	0.618928	0.886	0.283	0	2	Chmp2b
Cmas	0	0.617375	0.878	0.279	0	2	Cmas
Ccser2	0	0.617369	0.773	0.208	0	2	Ccser2
Abhd12	0	0.617021	0.777	0.208	0	2	Abhd12
Plk2	0	0.616146	0.867	0.308	0	2	Plk2
Ptprf1	0	0.612421	0.845	0.242	0	2	Ptprf
Wnt4	0	0.610879	0.709	0.166	0	2	Wnt4
Kmt5a	0	0.610571	0.901	0.338	0	2	Kmt5a
Cisd1	0	0.609594	0.842	0.278	0	2	Cisd1
Pon2	0	0.60935	0.824	0.222	0	2	Pon2
Gdpd1	0	0.608055	0.75	0.154	0	2	Gdpd1
Hdgf	0	0.606395	0.944	0.446	0	2	Hdgf
Rhou	0	0.604822	0.827	0.245	0	2	Rhou
Cltb	0	0.602556	0.885	0.323	0	2	Cltb
Ocln	0	0.602358	0.719	0.111	0	2	Ocln
4930523C07Rik	0	0.600785	0.796	0.198	0	2	4930523C07Rik
Ndufc2	0	0.600725	0.92	0.429	0	2	Ndufc2
Prss8	0	0.599475	0.668	0.083	0	2	Prss8
Serpinb1a	0	0.599251	0.629	0.141	0	2	Serpinb1a
Golm1	0	0.597137	0.584	0.147	0	2	Golm1
Acaa2	0	0.596932	0.808	0.265	0	2	Acaa2
Fam83h	0	0.595427	0.713	0.106	0	2	Fam83h
Cdcp1	0	0.59422	0.746	0.132	0	2	Cdcp1
Traf4	0	0.593418	0.842	0.232	0	2	Traf4
Hoxb13	0	0.593288	0.632	0.087	0	2	Hoxb13
H2afj1	0	0.592811	0.973	0.601	0	2	H2afj
Mrpl12	0	0.591976	0.902	0.346	0	2	Mrpl12
Fam210b	0	0.591957	0.731	0.142	0	2	Fam210b
Idh2	0	0.590864	0.842	0.322	0	2	Idh2
Slc39a8	0	0.590078	0.469	0.099	0	2	Slc39a8
Arhgap51	0	0.589127	0.877	0.293	0	2	Arhgap5
Shroom3	0	0.587348	0.747	0.155	0	2	Shroom3
Casz1	0	0.587034	0.727	0.132	0	2	Casz1
Cxcl15	0	0.585657	0.328	0.06	0	2	Cxcl15
Tcf7l21	0	0.585494	0.81	0.227	0	2	Tcf7l2
Fam13a	0	0.584558	0.454	0.052	0	2	Fam13a
Tecr	0	0.583849	0.913	0.398	0	2	Tecr
Ywhaz	0	0.583724	0.966	0.54	0	2	Ywhaz
Ccng1	0	0.583163	0.796	0.253	0	2	Ccng1
Prag1	0	0.583052	0.705	0.138	0	2	Prag1
Baiap2l1	0	0.582293	0.704	0.124	0	2	Baiap2l1
Baz1a	0	0.581638	0.918	0.381	0	2	Baz1a
Zdhhc13	0	0.581612	0.661	0.103	0	2	Zdhhc13
Las1l1	0	0.581278	0.756	0.241	0	2	Las1l
Tnfrsf21	0	0.580857	0.718	0.14	0	2	Tnfrsf21
Mpzl3	0	0.57893	0.742	0.124	0	2	Mpzl3
Edf1	0	0.578479	0.946	0.487	0	2	Edf1
Nans	0	0.57757	0.847	0.278	0	2	Nans
Gsdmc3	0	0.577016	0.334	0.029	0	2	Gsdmc3
Ckmt1	0	0.576581	0.629	0.126	0	2	Ckmt1
Tuba4a	0	0.572293	0.877	0.299	0	2	Tuba4a
Tnk2	0	0.572224	0.739	0.15	0	2	Tnk2
Fdft1	0	0.571128	0.715	0.159	0	2	Fdft1
Uchl3	0	0.570006	0.874	0.295	0	2	Uchl3
Sqle	0	0.569585	0.735	0.187	0	2	Sqle
Prss22	0	0.569496	0.598	0.093	0	2	Prss22
Cldn23	0	0.569153	0.596	0.065	0	2	Cldn23
Oxct1	0	0.568406	0.848	0.308	0	2	Oxct1
Ywhah	0	0.568334	0.936	0.429	0	2	Ywhah
Kif5b	0	0.566122	0.962	0.473	0	2	Kif5b
Lama51	0	0.56408	0.821	0.179	0	2	Lama5
Vil1	0	0.562581	0.503	0.03	0	2	Vil1
Pmepa1	0	0.561051	0.95	0.425	0	2	Pmepa1
Scp2	0	0.559431	0.887	0.375	0	2	Scp2
Slc25a1	0	0.556507	0.742	0.183	0	2	Slc25a1
Polr2f	0	0.555091	0.935	0.423	0	2	Polr2f
Ndufab1	0	0.55402	0.918	0.403	0	2	Ndufab1
Clcf1	0	0.553475	0.472	0.08	0	2	Clcf1
Ikzf2	0	0.552822	0.669	0.12	0	2	Ikzf2
Ppp1r1b	0	0.552808	0.679	0.112	0	2	Ppp1r1b
Fosl1	0	0.552576	0.776	0.232	0	2	Fosl1
Ybx3	0	0.550261	0.936	0.428	0	2	Ybx3
Efnb2	0	0.549357	0.767	0.175	0	2	Efnb2
Cdh17	0	0.549229	0.375	0.027	0	2	Cdh17
Krtcap3	0	0.548887	0.787	0.147	0	2	Krtcap3
Idi1	0	0.547465	0.662	0.157	0	2	Idi1
Slc45a3	0	0.547256	0.689	0.094	0	2	Slc45a3
Dhx32	0	0.54617	0.748	0.151	0	2	Dhx32
Adam10	0	0.545773	0.835	0.266	0	2	Adam10
Serpinb6a	0	0.544103	0.908	0.377	0	2	Serpinb6a
Tjp3	0	0.543892	0.72	0.121	0	2	Tjp3
Bzw1	0	0.543522	0.935	0.454	0	2	Bzw1
Tsc22d21	0	0.543477	0.855	0.338	0	2	Tsc22d2
Pdcd6	0	0.54344	0.92	0.42	0	2	Pdcd6
Higd1a	0	0.539934	0.93	0.451	0	2	Higd1a
Romo1	0	0.539687	0.934	0.452	0	2	Romo1
Nipal2	0	0.537166	0.731	0.135	0	2	Nipal2
Abhd21	0	0.537124	0.809	0.23	0	2	Abhd2
Ctnnd1	0	0.536108	0.779	0.201	0	2	Ctnnd1
Bex3	0	0.535647	0.883	0.357	0	2	Bex3
Pkp3	0	0.534903	0.784	0.154	0	2	Pkp3
Pls1	0	0.534574	0.574	0.06	0	2	Pls1
Wdr1	0	0.534346	0.924	0.38	0	2	Wdr1
Nhp2	0	0.534043	0.908	0.394	0	2	Nhp2
Zbtb7a	0	0.533495	0.894	0.342	0	2	Zbtb7a
Clmn	0	0.533419	0.7	0.115	0	2	Clmn
Bace2	0	0.533349	0.647	0.115	0	2	Bace2
Kitl	0	0.533139	0.695	0.141	0	2	Kitl
Anapc13	0	0.533036	0.892	0.359	0	2	Anapc13
Rnpep	0	0.532883	0.848	0.267	0	2	Rnpep
Vill	0	0.532875	0.781	0.145	0	2	Vill
R3hdml	0	0.53282	0.402	0.049	0	2	R3hdml
Rab11a	0	0.530761	0.911	0.398	0	2	Rab11a
Bzw2	0	0.530635	0.834	0.308	0	2	Bzw2
Fkbp4	0	0.530534	0.892	0.346	0	2	Fkbp4
Cblc	0	0.530248	0.688	0.095	0	2	Cblc
Comt	0	0.528775	0.822	0.305	0	2	Comt
Trp53inp1	0	0.52712	0.685	0.164	0	2	Trp53inp1
Tmem147	0	0.526544	0.839	0.309	0	2	Tmem147
Arpp191	0	0.525308	0.961	0.531	0	2	Arpp19
Pfdn1	0	0.524605	0.887	0.341	0	2	Pfdn1
Gipc1	0	0.523503	0.795	0.236	0	2	Gipc1
Capns1	0	0.523207	0.962	0.491	0	2	Capns1
Lpcat4	0	0.521576	0.648	0.088	0	2	Lpcat4
Akap91	0	0.521489	0.863	0.311	0	2	Akap9
Ehd4	0	0.521359	0.867	0.284	0	2	Ehd4
Slk1	0	0.520217	0.896	0.321	0	2	Slk
Ndufc1	0	0.519479	0.928	0.444	0	2	Ndufc1
Hprt	0	0.519258	0.837	0.295	0	2	Hprt
Mpzl2	0	0.517957	0.686	0.119	0	2	Mpzl2
Nectin2	0	0.517858	0.783	0.238	0	2	Nectin2
Btc	0	0.517	0.511	0.052	0	2	Btc
Tfap2a	0	0.515073	0.628	0.098	0	2	Tfap2a
Gtf2h5	0	0.51487	0.914	0.412	0	2	Gtf2h5
Rnh1	0	0.514506	0.959	0.514	0	2	Rnh1
Llph	0	0.514361	0.933	0.414	0	2	Llph
Ndufa12	0	0.514201	0.929	0.418	0	2	Ndufa12
Chka1	0	0.513683	0.912	0.415	0	2	Chka
Sdc1	0	0.512723	0.843	0.285	0	2	Sdc1
Gss	0	0.51254	0.689	0.132	0	2	Gss
C77080	0	0.511161	0.728	0.143	0	2	C77080
Eif5b	0	0.510679	0.949	0.468	0	2	Eif5b
Alad	0	0.509669	0.725	0.179	0	2	Alad
Ndufs6	0	0.507685	0.923	0.437	0	2	Ndufs6
Grpel1	0	0.507273	0.879	0.339	0	2	Grpel1
Timm13	0	0.50723	0.937	0.452	0	2	Timm13
Sel1l3	0	0.506888	0.648	0.095	0	2	Sel1l3
Ildr1	0	0.506586	0.69	0.118	0	2	Ildr1
Smim14	0	0.505786	0.914	0.384	0	2	Smim14
Otud7b	0	0.505779	0.773	0.193	0	2	Otud7b
2022-03-02	0	0.503947	0.836	0.316	0	2	2022-03-02
Mdh1	0	0.503931	0.908	0.397	0	2	Mdh1
Adss	0	0.503247	0.884	0.332	0	2	Adss
Mtap	0	0.501807	0.722	0.184	0	2	Mtap
AW112010	0	0.500086	0.545	0.169	0	2	AW112010
Phb2	0	0.498953	0.925	0.416	0	2	Phb2
AA986860	0	0.498224	0.598	0.062	0	2	AA986860
Hspa4	0	0.498012	0.922	0.403	0	2	Hspa4
Mapk3	0	0.497383	0.865	0.318	0	2	Mapk3
Pllp	0	0.496821	0.582	0.047	0	2	Pllp
Tmpo	0	0.496595	0.859	0.281	0	2	Tmpo
Nars	0	0.496581	0.89	0.383	0	2	Nars
Crip2	0	0.496543	0.841	0.301	0	2	Crip2
2410015M20Rik	0	0.496298	0.921	0.436	0	2	2410015M20Rik
Sgsm3	0	0.496204	0.725	0.141	0	2	Sgsm3
Nckap1	0	0.495939	0.803	0.26	0	2	Nckap1
Tax1bp3	0	0.492637	0.804	0.246	0	2	Tax1bp3
Ano1	0	0.492531	0.701	0.134	0	2	Ano1
Sh3yl1	0	0.491545	0.686	0.098	0	2	Sh3yl1
Ermp1	0	0.490236	0.641	0.123	0	2	Ermp1
Stap2	0	0.48983	0.717	0.126	0	2	Stap2
Arhgef5	0	0.488923	0.721	0.162	0	2	Arhgef5
Phldb2	0	0.488799	0.652	0.146	0	2	Phldb2
Tcp1	0	0.488007	0.933	0.429	0	2	Tcp1
Qars	0	0.487031	0.813	0.265	0	2	Qars
Iqgap2	0	0.486774	0.663	0.151	0	2	Iqgap2
Nono	0	0.48677	0.91	0.387	0	2	Nono
Cenpv	0	0.486592	0.714	0.161	0	2	Cenpv
Pkp2	0	0.486499	0.674	0.122	0	2	Pkp2
Ubxn11	0	0.486378	0.927	0.46	0	2	Ubxn1
Arpc5l	0	0.486246	0.871	0.307	0	2	Arpc5l
Bmyc	0	0.485525	0.645	0.164	0	2	Bmyc
Ormdl2	0	0.485291	0.783	0.194	0	2	Ormdl2
Cyb5b	0	0.483665	0.769	0.248	0	2	Cyb5b
5730559C18Rik	0	0.483337	0.65	0.097	0	2	5730559C18Rik
Prkab11	0	0.482987	0.771	0.181	0	2	Prkab1
Ktn11	0	0.48198	0.88	0.341	0	2	Ktn1
Pmaip11	0	0.481937	0.807	0.207	0	2	Pmaip1
Ripk4	0	0.4819	0.652	0.111	0	2	Ripk4
Gabrp	0	0.480231	0.419	0.066	0	2	Gabrp
Ei24	0	0.479763	0.787	0.257	0	2	Ei24
Myh14	0	0.478763	0.633	0.106	0	2	Myh14
Hras	0	0.478108	0.889	0.344	0	2	Hras
Timm8b	0	0.477887	0.898	0.381	0	2	Timm8b
Tst	0	0.477081	0.737	0.19	0	2	Tst
Acp1	0	0.476707	0.845	0.32	0	2	Acp1
Plxnb21	0	0.475947	0.823	0.29	0	2	Plxnb2
Pla2g16	0	0.475578	0.799	0.238	0	2	Pla2g16
Sh3bgrl2	0	0.475312	0.683	0.122	0	2	Sh3bgrl2
Arrdc1	0	0.474584	0.75	0.156	0	2	Arrdc1
Liph	0	0.473408	0.598	0.076	0	2	Liph
Ech1	0	0.473371	0.807	0.293	0	2	Ech1
Higd2a	0	0.472503	0.89	0.365	0	2	Higd2a
Zc3h15	0	0.472415	0.925	0.411	0	2	Zc3h15
Slc4a71	0	0.472177	0.844	0.294	0	2	Slc4a7
Rsl1d1	0	0.470398	0.89	0.364	0	2	Rsl1d1
Ddx39	0	0.46988	0.847	0.292	0	2	Ddx39
Emc6	0	0.469767	0.888	0.353	0	2	Emc6
Far1	0	0.46886	0.795	0.251	0	2	Far1
Stk251	0	0.46861	0.79	0.242	0	2	Stk25
Pcdh1	0	0.468428	0.652	0.101	0	2	Pcdh1
Vdac1	0	0.468096	0.894	0.385	0	2	Vdac1
Eci1	0	0.467895	0.75	0.218	0	2	Eci1
Ndufa6	0	0.467687	0.938	0.464	0	2	Ndufa6
Sri	0	0.467378	0.868	0.371	0	2	Sri
Golga41	0	0.466904	0.839	0.291	0	2	Golga4
Mfsd2a	0	0.466821	0.601	0.095	0	2	Mfsd2a
Eif2s1	0	0.465751	0.877	0.348	0	2	Eif2s1
Stx3	0	0.465592	0.81	0.221	0	2	Stx3
Spns2	0	0.465069	0.583	0.068	0	2	Spns2
Ndufv3	0	0.463944	0.895	0.391	0	2	Ndufv3
Rala	0	0.462178	0.858	0.329	0	2	Rala
Adgrg6	0	0.46194	0.636	0.086	0	2	Adgrg6
Pum11	0	0.461433	0.894	0.362	0	2	Pum1
Ptgfrn	0	0.46079	0.715	0.177	0	2	Ptgfrn
Capg1	0	0.460263	0.867	0.38	0	2	Capg
Tsg101	0	0.459993	0.83	0.277	0	2	Tsg101
Naxe	0	0.459902	0.783	0.268	0	2	Naxe
Tbrg1	0	0.458358	0.887	0.371	0	2	Tbrg1
Gcc2	0	0.456832	0.72	0.173	0	2	Gcc2
Fh1	0	0.456537	0.792	0.254	0	2	Fh1
1810022K09Rik	0	0.456348	0.852	0.321	0	2	1810022K09Rik
Mrpl14	0	0.456333	0.854	0.321	0	2	Mrpl14
Ppfibp2	0	0.455972	0.597	0.086	0	2	Ppfibp2
Itgb4	0	0.455332	0.711	0.135	0	2	Itgb4
Gfpt1	0	0.455268	0.811	0.279	0	2	Gfpt1
Sema7a	0	0.455202	0.586	0.084	0	2	Sema7a
Phlda2	0	0.454718	0.47	0.056	0	2	Phlda2
Tsta3	0	0.454418	0.758	0.227	0	2	Tsta3
Ap1m2	0	0.452988	0.69	0.121	0	2	Ap1m2
Naa20	0	0.45149	0.807	0.266	0	2	Naa20
Smim6	0	0.451229	0.517	0.078	0	2	Smim6
Rpl36al	0	0.450493	0.895	0.39	0	2	Rpl36al
Qsox1	0	0.450184	0.777	0.239	0	2	Qsox1
Met	0	0.449051	0.659	0.109	0	2	Met
Shb	0	0.448712	0.651	0.126	0	2	Shb
Snx6	0	0.448428	0.828	0.298	0	2	Snx6
Gtpbp4	0	0.448223	0.866	0.333	0	2	Gtpbp4
Frk	0	0.447898	0.598	0.092	0	2	Frk
Pparg	0	0.447666	0.538	0.045	0	2	Pparg
Txndc17	0	0.447385	0.902	0.408	0	2	Txndc17
Glo1	0	0.447233	0.801	0.277	0	2	Glo1
Dynll2	0	0.446859	0.851	0.317	0	2	Dynll2
Cda	0	0.446771	0.591	0.093	0	2	Cda
Gpx2	0	0.446706	0.567	0.171	0	2	Gpx2
Irf2bpl	0	0.446409	0.748	0.235	0	2	Irf2bpl
Uqcrc2	0	0.445204	0.87	0.362	0	2	Uqcrc2
Smagp	0	0.445175	0.671	0.14	0	2	Smagp
Wnt7b	0	0.444357	0.631	0.09	0	2	Wnt7b
Appl2	0	0.443025	0.686	0.137	0	2	Appl2
Luzp11	0	0.442536	0.858	0.322	0	2	Luzp1
Nek7	0	0.441359	0.744	0.211	0	2	Nek7
9130008F23Rik	0	0.441098	0.586	0.094	0	2	9130008F23Rik
Zdhhc3	0	0.440277	0.768	0.231	0	2	Zdhhc3
Arf6	0	0.440172	0.891	0.345	0	2	Arf6
Epn3	0	0.440125	0.62	0.094	0	2	Epn3
Ssfa2	0	0.438984	0.758	0.199	0	2	Ssfa2
Dnpep	0	0.437402	0.739	0.243	0	2	Dnpep
C1qbp	0	0.436828	0.871	0.352	0	2	C1qbp
Hnf4a	0	0.435814	0.382	0.018	0	2	Hnf4a
Pnn1	0	0.43557	0.9	0.371	0	2	Pnn
Sqor	0	0.434042	0.685	0.161	0	2	Sqor
Pa2g4	0	0.43373	0.876	0.356	0	2	Pa2g4
H2afv	0	0.43362	0.879	0.381	0	2	H2afv
Fam3c	0	0.432607	0.743	0.223	0	2	Fam3c
Immt	0	0.43256	0.844	0.31	0	2	Immt
Cmtm4	0	0.43198	0.661	0.145	0	2	Cmtm4
Plec1	0	0.431974	0.884	0.383	0	2	Plec
Lamtor2	0	0.431812	0.903	0.404	0	2	Lamtor2
Rab3b	0	0.431587	0.432	0.035	0	2	Rab3b
Stmn1	0	0.431357	0.917	0.401	0	2	Stmn1
Pgd	0	0.431214	0.879	0.328	0	2	Pgd
Rab15	0	0.43036	0.755	0.174	0	2	Rab15
Itgb6	0	0.429639	0.562	0.078	0	2	Itgb6
Chmp4c	0	0.429546	0.584	0.069	0	2	Chmp4c
Nedd4l	0	0.428741	0.676	0.161	0	2	Nedd4l
mt-Co11	0	0.428214	0.998	0.898	0	2	mt-Co1
Mapk13	0	0.42782	0.793	0.188	0	2	Mapk13
Ctsh	0	0.427148	0.844	0.284	0	2	Ctsh
Eva1a	0	0.427067	0.56	0.08	0	2	Eva1a
Gna11	0	0.427022	0.791	0.272	0	2	Gna11
Camk2d	0	0.425831	0.819	0.309	0	2	Camk2d
Eif4g11	0	0.425565	0.927	0.409	0	2	Eif4g1
F2rl1	0	0.425534	0.597	0.083	0	2	F2rl1
Uqcrfs1	0	0.424701	0.889	0.389	0	2	Uqcrfs1
Smim15	0	0.424222	0.765	0.206	0	2	Smim15
Tm4sf4	0	0.423944	0.252	0.013	0	2	Tm4sf4
Ndufa3	0	0.42386	0.923	0.441	0	2	Ndufa3
Sytl2	0	0.423036	0.389	0.03	0	2	Sytl2
Rbm47	0	0.422822	0.82	0.206	0	2	Rbm47
Ptges3	0	0.422122	0.912	0.414	0	2	Ptges3
Psma5	0	0.422043	0.879	0.375	0	2	Psma5
Misp	0	0.421808	0.469	0.091	0	2	Misp
Tmem256	0	0.421793	0.867	0.371	0	2	Tmem256
Mrps5	0	0.421653	0.778	0.244	0	2	Mrps5
Mcm3	0	0.42155	0.714	0.198	0	2	Mcm3
Sar1b	0	0.420974	0.841	0.307	0	2	Sar1b
Eif1a	0	0.420595	0.907	0.404	0	2	Eif1a
Gata2	0	0.420373	0.656	0.14	0	2	Gata2
Dctn3	0	0.419931	0.897	0.392	0	2	Dctn3
Polk	0	0.41765	0.635	0.107	0	2	Polk
Cmtm8	0	0.417512	0.669	0.147	0	2	Cmtm8
Itgav1	0	0.417132	0.837	0.3	0	2	Itgav
Afdn	0	0.416091	0.821	0.247	0	2	Afdn
Ap1s1	0	0.415865	0.795	0.276	0	2	Ap1s1
Pgp	0	0.415234	0.793	0.282	0	2	Pgp
Akr1b8	0	0.41496	0.594	0.185	0	2	Akr1b8
Cxcl16	0	0.41418	0.795	0.248	0	2	Cxcl16
Esrp1	0	0.413942	0.712	0.143	0	2	Esrp1
Ndufb2	0	0.413354	0.876	0.373	0	2	Ndufb2
Tmem30b	0	0.411882	0.608	0.097	0	2	Tmem30b
Plekhb2	0	0.411444	0.743	0.184	0	2	Plekhb2
Nr2f6	0	0.411022	0.804	0.266	0	2	Nr2f6
Rnf183	0	0.41068	0.483	0.032	0	2	Rnf183
Tmem205	0	0.410463	0.727	0.223	0	2	Tmem205
Dusp4	0	0.409759	0.626	0.13	0	2	Dusp4
Casp8	0	0.40858	0.772	0.224	0	2	Casp8
Nol7	0	0.408297	0.875	0.361	0	2	Nol7
Strbp	0	0.407453	0.743	0.178	0	2	Strbp
Atp9a	0	0.406934	0.648	0.143	0	2	Atp9a
Psme2	0	0.406867	0.892	0.411	0	2	Psme2
Ak3	0	0.406808	0.705	0.186	0	2	Ak3
Vdac3	0	0.40675	0.882	0.377	0	2	Vdac3
Dhrs4	0	0.405906	0.735	0.229	0	2	Dhrs4
Rars	0	0.405652	0.804	0.279	0	2	Rars
Trim16	0	0.404763	0.608	0.109	0	2	Trim16
Ibtk	0	0.404268	0.686	0.167	0	2	Ibtk
R3hdm4	0	0.40411	0.85	0.321	0	2	R3hdm4
Dpy30	0	0.404054	0.815	0.28	0	2	Dpy30
Psmd12	0	0.403793	0.882	0.35	0	2	Psmd12
Cyc1	0	0.403697	0.879	0.376	0	2	Cyc1
Chic2	0	0.40358	0.89	0.39	0	2	Chic2
Lurap1l	0	0.403507	0.616	0.131	0	2	Lurap1l
Cops9	0	0.402903	0.897	0.416	0	2	Cops9
Gar1	0	0.402313	0.78	0.248	0	2	Gar1
Syt8	0	0.402226	0.493	0.051	0	2	Syt8
Macc1	0	0.400825	0.584	0.095	0	2	Macc1
Baiap2	0	0.400251	0.867	0.341	0	2	Baiap2
Golgb11	0	0.399701	0.823	0.3	0	2	Golgb1
Csnk1e	0	0.399503	0.862	0.331	0	2	Csnk1e
Tfcp2l1	0	0.399417	0.608	0.093	0	2	Tfcp2l1
Slc44a1	0	0.398618	0.711	0.185	0	2	Slc44a1
Timm17a	0	0.398258	0.857	0.324	0	2	Timm17a
Prpf40a	0	0.397188	0.914	0.419	0	2	Prpf40a
Sltm	0	0.396994	0.899	0.374	0	2	Sltm
Tm9sf3	0	0.395654	0.896	0.417	0	2	Tm9sf3
Smco4	0	0.395203	0.668	0.182	0	2	Smco4
Dusp6	0	0.394891	0.71	0.206	0	2	Dusp6
Stn1	0	0.394533	0.587	0.107	0	2	Stn1
Phlda3	0	0.394434	0.735	0.261	0	2	Phlda3
Aco2	0	0.394292	0.839	0.322	0	2	Aco2
Cyb561	0	0.394208	0.678	0.163	0	2	Cyb561
Cd151	0	0.393565	0.735	0.218	0	2	Cd151
Apex1	0	0.39356	0.762	0.255	0	2	Apex1
Bcl2l14	0	0.393161	0.529	0.073	0	2	Bcl2l14
Sc5d	0	0.39305	0.724	0.163	0	2	Sc5d
Gfer	0	0.392956	0.726	0.212	0	2	Gfer
Mast41	0	0.391891	0.847	0.328	0	2	Mast4
Myo5c	0	0.390897	0.599	0.088	0	2	Myo5c
Rdh10	0	0.390556	0.667	0.191	0	2	Rdh10
Cbx1	0	0.389921	0.83	0.311	0	2	Cbx1
Clcn3	0	0.389889	0.759	0.21	0	2	Clcn3
Yipf6	0	0.389112	0.682	0.164	0	2	Yipf6
Eps8l2	0	0.389004	0.637	0.111	0	2	Eps8l2
Clstn11	0	0.388976	0.734	0.219	0	2	Clstn1
Psmc5	0	0.388708	0.887	0.379	0	2	Psmc5
Copb2	0	0.388658	0.855	0.353	0	2	Copb2
Dusp7	0	0.388585	0.587	0.143	0	2	Dusp7
Etl4	0	0.388468	0.622	0.119	0	2	Etl4
Wdr43	0	0.38833	0.808	0.302	0	2	Wdr43
Mrps14	0	0.387907	0.867	0.376	0	2	Mrps14
Cgn	0	0.387347	0.624	0.119	0	2	Cgn
Hint2	0	0.386661	0.767	0.249	0	2	Hint2
Smarcc1	0	0.386572	0.826	0.296	0	2	Smarcc1
Grtp1	0	0.386543	0.526	0.057	0	2	Grtp1
Msi2	0	0.386011	0.792	0.246	0	2	Msi2
Dhcr24	0	0.385445	0.557	0.095	0	2	Dhcr24
Gsk3b	0	0.385398	0.907	0.382	0	2	Gsk3b
Bin1	0	0.385083	0.732	0.236	0	2	Bin1
Shtn1	0	0.384176	0.629	0.124	0	2	Shtn1
Ptges	0	0.383891	0.59	0.132	0	2	Ptges
Nt5c	0	0.383807	0.792	0.276	0	2	Nt5c
Eps8l3	0	0.383182	0.303	0.01	0	2	Eps8l3
Xpnpep1	0	0.38194	0.742	0.242	0	2	Xpnpep1
Fnbp1l1	0	0.381905	0.752	0.218	0	2	Fnbp1l
Sowahb	0	0.381746	0.531	0.067	0	2	Sowahb
Arl6ip5	0	0.38174	0.814	0.314	0	2	Arl6ip5
Ube2n	0	0.381137	0.923	0.438	0	2	Ube2n
Krt78	0	0.381009	0.387	0.023	0	2	Krt78
Wdr61	0	0.38097	0.754	0.256	0	2	Wdr61
Fkbp2	0	0.380823	0.823	0.325	0	2	Fkbp2
Cenpb	0	0.380719	0.871	0.353	0	2	Cenpb
Lsm8	0	0.380704	0.774	0.251	0	2	Lsm8
Pcbd1	0	0.380175	0.602	0.11	0	2	Pcbd1
Csnk2b	0	0.37991	0.906	0.401	0	2	Csnk2b
Skp1a	0	0.379841	0.868	0.354	0	2	Skp1a
Sh2d4a	0	0.379823	0.561	0.076	0	2	Sh2d4a
Eif3b	0	0.379773	0.893	0.383	0	2	Eif3b
Tbc1d11	0	0.37962	0.794	0.24	0	2	Tbc1d1
Nudcd2	0	0.379275	0.781	0.269	0	2	Nudcd2
Ebpl	0	0.379202	0.632	0.179	0	2	Ebpl
Kin	0	0.379141	0.721	0.201	0	2	Kin
AI661453	0	0.37893	0.59	0.088	0	2	AI661453
Larp4b	0	0.378837	0.902	0.352	0	2	Larp4b
Ly6c1	0	0.378752	0.621	0.168	0	2	Ly6c1
Mrpl57	0	0.378729	0.877	0.35	0	2	Mrpl57
Vsig1	0	0.378077	0.436	0.022	0	2	Vsig1
Rida	0	0.377789	0.628	0.145	0	2	Rida
Srpk1	0	0.377653	0.853	0.319	0	2	Srpk1
Dnaja2	0	0.377154	0.907	0.423	0	2	Dnaja2
Daam1	0	0.377055	0.672	0.202	0	2	Daam1
Rab1a	0	0.377004	0.909	0.404	0	2	Rab1a
Ly6k	0	0.376847	0.277	0.038	0	2	Ly6k
Ghitm	0	0.376782	0.877	0.365	0	2	Ghitm
Pygb	0	0.376291	0.715	0.208	0	2	Pygb
Pik3r3	0	0.376192	0.567	0.112	0	2	Pik3r3
Ppm1g	0	0.37596	0.866	0.327	0	2	Ppm1g
Plekhs1	0	0.374325	0.478	0.082	0	2	Plekhs1
Rnf6	0	0.374014	0.79	0.252	0	2	Rnf6
Cebpg	0	0.374011	0.799	0.255	0	2	Cebpg
Tjp1	0	0.373954	0.661	0.163	0	2	Tjp1
Ergic3	0	0.373893	0.842	0.354	0	2	Ergic3
Aimp1	0	0.373734	0.878	0.369	0	2	Aimp1
Wee1	0	0.37346	0.665	0.177	0	2	Wee1
Fgfbp1	0	0.37337	0.463	0.101	0	2	Fgfbp1
Gm14137	0	0.37307	0.42	0.034	0	2	Gm14137
Nucks1	0	0.372685	0.915	0.395	0	2	Nucks1
Desi1	0	0.372595	0.697	0.198	0	2	Desi1
Trp53	0	0.372397	0.856	0.342	0	2	Trp53
Cox14	0	0.372366	0.882	0.363	0	2	Cox14
Itpk1	0	0.372174	0.588	0.112	0	2	Itpk1
Erh	0	0.372053	0.804	0.297	0	2	Erh
Mcu	0	0.372045	0.653	0.147	0	2	Mcu
Slc25a10	0	0.371816	0.602	0.117	0	2	Slc25a10
Rab3ip	0	0.371735	0.652	0.15	0	2	Rab3ip
Ssbp3	0	0.371628	0.809	0.277	0	2	Ssbp3
Lig1	0	0.371312	0.695	0.201	0	2	Lig1
Tnks1bp1	0	0.371168	0.667	0.171	0	2	Tnks1bp1
Slc25a39	0	0.370367	0.793	0.283	0	2	Slc25a39
Ubn21	0	0.369454	0.82	0.301	0	2	Ubn2
Psmc2	0	0.369265	0.843	0.328	0	2	Psmc2
Aebp2	0	0.368896	0.807	0.301	0	2	Aebp2
Myo1e	0	0.368726	0.684	0.178	0	2	Myo1e
Sh3rf1	0	0.368596	0.629	0.116	0	2	Sh3rf1
Coro2a	0	0.368064	0.564	0.086	0	2	Coro2a
Mrpl36	0	0.36734	0.793	0.284	0	2	Mrpl36
Dag1	0	0.366726	0.72	0.247	0	2	Dag1
Rps6ka1	0	0.366495	0.663	0.134	0	2	Rps6ka1
Abcc3	0	0.366334	0.538	0.093	0	2	Abcc3
Suclg1	0	0.366321	0.817	0.319	0	2	Suclg1
Smarca41	0	0.366175	0.847	0.318	0	2	Smarca4
Bex1	0	0.36574	0.471	0.109	0	2	Bex1
Cops6	0	0.365086	0.844	0.345	0	2	Cops6
Cmc1	0	0.364652	0.712	0.202	0	2	Cmc1
Psma1	0	0.364356	0.902	0.4	0	2	Psma1
Pdlim2	0	0.363028	0.637	0.132	0	2	Pdlim2
Lypd3	0	0.363006	0.473	0.057	0	2	Lypd3
Gjb3	0	0.363001	0.507	0.074	0	2	Gjb3
Ubap21	0	0.361711	0.788	0.257	0	2	Ubap2
Mid1ip1	0	0.360884	0.653	0.186	0	2	Mid1ip1
Bcap31	0	0.360454	0.851	0.364	0	2	Bcap31
Etfb	0	0.360216	0.834	0.333	0	2	Etfb
Car9	0	0.360124	0.369	0.039	0	2	Car9
Mvb12a	0	0.35995	0.824	0.305	0	2	Mvb12a
G3bp2	0	0.359906	0.856	0.358	0	2	G3bp2
Slirp	0	0.359875	0.828	0.313	0	2	Slirp
Adrm1	0	0.359858	0.843	0.328	0	2	Adrm1
GRCh38-MYCN	0	0.359734	0.723	0.219	0	2	GRCh38-MYCN
Slc44a4	0	0.359344	0.513	0.059	0	2	Slc44a4
Ezh2	0	0.358975	0.733	0.221	0	2	Ezh2
Eif4e2	0	0.358873	0.889	0.391	0	2	Eif4e2
Mettl26	0	0.358706	0.705	0.2	0	2	Mettl26
Yipf1	0	0.358415	0.7	0.221	0	2	Yipf1
Etfa	0	0.358376	0.786	0.299	0	2	Etfa
Capn2	0	0.358365	0.77	0.274	0	2	Capn2
Nmd3	0	0.357802	0.756	0.238	0	2	Nmd3
Tnfaip1	0	0.357712	0.753	0.244	0	2	Tnfaip1
Erg28	0	0.357249	0.697	0.214	0	2	Erg28
Aig1	0	0.356554	0.77	0.239	0	2	Aig1
Elovl7	0	0.356501	0.611	0.104	0	2	Elovl7
Rnf180	0	0.356097	0.538	0.055	0	2	Rnf180
Slc35f5	0	0.355901	0.655	0.165	0	2	Slc35f5
Tmem159	0	0.355834	0.581	0.161	0	2	Tmem159
Thoc7	0	0.355789	0.863	0.352	0	2	Thoc7
Tuft1	0	0.355479	0.574	0.102	0	2	Tuft1
Arhgef16	0	0.355313	0.617	0.103	0	2	Arhgef16
Pmvk	0	0.355144	0.65	0.198	0	2	Pmvk
Psmc4	0	0.35494	0.864	0.362	0	2	Psmc4
Cep170b	0	0.354907	0.654	0.158	0	2	Cep170b
Mdfi	0	0.35416	0.518	0.092	0	2	Mdfi
Ufm1	0	0.354153	0.846	0.326	0	2	Ufm1
Rnps1	0	0.353937	0.817	0.297	0	2	Rnps1
Mrps34	0	0.353638	0.783	0.266	0	2	Mrps34
Clasp1	0	0.353128	0.63	0.167	0	2	Clasp1
Mtch2	0	0.352582	0.836	0.331	0	2	Mtch2
Rfk	0	0.352542	0.686	0.184	0	2	Rfk
Irx2	0	0.352256	0.495	0.075	0	2	Irx2
Eif4ebp2	0	0.351918	0.78	0.254	0	2	Eif4ebp2
Pvr	0	0.351615	0.738	0.23	0	2	Pvr
Paics	0	0.351457	0.766	0.279	0	2	Paics
Ddr1	0	0.351446	0.643	0.152	0	2	Ddr1
Mrps21	0	0.351154	0.879	0.381	0	2	Mrps21
Ptprk	0	0.351074	0.712	0.184	0	2	Ptprk
Atxn7l3b	0	0.351022	0.898	0.383	0	2	Atxn7l3b
Arhgap32	0	0.350977	0.561	0.12	0	2	Arhgap32
Cdk19	0	0.350938	0.645	0.126	0	2	Cdk19
1110008P14Rik	0	0.350405	0.805	0.282	0	2	1110008P14Rik
Hells	0	0.350364	0.62	0.169	0	2	Hells
Hsd17b12	0	0.350351	0.813	0.294	0	2	Hsd17b12
Nudt2	0	0.349465	0.646	0.154	0	2	Nudt2
Dhx9	0	0.349457	0.835	0.318	0	2	Dhx9
Smad2	0	0.349374	0.663	0.168	0	2	Smad2
Lgr4	0	0.349242	0.59	0.108	0	2	Lgr4
Cops5	0	0.34873	0.834	0.318	0	2	Cops5
Tnks2	0	0.348579	0.801	0.291	0	2	Tnks2
Srd5a1	0	0.347495	0.492	0.095	0	2	Srd5a1
Arc	0	0.34744	0.494	0.12	0	2	Arc
Rab10	0	0.347433	0.87	0.379	0	2	Rab10
Sars	0	0.346987	0.845	0.342	0	2	Sars
Hddc2	0	0.346807	0.692	0.198	0	2	Hddc2
Adh5	0	0.346621	0.822	0.315	0	2	Adh5
Pin4	0	0.346353	0.814	0.285	0	2	Pin4
Dtymk	0	0.346349	0.812	0.305	0	2	Dtymk
Dync1i2	0	0.345519	0.879	0.353	0	2	Dync1i2
Degs2	0	0.345517	0.397	0.038	0	2	Degs2
Dram2	0	0.345268	0.637	0.139	0	2	Dram2
Mrpl28	0	0.343849	0.818	0.313	0	2	Mrpl28
Fhdc1	0	0.343779	0.512	0.076	0	2	Fhdc1
Tmem183a	0	0.343672	0.782	0.248	0	2	Tmem183a
Tpd52l2	0	0.343619	0.798	0.283	0	2	Tpd52l2
Chmp1b	0	0.343518	0.697	0.165	0	2	Chmp1b
Fasn1	0	0.343485	0.705	0.23	0	2	Fasn
2610528J11Rik	0	0.343391	0.531	0.071	0	2	2610528J11Rik
Sptssa	0	0.343258	0.832	0.341	0	2	Sptssa
Mapk1	0	0.342794	0.844	0.315	0	2	Mapk1
Dnajc21	0	0.342476	0.741	0.24	0	2	Dnajc21
Insig2	0	0.342464	0.658	0.179	0	2	Insig2
Fuca1	0	0.342278	0.845	0.351	0	2	Fuca1
Kctd14	0	0.342042	0.418	0.073	0	2	Kctd14
Eif3g	0	0.342017	0.885	0.384	0	2	Eif3g
Stub1	0	0.341949	0.888	0.379	0	2	Stub1
Dnajc2	0	0.341931	0.799	0.273	0	2	Dnajc2
Rp9	0	0.341906	0.852	0.334	0	2	Rp9
Snrpa1	0	0.341823	0.81	0.299	0	2	Snrpa1
Tet3	0	0.341774	0.736	0.252	0	2	Tet3
Ebp	0	0.341695	0.764	0.274	0	2	Ebp
Dsc2	0	0.341082	0.531	0.083	0	2	Dsc2
Erbb3	0	0.340819	0.573	0.093	0	2	Erbb3
Tor1aip2	0	0.340766	0.801	0.279	0	2	Tor1aip2
Eif3d	0	0.340712	0.894	0.381	0	2	Eif3d
Ndufs4	0	0.340692	0.867	0.364	0	2	Ndufs4
Fam173a	0	0.340571	0.788	0.275	0	2	Fam173a
Lrrk1	0	0.340449	0.63	0.15	0	2	Lrrk1
Elof1	0	0.340246	0.814	0.303	0	2	Elof1
Rin2	0	0.340144	0.668	0.168	0	2	Rin2
Anxa8	0	0.339867	0.515	0.129	0	2	Anxa8
Ythdf2	0	0.339386	0.776	0.264	0	2	Ythdf2
Usp6nl	0	0.33892	0.622	0.128	0	2	Usp6nl
Mrps18b	0	0.338708	0.722	0.214	0	2	Mrps18b
Rangap1	0	0.337905	0.818	0.278	0	2	Rangap1
Tes1	0	0.337792	0.939	0.392	0	2	Tes
Nemf1	0	0.337742	0.781	0.262	0	2	Nemf
Pxdc1	0	0.337231	0.606	0.141	0	2	Pxdc1
Vars1	0	0.336702	0.813	0.292	0	2	Vars
Plin3	0	0.336412	0.727	0.202	0	2	Plin3
Usp14	0	0.336074	0.769	0.266	0	2	Usp14
Fut8	0	0.335981	0.591	0.142	0	2	Fut8
Grhpr	0	0.335916	0.639	0.177	0	2	Grhpr
Prkca	0	0.334692	0.639	0.151	0	2	Prkca
Rer1	0	0.334689	0.875	0.387	0	2	Rer1
Casp6	0	0.33437	0.638	0.149	0	2	Casp6
Tmem98	0	0.333482	0.582	0.103	0	2	Tmem98
Tsen34	0	0.333067	0.804	0.308	0	2	Tsen34
Ick	0	0.332856	0.566	0.111	0	2	Ick
Kdm5b	0	0.33278	0.803	0.286	0	2	Kdm5b
Rtcb	0	0.332708	0.81	0.296	0	2	Rtcb
Vopp1	0	0.332332	0.57	0.1	0	2	Vopp1
Slc35e4	0	0.332085	0.641	0.189	0	2	Slc35e4
Acer2	0	0.332058	0.573	0.112	0	2	Acer2
9530034E10Rik	0	0.332022	0.385	0.032	0	2	9530034E10Rik
Ttc39a	0	0.330905	0.551	0.09	0	2	Ttc39a
Abca3	0	0.330838	0.603	0.134	0	2	Abca3
Eif3j1	0	0.330657	0.887	0.386	0	2	Eif3j1
Mrps12	0	0.330642	0.795	0.285	0	2	Mrps12
Yrdc	0	0.330176	0.822	0.299	0	2	Yrdc
Abhd17c	0	0.329884	0.646	0.164	0	2	Abhd17c
Fam135a	0	0.328989	0.589	0.122	0	2	Fam135a
Lap3	0	0.328842	0.728	0.259	0	2	Lap3
Acads	0	0.328764	0.688	0.208	0	2	Acads
Eif4a3	0	0.328648	0.864	0.347	0	2	Eif4a3
Mpp5	0	0.32809	0.708	0.191	0	2	Mpp5
Tmem64	0	0.327968	0.59	0.134	0	2	Tmem64
Mkrn2os	0	0.327782	0.459	0.067	0	2	Mkrn2os
Sema3c	0	0.327599	0.566	0.133	0	2	Sema3c
Dcun1d5	0	0.327115	0.836	0.35	0	2	Dcun1d5
Unc13b	0	0.326711	0.539	0.087	0	2	Unc13b
Amd1	0	0.326662	0.744	0.221	0	2	Amd1
Imp3	0	0.326599	0.837	0.334	0	2	Imp3
Mrpl18	0	0.326486	0.83	0.325	0	2	Mrpl18
Tfg	0	0.326312	0.772	0.279	0	2	Tfg
Erp44	0	0.326062	0.769	0.286	0	2	Erp44
BC016579	0	0.325853	0.455	0.039	0	2	BC016579
Arpc1a	0	0.325788	0.87	0.381	0	2	Arpc1a
Fam96a	0	0.325726	0.758	0.265	0	2	Fam96a
Pdcd10	0	0.325548	0.874	0.357	0	2	Pdcd10
Plekhg3	0	0.325537	0.671	0.178	0	2	Plekhg3
Elf1	0	0.325442	0.866	0.349	0	2	Elf1
Mrps7	0	0.32528	0.811	0.301	0	2	Mrps7
Tomm5	0	0.325188	0.819	0.334	0	2	Tomm5
Sbds	0	0.325142	0.842	0.314	0	2	Sbds
Mcee	0	0.323247	0.677	0.199	0	2	Mcee
B4galt6	0	0.32284	0.549	0.113	0	2	B4galt6
Churc1	0	0.322395	0.78	0.274	0	2	Churc1
Fam120a	0	0.322165	0.776	0.288	0	2	Fam120a
Ddt	0	0.322051	0.746	0.251	0	2	Ddt
Trim2	0	0.321994	0.6	0.15	0	2	Trim2
Ces2g	0	0.321653	0.448	0.048	0	2	Ces2g
Serf1	0	0.321631	0.745	0.252	0	2	Serf1
Epb41l4b	0	0.321521	0.514	0.079	0	2	Epb41l4b
Sbsn	0	0.321048	0.433	0.11	0	2	Sbsn
Selenoi1	0	0.320971	0.705	0.208	0	2	Selenoi
Cdkn2b	0	0.320618	0.518	0.103	0	2	Cdkn2b
Sfxn1	0	0.320526	0.746	0.256	0	2	Sfxn1
Dnajc15	0	0.320496	0.754	0.263	0	2	Dnajc15
Tmem40	0	0.320461	0.507	0.064	0	2	Tmem40
Txndc9	0	0.320345	0.829	0.306	0	2	Txndc9
3110043O21Rik	0	0.32013	0.617	0.127	0	2	3110043O21Rik
Banf1	0	0.31987	0.881	0.371	0	2	Banf1
Mia2	0	0.319726	0.788	0.259	0	2	Mia2
Gtf3c6	0	0.319666	0.727	0.225	0	2	Gtf3c6
Cuta	0	0.319016	0.837	0.345	0	2	Cuta
Acadl	0	0.318887	0.783	0.293	0	2	Acadl
Tcerg1	0	0.318528	0.78	0.285	0	2	Tcerg1
Dusp22	0	0.318527	0.548	0.093	0	2	Dusp22
Zfp800	0	0.318112	0.67	0.182	0	2	Zfp800
Polr2j	0	0.317907	0.833	0.323	0	2	Polr2j
Ndufs3	0	0.317622	0.832	0.335	0	2	Ndufs3
Nudt5	0	0.316667	0.714	0.226	0	2	Nudt5
Naa38	0	0.316553	0.768	0.285	0	2	Naa38
Arfgef3	0	0.31651	0.462	0.056	0	2	Arfgef3
Chmp3	0	0.316469	0.803	0.282	0	2	Chmp3
Aifm1	0	0.316097	0.614	0.167	0	2	Aifm1
Slc35a3	0	0.315728	0.553	0.101	0	2	Slc35a3
Mrpl9	0	0.315582	0.681	0.191	0	2	Mrpl9
Fam91a1	0	0.315542	0.69	0.203	0	2	Fam91a1
Cetn3	0	0.315167	0.82	0.309	0	2	Cetn3
Dera	0	0.314903	0.673	0.188	0	2	Dera
Tmem208	0	0.31455	0.827	0.332	0	2	Tmem208
Pdlim5	0	0.314445	0.829	0.271	0	2	Pdlim5
Fabp6	0	0.314439	0.472	0.038	0	2	Fabp6
Mfsd4a	0	0.314232	0.583	0.108	0	2	Mfsd4a
Bcas2	0	0.312862	0.844	0.34	0	2	Bcas2
Syt7	0	0.312705	0.38	0.063	0	2	Syt7
Chmp1a	0	0.312169	0.764	0.257	0	2	Chmp1a
Fam46a	0	0.312164	0.771	0.296	0	2	Fam46a
Ctr9	0	0.312153	0.679	0.188	0	2	Ctr9
Cttnbp2nl	0	0.312048	0.599	0.151	0	2	Cttnbp2nl
Foxp1	0	0.312032	0.888	0.363	0	2	Foxp1
Ar	0	0.311881	0.729	0.21	0	2	Ar
Tmbim1	0	0.311588	0.784	0.272	0	2	Tmbim1
Prkci	0	0.311297	0.604	0.127	0	2	Prkci
Foxo1	0	0.311047	0.635	0.175	0	2	Foxo1
Tom1l1	0	0.310921	0.551	0.103	0	2	Tom1l1
Eppk1	0	0.310814	0.508	0.102	0	2	Eppk1
Rnf4	0	0.310568	0.841	0.313	0	2	Rnf4
Pgap1	0	0.310271	0.505	0.085	0	2	Pgap1
Sema4b	0	0.31013	0.548	0.132	0	2	Sema4b
Mcm71	0	0.309914	0.723	0.219	0	2	Mcm7
Phactr4	0	0.309839	0.61	0.148	0	2	Phactr4
Ten1	0	0.309597	0.727	0.241	0	2	Ten1
Ubl4a	0	0.309498	0.74	0.253	0	2	Ubl4a
Clock1	0	0.309453	0.698	0.22	0	2	Clock
Pura	0	0.309023	0.817	0.317	0	2	Pura
Scamp2	0	0.308917	0.793	0.273	0	2	Scamp2
Letm1	0	0.308747	0.66	0.184	0	2	Letm1
Pkp4	0	0.308735	0.697	0.207	0	2	Pkp4
Eml4	0	0.308474	0.759	0.25	0	2	Eml4
Pitpna1	0	0.308415	0.918	0.466	0	2	Pitpna
Mrpl32	0	0.307576	0.8	0.283	0	2	Mrpl32
Plekhh1	0	0.307545	0.517	0.063	0	2	Plekhh1
Cfap20	0	0.307457	0.727	0.239	0	2	Cfap20
Xrn2	0	0.306755	0.854	0.344	0	2	Xrn2
Ctdspl	0	0.306235	0.614	0.169	0	2	Ctdspl
Aen	0	0.306065	0.705	0.225	0	2	Aen
Tgfa	0	0.30605	0.505	0.075	0	2	Tgfa
Cpd	0	0.305602	0.756	0.254	0	2	Cpd
Larp1	0	0.305521	0.79	0.299	0	2	Larp1
Specc1l	0	0.305287	0.643	0.184	0	2	Specc1l
Bcar3	0	0.305265	0.475	0.068	0	2	Bcar3
Tbcb	0	0.305215	0.842	0.352	0	2	Tbcb
Mak16	0	0.305148	0.715	0.235	0	2	Mak16
Paqr8	0	0.305044	0.401	0.035	0	2	Paqr8
Slco2a1	0	0.304973	0.541	0.118	0	2	Slco2a1
Lif	0	0.304742	0.453	0.098	0	2	Lif
Knop11	0	0.304631	0.758	0.266	0	2	Knop1
Hmgcr	0	0.304421	0.705	0.231	0	2	Hmgcr
Add3	0	0.304284	0.67	0.195	0	2	Add3
Gale	0	0.303702	0.59	0.127	0	2	Gale
Plekha6	0	0.303649	0.518	0.089	0	2	Plekha6
Mrpl51	0	0.303643	0.826	0.324	0	2	Mrpl51
Syngr2	0	0.303582	0.844	0.332	0	2	Syngr2
Tm9sf2	0	0.303304	0.754	0.273	0	2	Tm9sf2
Chd91	0	0.303096	0.711	0.198	0	2	Chd9
Psmd13	0	0.303026	0.854	0.357	0	2	Psmd13
Ola1	0	0.302701	0.788	0.298	0	2	Ola1
Bod1	0	0.302302	0.721	0.244	0	2	Bod1
Stk39	0	0.302162	0.574	0.143	0	2	Stk39
Tmem56	0	0.301781	0.337	0.042	0	2	Tmem56
Ddx1	0	0.301751	0.74	0.268	0	2	Ddx1
Pdcd6ip	0	0.301184	0.887	0.371	0	2	Pdcd6ip
Clint1	0	0.300801	0.845	0.328	0	2	Clint1
Cnih4	0	0.300655	0.858	0.363	0	2	Cnih4
Epb41l4aos	0	0.300484	0.731	0.247	0	2	Epb41l4aos
Ipo5	0	0.30048	0.766	0.282	0	2	Ipo5
Osbpl2	0	0.300461	0.558	0.111	0	2	Osbpl2
2610507B11Rik1	0	0.300423	0.683	0.21	0	2	2610507B11Rik
Eid2	0	0.300266	0.485	0.127	0	2	Eid2
Prdx3	0	0.299974	0.68	0.218	0	2	Prdx3
Pigt	0	0.299875	0.771	0.282	0	2	Pigt
Tuba1c	0	0.299868	0.892	0.401	0	2	Tuba1c
Med9	0	0.299802	0.644	0.181	0	2	Med9
Dyrk3	0	0.299627	0.515	0.103	0	2	Dyrk3
Dhx15	0	0.29962	0.862	0.362	0	2	Dhx15
A130010J15Rik	0	0.299534	0.481	0.075	0	2	A130010J15Rik
Osbpl3	0	0.299519	0.503	0.111	0	2	Osbpl3
Nlrp10	0	0.29939	0.333	0.028	0	2	Nlrp10
Mark2	0	0.299302	0.828	0.296	0	2	Mark2
Atp13a31	0	0.299158	0.801	0.317	0	2	Atp13a3
Ralbp1	0	0.29908	0.839	0.328	0	2	Ralbp1
Map7	0	0.299078	0.596	0.121	0	2	Map7
Chmp5	0	0.299074	0.828	0.311	0	2	Chmp5
Gchfr	0	0.298618	0.429	0.054	0	2	Gchfr
Nsd21	0	0.298511	0.751	0.252	0	2	Nsd2
Rad23b	0	0.29749	0.833	0.33	0	2	Rad23b
Cdk6	0	0.297481	0.563	0.148	0	2	Cdk6
Kif2a	0	0.297476	0.694	0.223	0	2	Kif2a
S100a1	0	0.297363	0.704	0.257	0	2	S100a1
0610040J01Rik	0	0.297267	0.55	0.097	0	2	0610040J01Rik
Phf5a	0	0.297121	0.876	0.374	0	2	Phf5a
Clip1	0	0.297067	0.726	0.248	0	2	Clip1
Srp19	0	0.297034	0.828	0.335	0	2	Srp19
0610012G03Rik	0	0.297032	0.818	0.315	0	2	0610012G03Rik
Cyth2	0	0.296916	0.794	0.292	0	2	Cyth2
Srp72	0	0.296813	0.844	0.346	0	2	Srp72
Cracr2b	0	0.296684	0.583	0.114	0	2	Cracr2b
Fer1l4	0	0.296448	0.444	0.033	0	2	Fer1l4
Cbr1	0	0.296134	0.67	0.222	0	2	Cbr1
Mrpl21	0	0.295936	0.792	0.289	0	2	Mrpl21
Bola1	0	0.295824	0.7	0.218	0	2	Bola1
Timm8a1	0	0.295648	0.752	0.257	0	2	Timm8a1
Itpr3	0	0.295236	0.592	0.122	0	2	Itpr3
BC030870	0	0.295194	0.375	0.038	0	2	BC030870
Mtx2	0	0.294644	0.72	0.239	0	2	Mtx2
Commd3	0	0.294587	0.807	0.321	0	2	Commd3
Cdk81	0	0.293929	0.677	0.207	0	2	Cdk8
Rab4a	0	0.293692	0.502	0.087	0	2	Rab4a
Crybg1	0	0.293685	0.592	0.107	0	2	Crybg1
Sdf2l1	0	0.29334	0.613	0.176	0	2	Sdf2l1
Dnajc5	0	0.293206	0.85	0.33	0	2	Dnajc5
Gm472831	0	0.29317	0.818	0.23	0	2	Gm47283
Brix1	0	0.293086	0.777	0.262	0	2	Brix1
Mycbp	0	0.292855	0.63	0.165	0	2	Mycbp
Abcf1	0	0.292811	0.848	0.34	0	2	Abcf1
Scaf11	0	0.292432	0.861	0.359	0	2	Scaf11
Nbea	0	0.291817	0.599	0.141	0	2	Nbea
Hipk2	0	0.291748	0.663	0.191	0	2	Hipk2
Sipa1l3	0	0.291645	0.566	0.114	0	2	Sipa1l3
Mcm4	0	0.291549	0.603	0.163	0	2	Mcm4
Spats2l	0	0.291449	0.386	0.093	0	2	Spats2l
Tnik	0	0.291284	0.47	0.071	0	2	Tnik
Mrpl38	0	0.29127	0.766	0.256	0	2	Mrpl38
Hcfc1r1	0	0.291082	0.82	0.335	0	2	Hcfc1r1
Tomm40	0	0.29083	0.808	0.31	0	2	Tomm40
Gpd21	0	0.29074	0.737	0.196	0	2	Gpd2
Wwc1	0	0.290738	0.586	0.131	0	2	Wwc1
Cd3eap	0	0.290655	0.62	0.185	0	2	Cd3eap
Arap2	0	0.29056	0.624	0.13	0	2	Arap2
Fbxw9	0	0.290509	0.578	0.136	0	2	Fbxw9
Fip1l1	0	0.289737	0.798	0.291	0	2	Fip1l1
B3gnt3	0	0.289489	0.446	0.065	0	2	B3gnt3
Lactb	0	0.289074	0.619	0.164	0	2	Lactb
Psmd11	0	0.288883	0.877	0.378	0	2	Psmd11
Psapl1	0	0.288795	0.37	0.027	0	2	Psapl1
Tbl1x	0	0.288573	0.74	0.269	0	2	Tbl1x
Fgd6	0	0.288446	0.519	0.086	0	2	Fgd6
Ndufb3	0	0.288365	0.872	0.376	0	2	Ndufb3
2310039H08Rik	0	0.287399	0.672	0.207	0	2	2310039H08Rik
Bag2	0	0.287208	0.607	0.17	0	2	Bag2
Pdha1	0	0.287077	0.759	0.295	0	2	Pdha1
Ccar1	0	0.286957	0.843	0.353	0	2	Ccar1
Acer3	0	0.286165	0.657	0.175	0	2	Acer3
Rbbp4	0	0.286148	0.839	0.34	0	2	Rbbp4
Vezt	0	0.285721	0.519	0.113	0	2	Vezt
Sypl	0	0.285546	0.832	0.309	0	2	Sypl
Nfe2l11	0	0.285292	0.803	0.3	0	2	Nfe2l1
Uba1	0	0.285163	0.838	0.34	0	2	Uba1
Lmo4	0	0.28502	0.827	0.329	0	2	Lmo4
Pof1b	0	0.284948	0.472	0.057	0	2	Pof1b
Supt16	0	0.284464	0.783	0.283	0	2	Supt16
Esf1	0	0.284377	0.771	0.29	0	2	Esf1
Idh3a	0	0.283536	0.713	0.241	0	2	Idh3a
Pkn2	0	0.283337	0.84	0.33	0	2	Pkn2
Pak1ip1	0	0.283244	0.817	0.303	0	2	Pak1ip1
Irx5	0	0.283198	0.451	0.068	0	2	Irx5
Actl6a	0	0.282986	0.768	0.269	0	2	Actl6a
Cetn2	0	0.282968	0.683	0.223	0	2	Cetn2
Homer2	0	0.282597	0.557	0.129	0	2	Homer2
Mrpl17	0	0.282424	0.826	0.325	0	2	Mrpl17
Rasef	0	0.28236	0.457	0.064	0	2	Rasef
Trim26	0	0.282289	0.679	0.199	0	2	Trim26
Gnl2	0	0.282238	0.702	0.231	0	2	Gnl2
Myo15b	0	0.281686	0.295	0.016	0	2	Myo15b
Mettl9	0	0.281446	0.803	0.314	0	2	Mettl9
Efna1	0	0.281413	0.485	0.107	0	2	Efna1
Pak1	0	0.281132	0.685	0.154	0	2	Pak1
Cryl1	0	0.281124	0.484	0.085	0	2	Cryl1
1110008L16Rik	0	0.280928	0.464	0.078	0	2	1110008L16Rik
Cox20	0	0.280834	0.727	0.24	0	2	Cox20
Fsd1l	0	0.280789	0.408	0.064	0	2	Fsd1l
Emc4	0	0.280743	0.741	0.25	0	2	Emc4
Tfdp1	0	0.280234	0.691	0.226	0	2	Tfdp1
Mlph	0	0.279921	0.477	0.067	0	2	Mlph
Mtus1	0	0.279694	0.59	0.139	0	2	Mtus1
Hdac3	0	0.279454	0.673	0.197	0	2	Hdac3
Agpat2	0	0.279137	0.591	0.153	0	2	Agpat2
Ovol1	0	0.278756	0.425	0.071	0	2	Ovol1
Mrpl43	0	0.278269	0.818	0.298	0	2	Mrpl43
Mvp	0	0.278209	0.789	0.266	0	2	Mvp
Ndufs8	0	0.27816	0.818	0.328	0	2	Ndufs8
Mrps36	0	0.277933	0.743	0.27	0	2	Mrps36
Clca3b	0	0.277882	0.255	0.034	0	2	Clca3b
Mob3b	0	0.277643	0.457	0.067	0	2	Mob3b
Naa15	0	0.277568	0.815	0.313	0	2	Naa15
Ube2e3	0	0.276455	0.8	0.3	0	2	Ube2e3
Rell1	0	0.27539	0.742	0.227	0	2	Rell1
Leng9	0	0.275325	0.474	0.071	0	2	Leng9
Sptlc2	0	0.275178	0.783	0.273	0	2	Sptlc2
Kif21a	0	0.274996	0.52	0.113	0	2	Kif21a
Mphosph6	0	0.274918	0.641	0.19	0	2	Mphosph6
Psmd3	0	0.274443	0.815	0.322	0	2	Psmd3
Sf3b4	0	0.274164	0.757	0.264	0	2	Sf3b4
Tlnrd1	0	0.274101	0.617	0.175	0	2	Tlnrd1
Cdc123	0	0.273696	0.743	0.248	0	2	Cdc123
Guk1	0	0.273426	0.764	0.28	0	2	Guk1
Srpk2	0	0.273297	0.82	0.308	0	2	Srpk2
Zdhhc21	0	0.272885	0.505	0.117	0	2	Zdhhc21
Myo5b	0	0.27288	0.477	0.08	0	2	Myo5b
Rassf7	0	0.272275	0.498	0.086	0	2	Rassf7
Parm1	0	0.271868	0.444	0.08	0	2	Parm1
Polr2m	0	0.271729	0.816	0.328	0	2	Polr2m
Rnf217	0	0.271211	0.576	0.146	0	2	Rnf217
Tusc3	0	0.27092	0.678	0.245	0	2	Tusc3
Med28	0	0.270882	0.805	0.302	0	2	Med28
Nudt14	0	0.270431	0.596	0.146	0	2	Nudt14
[truncated: 21,239 more rows]

## Sheet: All clusters (PRT)
	p_val	avg_log2FC	pct.1	pct.2	p_val_adj	cluster	gene
S100A8	0	4.22598	0.97	0.441	0	0	S100A8
S100A9	0	4.17671	0.956	0.394	0	0	S100A9
G0S2	0	3.8087	0.751	0.174	0	0	G0S2
IL1R2	0	3.65612	0.926	0.218	0	0	IL1R2
HDC	0	3.54891	0.881	0.106	0	0	HDC
ACOD1	0	3.47091	0.897	0.166	0	0	ACOD1
SLPI	0	3.41005	0.721	0.211	0	0	SLPI
TREM1	0	3.2377	0.774	0.114	0	0	TREM1
CLEC4D	0	3.19488	0.947	0.27	0	0	CLEC4D
SRGN	0	3.13826	0.998	0.604	0	0	SRGN
LMNB1	0	3.01189	0.939	0.411	0	0	LMNB1
SLC7A11	0	3.00664	0.859	0.235	0	0	SLC7A11
IL1B	0	2.96647	0.952	0.473	0	0	IL1B
CCRL2	0	2.92837	0.934	0.419	0	0	CCRL2
RETNLG	0	2.92194	0.361	0.045	0	0	RETNLG
CD14	0	2.81995	0.949	0.525	0	0	CD14
CCR1	0	2.80406	0.889	0.21	0	0	CCR1
TYROBP	0	2.72092	0.987	0.467	0	0	TYROBP
CD52	0	2.71309	0.958	0.431	0	0	CD52
MARCKSL1	0	2.60784	0.917	0.697	0	0	MARCKSL1
BCL2A1B	0	2.58252	0.748	0.237	0	0	BCL2A1B
CLEC4N	0	2.57006	0.603	0.139	0	0	CLEC4N
PLEK	0	2.54852	0.881	0.286	0	0	PLEK
C5AR1	0	2.53023	0.695	0.165	0	0	C5AR1
MMP9	0	2.4689	0.506	0.034	0	0	MMP9
CLEC4E	0	2.46073	0.813	0.203	0	0	CLEC4E
ARG2	0	2.42711	0.652	0.171	0	0	ARG2
ALOX5AP	0	2.40827	0.752	0.22	0	0	ALOX5AP
CEBPB	0	2.405	0.99	0.731	0	0	CEBPB
LST1	0	2.39969	0.725	0.226	0	0	LST1
RAB7	0	2.38128	0.89	0.683	0	0	RAB7
SAMSN1	0	2.37274	0.817	0.236	0	0	SAMSN1
SLC16A3	0	2.3623	0.63	0.263	0	0	SLC16A3
PILRA	0	2.35752	0.517	0.076	0	0	PILRA
CXCL2	0	2.35397	0.99	0.793	0	0	CXCL2
FXYD5	0	2.31299	0.939	0.464	0	0	FXYD5
GMFG	0	2.31199	0.656	0.215	0	0	GMFG
TGM2	0	2.30417	0.722	0.336	0	0	TGM2
NINJ1	0	2.28883	0.909	0.507	0	0	NINJ1
MXD1	0	2.26706	0.711	0.263	0	0	MXD1
NLRP3	0	2.26688	0.686	0.189	0	0	NLRP3
CYP4F18	0	2.22749	0.735	0.198	0	0	CYP4F18
FTH1	0	2.22579	0.998	0.963	0	0	FTH1
CSF3R	0	2.21752	0.605	0.08	0	0	CSF3R
IFITM2	0	2.20892	0.934	0.696	0	0	IFITM2
RNF149	0	2.20665	0.783	0.457	0	0	RNF149
VASP	0	2.19617	0.792	0.529	0	0	VASP
BCL2A1D	0	2.1947	0.576	0.179	0	0	BCL2A1D
IL1RN	0	2.17263	0.889	0.409	0	0	IL1RN
X4833407H14RIK	0	2.16494	0.514	0.08	0	0	X4833407H14RIK
SNX20	0	2.15558	0.561	0.169	0	0	SNX20
GRINA	0	2.11438	0.739	0.494	0	0	GRINA
IL1F9	0	2.08095	0.339	0.046	0	0	IL1F9
RAC2	0	2.06601	0.675	0.212	0	0	RAC2
LCP1	0	2.05706	0.731	0.282	0	0	LCP1
BTG1	0	2.0499	0.959	0.796	0	0	BTG1
MSRB1	0	2.04054	0.847	0.524	0	0	MSRB1
CD300LD	0	2.03895	0.454	0.077	0	0	CD300LD
HCAR2	0	2.01448	0.843	0.317	0	0	HCAR2
RAB20	0	2.00329	0.72	0.345	0	0	RAB20
LITAF	0	1.99314	0.899	0.637	0	0	LITAF
ANKRD33B	0	1.99032	0.71	0.171	0	0	ANKRD33B
MCEMP1	0	1.97752	0.416	0.058	0	0	MCEMP1
COTL1	0	1.97189	0.776	0.461	0	0	COTL1
CD44	0	1.96809	0.768	0.422	0	0	CD44
CD53	0	1.9604	0.857	0.306	0	0	CD53
PTGS2OS2	0	1.94012	0.452	0.054	0	0	PTGS2OS2
SLC15A3	0	1.93848	0.699	0.223	0	0	SLC15A3
LILRB4A	0	1.93833	0.858	0.313	0	0	LILRB4A
ANTXR2	0	1.90152	0.488	0.148	0	0	ANTXR2
CD9	0	1.89508	0.941	0.746	0	0	CD9
SLFN1	0	1.8939	0.404	0.06	0	0	SLFN1
NCF2	0	1.87966	0.477	0.152	0	0	NCF2
RDH12	0	1.86703	0.252	0.028	0	0	RDH12
VPS37B	0	1.85457	0.723	0.473	0	0	VPS37B
PLAUR	0	1.84738	0.742	0.449	0	0	PLAUR
PRDX5	0	1.84625	0.829	0.703	0	0	PRDX5
GADD45B	0	1.81857	0.882	0.603	0	0	GADD45B
FCER1G	0	1.79217	0.969	0.447	0	0	FCER1G
TREM3	0	1.78975	0.356	0.024	0	0	TREM3
S100A11	0	1.78871	0.961	0.7	0	0	S100A11
PIM1	0	1.7839	0.856	0.583	0	0	PIM1
CCL3	0	1.77634	0.76	0.426	0	0	CCL3
CARD19	0	1.75347	0.811	0.516	0	0	CARD19
PTAFR	0	1.74042	0.507	0.151	0	0	PTAFR
NCF4	0	1.7313	0.476	0.144	0	0	NCF4
ARPC3	0	1.64806	0.844	0.722	0	0	ARPC3
PNRC1	0	1.62735	0.887	0.688	0	0	PNRC1
NFKBIA	0	1.62683	0.869	0.753	0	0	NFKBIA
CORO1A	0	1.6206	0.589	0.224	0	0	CORO1A
CXCR2	0	1.59755	0.284	0.022	0	0	CXCR2
EMILIN2	0	1.59048	0.447	0.111	0	0	EMILIN2
CD300LF	0	1.55781	0.433	0.094	0	0	CD300LF
SDCBP	0	1.5095	0.833	0.68	0	0	SDCBP
FTL1.PS1	0	1.19978	0.918	0.802	0	0	FTL1.PS1
EIF1	0	1.13244	0.995	0.916	0	0	EIF1
FTL1	0	1.10162	0.997	0.951	0	0	FTL1
TMSB4X	0	0.999334	0.992	0.942	0	0	TMSB4X
H3F3B	0	0.962309	0.99	0.921	0	0	H3F3B
DUSP1	2.32388e-306	1.29683	0.867	0.672	4.22923e-302	0	DUSP1
TNFAIP2	4.80959e-304	1.84868	0.477	0.158	8.75297e-300	0	TNFAIP2
ENTPD1	1.21274e-293	1.77833	0.407	0.115	2.20706e-289	0	ENTPD1
CLEC5A	7.97092e-290	1.56826	0.333	0.071	1.45063e-285	0	CLEC5A
JUNB	5.36017e-288	1.1639	0.946	0.828	9.75498e-284	0	JUNB
TDTOMATO	7.58542e-277	1.07836	0.716	0.376	1.38047e-272	0	TDTOMATO
TGIF1	2.12397e-272	1.48906	0.726	0.509	3.86541e-268	0	TGIF1
X2310001H17RIK	2.69281e-268	1.71223	0.455	0.162	4.90065e-264	0	X2310001H17RIK
LAPTM5	2.27744e-264	1.18405	0.65	0.277	4.14472e-260	0	LAPTM5
HP	1.75554e-256	1.87069	0.293	0.06	3.1949e-252	0	HP
SLFN4	6.57222e-256	1.29145	0.36	0.089	1.19608e-251	0	SLFN4
SPI1	6.82269e-251	1.53771	0.503	0.191	1.24166e-246	0	SPI1
GM5150	1.22426e-249	1.38821	0.267	0.05	2.22803e-245	0	GM5150
LSP1	4.78264e-247	1.60213	0.538	0.234	8.70393e-243	0	LSP1
ETS2	2.51404e-245	1.48784	0.708	0.534	4.5753e-241	0	ETS2
GABARAP	6.27827e-244	0.856934	0.883	0.814	1.14258e-239	0	GABARAP
ISG15	1.43439e-238	2.37919	0.681	0.464	2.61044e-234	0	ISG15
ADAM8	3.96324e-236	1.59008	0.378	0.115	7.21269e-232	0	ADAM8
IFRD1	1.8213e-230	1.16493	0.823	0.716	3.31458e-226	0	IFRD1
GNGT2	5.15011e-228	1.88282	0.466	0.197	9.37269e-224	0	GNGT2
RGCC	4.99056e-225	1.92468	0.447	0.171	9.08233e-221	0	RGCC
CCL6	3.66586e-223	1.92491	0.478	0.195	6.67151e-219	0	CCL6
TPD52	6.09571e-222	1.51116	0.692	0.559	1.10936e-217	0	TPD52
CSTB	4.73244e-213	0.930569	0.866	0.803	8.61256e-209	0	CSTB
NFKBID	4.34536e-210	1.49615	0.388	0.134	7.90812e-206	0	NFKBID
RABGEF1	1.65983e-208	1.60578	0.529	0.288	3.02072e-204	0	RABGEF1
GNG5	1.6602e-207	0.944134	0.847	0.761	3.02139e-203	0	GNG5
BTG2	3.68279e-206	1.13048	0.794	0.694	6.7023e-202	0	BTG2
COX17	5.57938e-198	1.65323	0.653	0.542	1.01539e-193	0	COX17
CYBA	6.27645e-196	0.998515	0.788	0.57	1.14225e-191	0	CYBA
SELPLG	3.32502e-194	1.489	0.416	0.164	6.0512e-190	0	SELPLG
SLC2A3	1.49355e-191	1.479	0.252	0.058	2.71811e-187	0	SLC2A3
UBC	8.51701e-190	0.8722	0.927	0.872	1.55001e-185	0	UBC
HCST	9.20753e-190	1.35012	0.369	0.128	1.67568e-185	0	HCST
PRDX6	1.07145e-187	1.31877	0.73	0.661	1.94993e-183	0	PRDX6
AA467197	9.99528e-187	1.52928	0.428	0.168	1.81904e-182	0	AA467197
EMD	2.97633e-186	1.46555	0.685	0.637	5.41663e-182	0	EMD
GPSM3	2.53447e-181	1.51107	0.437	0.208	4.61249e-177	0	GPSM3
H3F3A	1.30664e-178	0.701507	0.937	0.852	2.37795e-174	0	H3F3A
OSTF1	6.7234e-178	1.27781	0.673	0.573	1.22359e-173	0	OSTF1
CSRNP1	2.76516e-177	1.39821	0.619	0.448	5.03232e-173	0	CSRNP1
ITGB2	1.4153e-176	1.34726	0.374	0.147	2.5757e-172	0	ITGB2
KLF2	9.91877e-176	1.39985	0.626	0.404	1.80512e-171	0	KLF2
MAP1LC3B	3.4506e-175	1.05034	0.77	0.752	6.27975e-171	0	MAP1LC3B
HCLS1	1.30378e-173	1.30261	0.394	0.163	2.37275e-169	0	HCLS1
BCL2A1A	2.00132e-165	1.69401	0.361	0.138	3.64221e-161	0	BCL2A1A
GLA	2.59568e-164	1.28378	0.492	0.256	4.72388e-160	0	GLA
TNFRSF1B	2.88934e-162	1.32373	0.437	0.209	5.2583e-158	0	TNFRSF1B
CCL4	3.93358e-160	1.73165	0.615	0.408	7.15873e-156	0	CCL4
EFHD2	5.6697e-159	1.17226	0.677	0.569	1.03183e-154	0	EFHD2
EHD1	6.97505e-159	1.53978	0.586	0.439	1.26939e-154	0	EHD1
IL1A	4.92822e-158	1.71656	0.346	0.128	8.96887e-154	0	IL1A
PTPRC	1.74314e-157	1.28915	0.382	0.163	3.17235e-153	0	PTPRC
DEDD2	1.84293e-155	1.25361	0.487	0.263	3.35395e-151	0	DEDD2
SLFN2	3.29452e-154	1.51277	0.53	0.317	5.9957e-150	0	SLFN2
SELENOK	4.9145e-154	1.15802	0.75	0.753	8.94389e-150	0	SELENOK
TMBIM6	2.44263e-153	0.948043	0.746	0.727	4.44534e-149	0	TMBIM6
OSM	7.59319e-152	1.15892	0.402	0.168	1.38188e-147	0	OSM
STX11	1.07026e-150	1.5895	0.335	0.132	1.94776e-146	0	STX11
PPP1R15A	9.25256e-150	1.00398	0.702	0.595	1.68387e-145	0	PPP1R15A
MCL1	1.16144e-149	1.26403	0.651	0.573	2.1137e-145	0	MCL1
SMOX	1.51815e-149	1.5469	0.563	0.402	2.76288e-145	0	SMOX
IGSF6	1.75782e-149	1.24387	0.26	0.079	3.19905e-145	0	IGSF6
DUSP2	8.24146e-149	1.56783	0.395	0.176	1.49986e-144	0	DUSP2
CXCR4	3.43014e-148	1.4294	0.36	0.151	6.24251e-144	0	CXCR4
NCF1	1.7811e-147	1.2374	0.279	0.092	3.24143e-143	0	NCF1
LRRC25	1.0137e-144	1.24469	0.308	0.114	1.84483e-140	0	LRRC25
CD300C2	2.84755e-144	1.15351	0.38	0.16	5.18226e-140	0	CD300C2
PLA2G7	5.43281e-142	1.36642	0.336	0.137	9.88717e-138	0	PLA2G7
PKM	1.84492e-140	0.748521	0.865	0.829	3.35757e-136	0	PKM
SLC11A1	2.36456e-140	1.26069	0.313	0.119	4.30327e-136	0	SLC11A1
MAFF	5.93936e-140	1.33527	0.655	0.583	1.0809e-135	0	MAFF
SGMS2	3.43223e-138	1.42299	0.455	0.26	6.24632e-134	0	SGMS2
PTGS2	2.79621e-136	1.24653	0.496	0.278	5.08881e-132	0	PTGS2
PGLYRP1	9.25062e-128	0.733131	0.487	0.255	1.68352e-123	0	PGLYRP1
AB124611	3.3008e-126	1.2192	0.276	0.102	6.00713e-122	0	AB124611
IFITM1	1.32384e-125	1.88296	0.434	0.234	2.40926e-121	0	IFITM1
SNAP23	1.75987e-125	1.38549	0.451	0.28	3.20279e-121	0	SNAP23
THBS1	2.12953e-124	1.48758	0.639	0.523	3.87554e-120	0	THBS1
ARPC1B	1.46759e-123	0.752209	0.814	0.746	2.67087e-119	0	ARPC1B
IL10RB	3.30448e-123	1.22705	0.464	0.287	6.01382e-119	0	IL10RB
PTP4A1	5.61769e-123	1.22163	0.653	0.649	1.02236e-118	0	PTP4A1
PDE4B	8.94039e-119	1.39607	0.467	0.303	1.62706e-114	0	PDE4B
NEURL3	6.51577e-117	1.41647	0.393	0.214	1.18581e-112	0	NEURL3
CD24A	1.64073e-115	0.690943	0.799	0.619	2.98597e-111	0	CD24A
CSF2RB	9.75243e-115	1.19325	0.314	0.134	1.77484e-110	0	CSF2RB
DUSP5	2.79957e-113	1.2424	0.502	0.342	5.09493e-109	0	DUSP5
ARPC2	3.88327e-113	0.77054	0.746	0.724	7.06716e-109	0	ARPC2
SELENON	5.28774e-113	1.47793	0.342	0.172	9.62317e-109	0	SELENON
NFE2L2	6.27418e-113	1.27343	0.582	0.484	1.14184e-108	0	NFE2L2
IER3	1.64435e-112	0.760475	0.777	0.654	2.99256e-108	0	IER3
NDEL1	4.36064e-112	1.50263	0.545	0.474	7.93593e-108	0	NDEL1
SKIL	4.97734e-112	1.24097	0.546	0.444	9.05825e-108	0	SKIL
H2.D1	5.9823e-111	0.538208	0.924	0.844	1.08872e-106	0	H2.D1
LPCAT2	1.02491e-109	1.28776	0.315	0.149	1.86523e-105	0	LPCAT2
CSF2RA	3.01147e-107	1.10986	0.407	0.232	5.48057e-103	0	CSF2RA
DDX5	1.34917e-105	0.612589	0.839	0.834	2.45535e-101	0	DDX5
PFN1	1.03122e-104	0.658812	0.879	0.833	1.87672e-100	0	PFN1
SDE2	8.94586e-103	1.42417	0.506	0.397	1.62806e-98	0	SDE2
CTSD	1.48086e-102	0.730825	0.737	0.712	2.69502e-98	0	CTSD
TLR2	9.94353e-102	1.21534	0.393	0.209	1.80962e-97	0	TLR2
CD37	9.0526e-101	0.98315	0.263	0.106	1.64748e-96	0	CD37
TXN1	1.11914e-99	0.780999	0.788	0.787	2.03672e-95	0	TXN1
TGOLN1	1.15289e-97	1.26423	0.546	0.474	2.09815e-93	0	TGOLN1
RHOG	3.08199e-97	1.41938	0.458	0.338	5.60892e-93	0	RHOG
SH3BGRL3	3.68547e-97	0.770982	0.764	0.718	6.70719e-93	0	SH3BGRL3
SLC3A2	5.08678e-96	1.00699	0.669	0.655	9.25743e-92	0	SLC3A2
FAS	3.26659e-95	1.30195	0.277	0.126	5.94486e-91	0	FAS
NUDT4	4.01201e-95	1.49808	0.507	0.413	7.30146e-91	0	NUDT4
FCGR3	8.50713e-92	1.07535	0.383	0.198	1.54821e-87	0	FCGR3
ARHGDIB	2.71817e-89	1.16599	0.455	0.306	4.9468e-85	0	ARHGDIB
FAM134B	3.22736e-87	1.2561	0.402	0.266	5.87348e-83	0	FAM134B
X2810474O19RIK	5.18453e-86	1.35459	0.401	0.262	9.43533e-82	0	X2810474O19RIK
NFKBIZ	7.87837e-86	1.23997	0.522	0.435	1.43378e-81	0	NFKBIZ
ACTG1	6.98138e-84	0.579568	0.947	0.886	1.27054e-79	0	ACTG1
GLRX	2.44345e-82	1.68259	0.363	0.227	4.44683e-78	0	GLRX
IER5	5.17863e-82	0.691136	0.705	0.631	9.42459e-78	0	IER5
SP140	1.92689e-81	1.17696	0.311	0.165	3.50675e-77	0	SP140
TXNRD1	8.64532e-79	1.36261	0.519	0.479	1.57336e-74	0	TXNRD1
MYL12A	4.1887e-77	0.668825	0.747	0.712	7.62301e-73	0	MYL12A
GSR	1.19249e-76	1.35789	0.455	0.374	2.17021e-72	0	GSR
KDM6B	5.98795e-76	1.22006	0.559	0.517	1.08975e-71	0	KDM6B
LYN	1.39884e-75	1.10391	0.344	0.208	2.54575e-71	0	LYN
RAP1B	1.7758e-75	1.00937	0.59	0.602	3.23178e-71	0	RAP1B
NR4A3	4.94778e-75	1.35934	0.361	0.226	9.00446e-71	0	NR4A3
TRIB1	9.6683e-74	1.01194	0.563	0.52	1.75953e-69	0	TRIB1
RAB8B	1.87517e-73	1.12149	0.361	0.23	3.41262e-69	0	RAB8B
SAMHD1	1.25324e-72	1.42315	0.385	0.273	2.28077e-68	0	SAMHD1
TPST2	3.77306e-72	1.33226	0.415	0.311	6.86658e-68	0	TPST2
N4BP2L1	4.01469e-72	1.26766	0.28	0.15	7.30633e-68	0	N4BP2L1
MSN	1.47067e-71	0.988926	0.507	0.427	2.67647e-67	0	MSN
CHMP4B	2.32008e-71	0.97564	0.651	0.711	4.22231e-67	0	CHMP4B
S100A6	2.53279e-68	0.60516	0.859	0.78	4.60943e-64	0	S100A6
MRPL33	1.42062e-67	1.19973	0.592	0.651	2.58539e-63	0	MRPL33
PLBD1	2.45304e-67	0.759789	0.33	0.18	4.46429e-63	0	PLBD1
YPEL3	2.70017e-61	1.23975	0.487	0.456	4.91405e-57	0	YPEL3
SAT1	4.0459e-61	0.697819	0.738	0.698	7.36312e-57	0	SAT1
LRG1	7.77436e-61	1.26622	0.265	0.139	1.41486e-56	0	LRG1
ADIPOR1	4.02291e-59	1.00464	0.547	0.584	7.3213e-55	0	ADIPOR1
TNFRSF23	5.78333e-57	0.566637	0.254	0.13	1.05251e-52	0	TNFRSF23
TALDO1	1.31086e-55	1.20145	0.571	0.62	2.38563e-51	0	TALDO1
PLK3	4.47453e-54	1.25528	0.337	0.234	8.1432e-50	0	PLK3
BHLHE40	4.4677e-53	0.933261	0.502	0.446	8.13076e-49	0	BHLHE40
HSPA5	1.73629e-51	0.501415	0.722	0.771	3.15987e-47	0	HSPA5
OSGIN1	2.45394e-50	1.31505	0.323	0.22	4.46592e-46	0	OSGIN1
DGAT1	1.64487e-49	1.13948	0.31	0.207	2.99351e-45	0	DGAT1
TRAF1	4.99119e-49	1.0665	0.251	0.142	9.08347e-45	0	TRAF1
ACTB	6.70416e-49	0.615016	0.949	0.892	1.22009e-44	0	ACTB
TNF	1.21251e-48	1.40551	0.312	0.2	2.20665e-44	0	TNF
UBB	9.7193e-48	0.340521	0.955	0.913	1.76882e-43	0	UBB
CDC42	3.14583e-47	0.611582	0.641	0.721	5.7251e-43	0	CDC42
ISG20	9.69892e-47	1.5065	0.338	0.249	1.76511e-42	0	ISG20
RTP4	1.13041e-43	1.425	0.394	0.33	2.05723e-39	0	RTP4
KCTD12	6.2447e-43	1.00031	0.355	0.267	1.13647e-38	0	KCTD12
NKTR	4.40315e-41	0.265744	0.23	0.493	8.01329e-37	0	NKTR
RSAD2	1.86036e-40	1.78696	0.282	0.184	3.38567e-36	0	RSAD2
UBE2D3	9.1631e-40	0.535839	0.671	0.757	1.66759e-35	0	UBE2D3
SHFM1	2.88694e-39	0.530084	0.728	0.767	5.25394e-35	0	SHFM1
ZNRD1	1.45782e-37	0.301554	0.133	0.316	2.65308e-33	0	ZNRD1
PPP1R18	2.90287e-37	1.06962	0.311	0.24	5.28293e-33	0	PPP1R18
CDK2AP2	3.0609e-36	1.46831	0.457	0.484	5.57054e-32	0	CDK2AP2
ATP6V1E1	3.92322e-36	1.02527	0.546	0.634	7.13988e-32	0	ATP6V1E1
SAP18B	2.47033e-35	0.354347	0.168	0.367	4.49576e-31	0	SAP18B
SLC25A33	3.86143e-35	1.26795	0.359	0.313	7.02742e-31	0	SLC25A33
SNX18	1.10265e-34	1.03798	0.331	0.265	2.0067e-30	0	SNX18
ESD	6.25615e-34	0.32389	0.251	0.515	1.13856e-29	0	ESD
DDX6	8.36834e-34	0.314427	0.16	0.353	1.52295e-29	0	DDX6
SPAG9	1.6696e-33	0.90393	0.482	0.51	3.0385e-29	0	SPAG9
UBE2J1	2.07e-33	0.300841	0.172	0.372	3.7672e-29	0	UBE2J1
CRIPT	2.59245e-33	0.31309	0.216	0.453	4.718e-29	0	CRIPT
ETF1	3.70768e-33	0.92895	0.493	0.545	6.74762e-29	0	ETF1
FLOT1	4.9951e-33	0.263073	0.11	0.262	9.09058e-29	0	FLOT1
TXNL1	5.468e-33	0.398513	0.255	0.523	9.9512e-29	0	TXNL1
PLGRKT	5.57975e-33	0.251821	0.16	0.345	1.01546e-28	0	PLGRKT
KATNA1	9.41086e-33	0.260162	0.116	0.272	1.71268e-28	0	KATNA1
RGS2	3.61397e-31	0.932794	0.48	0.464	6.57707e-27	0	RGS2
YEATS4	6.35865e-31	0.341576	0.132	0.296	1.15721e-26	0	YEATS4
GNL1	8.16169e-31	0.285405	0.123	0.279	1.48535e-26	0	GNL1
GTF2B	1.82357e-30	0.286055	0.151	0.324	3.31872e-26	0	GTF2B
DEB1	3.26189e-30	0.525434	0.115	0.264	5.93631e-26	0	DEB1
FGL2	3.78812e-30	0.857607	0.304	0.226	6.89399e-26	0	FGL2
IRAK2	4.42231e-30	0.599716	0.273	0.19	8.04815e-26	0	IRAK2
BBIP1	4.60338e-29	0.2626	0.168	0.35	8.3777e-25	0	BBIP1
RNF13	7.53638e-29	0.283617	0.123	0.274	1.37155e-24	0	RNF13
CTDSP1	1.29569e-28	0.376662	0.125	0.278	2.35802e-24	0	CTDSP1
AP3S1	2.44874e-28	0.273894	0.23	0.457	4.45647e-24	0	AP3S1
TRF	7.37419e-28	1.05123	0.266	0.186	1.34203e-23	0	TRF
SPP1	2.03788e-27	1.87733	0.378	0.331	3.70875e-23	0	SPP1
COQ10B	2.27256e-27	1.02395	0.429	0.449	4.13583e-23	0	COQ10B
PAK1	1.26307e-26	0.312116	0.131	0.28	2.29866e-22	0	PAK1
RAB11FIP1	6.9386e-26	0.95489	0.304	0.249	1.26275e-21	0	RAB11FIP1
TIPARP	1.16032e-25	0.757979	0.493	0.513	2.11167e-21	0	TIPARP
PLP2	1.86967e-25	0.268699	0.239	0.457	3.40262e-21	0	PLP2
CRLF2	2.14249e-25	0.980924	0.344	0.311	3.89912e-21	0	CRLF2
SLC9A3R1	2.18244e-25	1.04366	0.378	0.361	3.97181e-21	0	SLC9A3R1
RHOA	2.64644e-25	0.534766	0.58	0.699	4.81626e-21	0	RHOA
RAB8A	1.08311e-24	0.407899	0.177	0.357	1.97116e-20	0	RAB8A
ARPC5	2.58008e-24	0.741928	0.523	0.631	4.69549e-20	0	ARPC5
DDX3Y	2.71554e-24	0.359051	0.184	0.361	4.94202e-20	0	DDX3Y
ATP6V0E	7.01652e-24	0.45532	0.61	0.718	1.27694e-19	0	ATP6V0E
CDKN1A	7.75181e-24	0.816124	0.557	0.592	1.41075e-19	0	CDKN1A
TOR1AIP1	8.82329e-24	0.394651	0.187	0.367	1.60575e-19	0	TOR1AIP1
IRF9	9.77087e-24	0.29139	0.137	0.278	1.7782e-19	0	IRF9
TNFAIP3	1.25875e-23	0.730599	0.382	0.343	2.29081e-19	0	TNFAIP3
CHD7	2.29282e-23	1.0474	0.392	0.384	4.17271e-19	0	CHD7
PCF11	2.51986e-23	0.259038	0.173	0.336	4.58589e-19	0	PCF11
ERBIN	3.51047e-23	0.278738	0.125	0.258	6.38871e-19	0	ERBIN
D8ERTD738E	6.42671e-23	0.807296	0.577	0.705	1.1696e-18	0	D8ERTD738E
OGFRL1	6.94542e-23	1.13558	0.256	0.204	1.264e-18	0	OGFRL1
FEM1C	1.09883e-22	0.926261	0.277	0.225	1.99977e-18	0	FEM1C
FAM110A	1.35601e-22	1.13432	0.332	0.306	2.4678e-18	0	FAM110A
TSC22D3	1.50027e-22	0.319014	0.137	0.273	2.73034e-18	0	TSC22D3
BAZ2B	3.59547e-22	0.393914	0.168	0.327	6.54339e-18	0	BAZ2B
PDLIM7	1.16298e-21	0.252105	0.205	0.382	2.11651e-17	0	PDLIM7
GNAI2	1.19523e-21	0.517299	0.596	0.685	2.1752e-17	0	GNAI2
IK	1.51205e-21	0.447154	0.216	0.412	2.75177e-17	0	IK
PPP4C	2.21226e-21	0.299271	0.255	0.476	4.02609e-17	0	PPP4C
UBE2A	2.64714e-21	0.384903	0.237	0.449	4.81752e-17	0	UBE2A
NFKB1	3.75137e-21	0.871159	0.433	0.452	6.82711e-17	0	NFKB1
PFKP	3.77327e-21	0.285743	0.15	0.29	6.86697e-17	0	PFKP
BRE	4.56461e-21	0.317963	0.168	0.324	8.30714e-17	0	BRE
TMBIM4	2.16488e-20	0.317525	0.238	0.447	3.93987e-16	0	TMBIM4
CD82	4.52592e-20	0.863266	0.361	0.351	8.23673e-16	0	CD82
GPBP1	5.86252e-20	0.333402	0.219	0.408	1.06692e-15	0	GPBP1
MYL12B	8.18775e-20	0.56393	0.557	0.658	1.49009e-15	0	MYL12B
DENR	8.63095e-20	0.423668	0.256	0.472	1.57075e-15	0	DENR
EIF5	9.31706e-20	0.426315	0.583	0.711	1.69561e-15	0	EIF5
FAM107B	2.8305e-19	1.02019	0.362	0.346	5.15123e-15	0	FAM107B
MAX	3.00629e-19	0.475737	0.204	0.381	5.47114e-15	0	MAX
ZC3HAV1	3.1431e-19	0.309472	0.173	0.321	5.72012e-15	0	ZC3HAV1
CHP1	4.66074e-19	0.399218	0.223	0.414	8.48208e-15	0	CHP1
REL	4.96781e-19	0.810984	0.324	0.286	9.04092e-15	0	REL
MKRN1	8.52296e-18	0.356786	0.228	0.414	1.55109e-13	0	MKRN1
CD68	9.6839e-18	0.376477	0.329	0.253	1.76237e-13	0	CD68
RNF19B	1.26642e-17	0.393602	0.188	0.343	2.30476e-13	0	RNF19B
EEA1	1.61872e-17	0.330432	0.182	0.33	2.94592e-13	0	EEA1
NFKBIB	2.25982e-17	0.335076	0.221	0.395	4.11264e-13	0	NFKBIB
BCL2L11	3.94791e-17	1.01758	0.28	0.245	7.18481e-13	0	BCL2L11
SMIM3	6.68538e-17	0.872085	0.33	0.312	1.21667e-12	0	SMIM3
ELL2	9.06511e-17	1.04457	0.313	0.299	1.64976e-12	0	ELL2
TRAFD1	1.51725e-16	0.469441	0.151	0.278	2.76124e-12	0	TRAFD1
RIOK3	2.07557e-16	0.419148	0.18	0.325	3.77733e-12	0	RIOK3
SRXN1	3.15745e-16	0.29437	0.158	0.282	5.74624e-12	0	SRXN1
POLD4	4.09015e-16	0.433845	0.19	0.344	7.44366e-12	0	POLD4
RNF11	6.42557e-16	0.467143	0.257	0.46	1.16939e-11	0	RNF11
NFIL3	8.83164e-16	0.363558	0.203	0.355	1.60727e-11	0	NFIL3
AHCYL2	1.06689e-15	0.373593	0.143	0.26	1.94162e-11	0	AHCYL2
FAM49B	1.28693e-15	0.917226	0.352	0.362	2.34209e-11	0	FAM49B
EIF4EBP1	1.41016e-15	0.328117	0.207	0.36	2.56635e-11	0	EIF4EBP1
TNFRSF1A	1.70356e-15	0.448486	0.208	0.371	3.10032e-11	0	TNFRSF1A
HIST1H1C	2.15452e-15	0.281674	0.159	0.277	3.92102e-11	0	HIST1H1C
DNAJB6	9.18283e-15	0.360949	0.341	0.596	1.67118e-10	0	DNAJB6
CNPPD1	9.24825e-15	0.293366	0.15	0.267	1.68309e-10	0	CNPPD1
ZC3H12A	1.16912e-14	0.837504	0.273	0.243	2.12767e-10	0	ZC3H12A
GNG12	1.64713e-14	0.393695	0.234	0.409	2.99761e-10	0	GNG12
ZFP787	1.65326e-14	0.398567	0.139	0.251	3.00877e-10	0	ZFP787
SOD2	3.08266e-14	1.29778	0.453	0.564	5.61013e-10	0	SOD2
GDE1	3.21827e-14	0.500228	0.262	0.454	5.85693e-10	0	GDE1
CDK11B	6.87812e-14	1.28247	0.36	0.39	1.25175e-09	0	CDK11B
KRAS	7.34523e-14	0.50313	0.236	0.413	1.33676e-09	0	KRAS
LGALS9	8.15812e-14	0.323414	0.204	0.347	1.4847e-09	0	LGALS9
SIN3B	1.11089e-13	0.370886	0.301	0.527	2.02171e-09	0	SIN3B
GCH1	2.79281e-13	0.456294	0.254	0.428	5.08263e-09	0	GCH1
CAPZB	4.03166e-13	0.573683	0.534	0.666	7.33722e-09	0	CAPZB
ZFAND3	4.7094e-13	0.456232	0.187	0.322	8.57065e-09	0	ZFAND3
ACTR2	7.57445e-13	0.477495	0.251	0.436	1.37847e-08	0	ACTR2
CXCL1	3.02896e-12	1.14141	0.261	0.406	5.5124e-08	0	CXCL1
ZEB2	4.4477e-12	0.637188	0.298	0.272	8.09437e-08	0	ZEB2
CREG1	4.57299e-12	0.337315	0.212	0.356	8.32239e-08	0	CREG1
KLF7	4.64447e-12	0.435346	0.168	0.285	8.45247e-08	0	KLF7
UBE2B	4.96775e-12	0.605204	0.501	0.644	9.04081e-08	0	UBE2B
SUPT4A	6.3526e-12	0.849949	0.429	0.52	1.15611e-07	0	SUPT4A
NEU1	6.45138e-12	0.439732	0.193	0.327	1.17409e-07	0	NEU1
LRRFIP1	1.33936e-11	0.872967	0.388	0.442	2.4375e-07	0	LRRFIP1
UBAP1	2.38906e-11	0.318364	0.162	0.269	4.34784e-07	0	UBAP1
PGD	4.15174e-11	0.453379	0.201	0.338	7.55575e-07	0	PGD
RAC1	5.82239e-11	0.435988	0.55	0.677	1.05962e-06	0	RAC1
SUCO	1.10521e-10	0.299198	0.156	0.257	2.01138e-06	0	SUCO
GRB2	1.76064e-10	0.370157	0.28	0.464	3.2042e-06	0	GRB2
FAM32A	1.90174e-10	0.969515	0.364	0.417	3.46098e-06	0	FAM32A
HBP1	2.24305e-10	0.434697	0.179	0.295	4.08213e-06	0	HBP1
ANXA11	2.36674e-10	0.928033	0.297	0.302	4.30722e-06	0	ANXA11
GRAMD1A	2.68588e-10	0.367927	0.153	0.253	4.88803e-06	0	GRAMD1A
ZYX	5.75378e-10	0.454192	0.177	0.291	1.04713e-05	0	ZYX
JAK1	7.31729e-10	0.378976	0.268	0.438	1.33167e-05	0	JAK1
ATP6V1G1	7.99364e-10	0.40831	0.553	0.707	1.45476e-05	0	ATP6V1G1
HILPDA	1.30269e-09	0.668056	0.414	0.439	2.37076e-05	0	HILPDA
SSU72	1.43961e-09	0.378682	0.299	0.5	2.61995e-05	0	SSU72
IFITM3	1.47772e-09	0.373699	0.74	0.702	2.6893e-05	0	IFITM3
AGPAT4	1.49755e-09	0.390095	0.159	0.256	2.72539e-05	0	AGPAT4
KPNA4	1.86618e-09	0.803266	0.367	0.408	3.39626e-05	0	KPNA4
DAZAP2	2.46168e-09	0.732416	0.432	0.537	4.48002e-05	0	DAZAP2
SAP18	2.59875e-09	0.55643	0.352	0.587	4.72946e-05	0	SAP18
SRSF5	3.18493e-09	0.504125	0.498	0.642	5.79626e-05	0	SRSF5
GADD45A	5.87993e-09	0.820613	0.358	0.379	0.000107009	0	GADD45A
ICAM1	7.17722e-09	0.976062	0.354	0.375	0.000130618	0	ICAM1
SF3B1	1.15947e-08	0.592848	0.504	0.667	0.000211011	0	SF3B1
ANP32A	1.23944e-08	0.337197	0.338	0.562	0.000225565	0	ANP32A
ARF4	2.11441e-08	0.645295	0.51	0.669	0.000384801	0	ARF4
PBXIP1	2.16916e-08	0.476039	0.168	0.268	0.000394766	0	PBXIP1
GM2A	2.56443e-08	0.893236	0.326	0.345	0.000466701	0	GM2A
HNRNPH2	5.08869e-08	0.834632	0.327	0.357	0.000926091	0	HNRNPH2
DIAPH1	7.18747e-08	0.47253	0.19	0.3	0.00130805	0	DIAPH1
STK11	1.64636e-07	0.583491	0.254	0.411	0.00299621	0	STK11
UNC93B1	1.99676e-07	0.366421	0.271	0.244	0.0036339	0	UNC93B1
ACTN1	3.5828e-07	0.41808	0.22	0.341	0.00652033	0	ACTN1
DPH3	4.14261e-07	0.554855	0.27	0.434	0.00753914	0	DPH3
PLIN2	5.09364e-07	0.630907	0.288	0.279	0.00926991	0	PLIN2
ATP6V0D1	7.41248e-07	0.414517	0.325	0.528	0.01349	0	ATP6V0D1
UBALD2	8.14896e-07	0.313772	0.334	0.525	0.0148303	0	UBALD2
ARL5B	1.18812e-06	0.423411	0.174	0.264	0.0216227	0	ARL5B
SMIM14	1.38677e-06	0.412299	0.358	0.575	0.0252377	0	SMIM14
SKI	1.70046e-06	0.510944	0.179	0.274	0.0309466	0	SKI
PET100	1.81215e-06	0.533311	0.306	0.497	0.0329794	0	PET100
IFI27L2A	2.54018e-06	0.845048	0.482	0.519	0.0462287	0	IFI27L2A
X1810058I24RIK	2.85672e-06	0.386391	0.337	0.539	0.0519894	0	X1810058I24RIK
PPT1	3.2976e-06	0.574904	0.217	0.332	0.060013	0	PPT1
TMEM189	4.00682e-06	0.578432	0.348	0.374	0.0729201	0	TMEM189
ZFP36	4.21287e-06	0.387311	0.505	0.57	0.0766699	0	ZFP36
BASP1	5.11911e-06	0.431094	0.535	0.613	0.0931627	0	BASP1
ATP6V0B	5.44944e-06	0.299822	0.547	0.701	0.0991744	0	ATP6V0B
ARIH2	9.36955e-06	0.835897	0.249	0.257	0.170516	0	ARIH2
OSBPL9	9.72603e-06	0.578653	0.177	0.267	0.177004	0	OSBPL9
RBMS1	1.04087e-05	0.396861	0.311	0.484	0.189428	0	RBMS1
RILPL2	4.01925e-05	0.726067	0.285	0.29	0.731463	0	RILPL2
FUCA2	4.3174e-05	0.475985	0.197	0.291	0.785724	0	FUCA2
FOSL2	5.35564e-05	0.718312	0.403	0.497	0.974674	0	FOSL2
TCN2	7.77528e-05	0.528267	0.224	0.334	1	0	TCN2
SPTY2D1	8.82193e-05	0.576582	0.248	0.373	1	0	SPTY2D1
NFKB2	0.000107676	0.440215	0.19	0.279	1	0	NFKB2
TCTEX1D2	0.000117344	0.812779	0.248	0.261	1	0	TCTEX1D2
PTS	0.000164334	0.611751	0.197	0.29	1	0	PTS
POR	0.000242568	0.759781	0.383	0.477	1	0	POR
TUBA1C	0.000244594	0.396148	0.452	0.532	1	0	TUBA1C
ERO1L	0.000286308	0.355165	0.193	0.268	1	0	ERO1L
SKAP2	0.000309971	0.769621	0.295	0.336	1	0	SKAP2
EMB	0.000375559	0.326463	0.21	0.296	1	0	EMB
TPM4	0.000495961	0.470519	0.378	0.582	1	0	TPM4
TES	0.000509806	0.607263	0.248	0.366	1	0	TES
HMOX1	0.00054312	0.592374	0.382	0.42	1	0	HMOX1
DHRS7	0.000567662	0.691573	0.173	0.25	1	0	DHRS7
LEPROTL1	0.000693124	0.83971	0.303	0.358	1	0	LEPROTL1
TAX1BP1	0.000714262	0.799244	0.408	0.539	1	0	TAX1BP1
PPP1R2	0.00105954	0.369666	0.378	0.577	1	0	PPP1R2
GNA13	0.00132324	0.423671	0.302	0.437	1	0	GNA13
PITPNA	0.00137503	0.483172	0.359	0.565	1	0	PITPNA
PRKAR1A	0.00227194	0.407929	0.403	0.627	1	0	PRKAR1A
TPM3	0.00343883	0.281879	0.431	0.658	1	0	TPM3
SOCS3	0.00473985	0.464663	0.373	0.414	1	0	SOCS3
TMED5	0.00632974	0.630701	0.274	0.402	1	0	TMED5
CCNL1	0.00776758	0.313181	0.492	0.64	1	0	CCNL1
CCL31	0	3.10315	0.823	0.434	0	1	CCL3
HCAR21	0	2.78813	0.82	0.345	0	1	HCAR2
CSTB1	0	2.7861	0.857	0.807	0	1	CSTB
IL1RN1	0	2.57138	0.831	0.439	0	1	IL1RN
GADD45B1	0	2.39445	0.824	0.623	0	1	GADD45B
CXCL21	0	2.33325	0.941	0.809	0	1	CXCL2
FTL11	0	1.96676	0.964	0.957	0	1	FTL1
CCRL21	0	1.92803	0.824	0.457	0	1	CCRL2
FTH11	0	1.65415	0.989	0.966	0	1	FTH1
EIF11	0	1.51955	0.919	0.929	0	1	EIF1
ANKRD33B1	2.57831e-291	2.13434	0.598	0.21	4.69226e-287	1	ANKRD33B
LILRB4A1	9.71521e-273	2.03944	0.714	0.356	1.76807e-268	1	LILRB4A
TDTOMATO1	1.21847e-260	2.35019	0.705	0.393	2.21749e-256	1	TDTOMATO
CLEC4D1	4.18622e-256	1.49844	0.728	0.329	7.6185e-252	1	CLEC4D
FTL1.PS11	8.79555e-253	1.84671	0.829	0.819	1.6007e-248	1	FTL1.PS1
CCL41	6.93352e-249	2.74359	0.706	0.407	1.26183e-244	1	CCL4
HILPDA1	6.16786e-248	3.22325	0.67	0.407	1.12249e-243	1	HILPDA
PNRC11	7.73417e-243	2.11346	0.79	0.71	1.40754e-238	1	PNRC1
SLC26A11	6.35076e-240	2.49268	0.256	0.039	1.15578e-235	1	SLC26A11
CEBPB1	3.93357e-229	1.44317	0.883	0.756	7.15871e-225	1	CEBPB
SRGN1	1.56121e-222	1.20548	0.862	0.639	2.84125e-218	1	SRGN
CD531	2.13471e-216	1.8218	0.664	0.355	3.88496e-212	1	CD53
MSRB11	7.335e-191	2.17501	0.707	0.556	1.3349e-186	1	MSRB1
CYP4F181	5.51476e-186	2.01652	0.546	0.246	1.00363e-181	1	CYP4F18
S100A81	2.16176e-183	0.84844	0.767	0.491	3.93418e-179	1	S100A8
SAMSN11	9.6293e-179	1.63315	0.596	0.291	1.75244e-174	1	SAMSN1
CCR11	1.08847e-176	1.67863	0.595	0.278	1.98091e-172	1	CCR1
GLA1	1.29409e-171	2.08336	0.526	0.263	2.35511e-167	1	GLA
S100A91	1.70411e-165	0.8202	0.728	0.449	3.1013e-161	1	S100A9
DEDD21	4.33755e-164	2.41564	0.516	0.27	7.89391e-160	1	DEDD2
SLFN41	4.80344e-161	2.33456	0.342	0.104	8.74178e-157	1	SLFN4
FCER1G1	1.36469e-159	1.19261	0.792	0.494	2.48361e-155	1	FCER1G
CLEC4E1	3.46845e-157	2.04159	0.544	0.264	6.31223e-153	1	CLEC4E
ACOD11	7.31319e-157	1.19872	0.563	0.241	1.33093e-152	1	ACOD1
TYROBP1	7.87699e-157	0.987249	0.807	0.513	1.43353e-152	1	TYROBP
MIRT1	3.39402e-155	1.84285	0.268	0.065	6.17677e-151	1	MIRT1
DUSP11	1.81283e-151	1.86021	0.754	0.695	3.29917e-147	1	DUSP1
JUNB1	1.9503e-151	1.38677	0.846	0.846	3.54936e-147	1	JUNB
TNFRSF231	1.69723e-146	2.51283	0.35	0.124	3.08879e-142	1	TNFRSF23
CTSB	4.34073e-144	1.4291	0.755	0.721	7.89969e-140	1	CTSB
CARD191	4.11241e-142	2.03798	0.661	0.548	7.48417e-138	1	CARD19
FXYD51	1.62122e-139	1.22633	0.727	0.513	2.95045e-135	1	FXYD5
NINJ11	3.28613e-139	1.52611	0.702	0.551	5.98043e-135	1	NINJ1
UBC1	8.26438e-138	1.29683	0.831	0.886	1.50403e-133	1	UBC
OSM1	8.38541e-134	2.24781	0.411	0.178	1.52606e-129	1	OSM
PLEK1	8.29418e-133	1.41716	0.604	0.348	1.50946e-128	1	PLEK
NFKBIA1	1.0852e-124	2.00037	0.756	0.772	1.97495e-120	1	NFKBIA
CD24A1	1.062e-119	1.35721	0.73	0.636	1.93273e-115	1	CD24A
IRAK21	1.08609e-115	1.97026	0.384	0.18	1.97658e-111	1	IRAK2
IFRD11	6.00805e-115	1.7601	0.727	0.733	1.09341e-110	1	IFRD1
ITPR2	1.94786e-112	3.01648	0.329	0.138	3.54491e-108	1	ITPR2
EIF51	3.82321e-112	1.84518	0.664	0.695	6.95786e-108	1	EIF5
LITAF1	5.97505e-109	1.40054	0.695	0.674	1.0874e-104	1	LITAF
GABARAP1	7.64123e-107	1.21324	0.746	0.834	1.39063e-102	1	GABARAP
H3F3B1	2.15873e-104	0.816852	0.894	0.936	3.92868e-100	1	H3F3B
CTSD1	5.01255e-104	1.45663	0.708	0.717	9.12235e-100	1	CTSD
TMEM1891	4.0376e-97	1.88115	0.504	0.354	7.34802e-93	1	TMEM189
CD141	1.49855e-92	1.08055	0.716	0.574	2.72721e-88	1	CD14
IL1R21	8.33579e-92	0.723323	0.546	0.298	1.51703e-87	1	IL1R2
LMNB11	1.07836e-91	1.23405	0.625	0.474	1.9625e-87	1	LMNB1
EFHD21	5.15929e-90	1.61578	0.618	0.582	9.38939e-86	1	EFHD2
CD300LF1	1.70843e-87	1.48298	0.305	0.126	3.10918e-83	1	CD300LF
CD274	1.9607e-87	1.57276	0.268	0.105	3.56828e-83	1	CD274
RAB71	5.63911e-86	1.32992	0.68	0.719	1.02626e-81	1	RAB7
IL1B1	2.4442e-83	1.06191	0.678	0.529	4.44821e-79	1	IL1B
LGALS3	1.94446e-82	1.79902	0.657	0.61	3.53872e-78	1	LGALS3
PPP1R15A1	3.51483e-81	1.57539	0.627	0.609	6.39664e-77	1	PPP1R15A
PTGS21	9.97355e-81	2.11905	0.456	0.293	1.81509e-76	1	PTGS2
FAU	1.07524e-79	0.797734	0.862	0.928	1.95683e-75	1	FAU
MALAT1	1.6678e-78	0.766462	0.985	0.964	3.03523e-74	1	MALAT1
IER31	2.14995e-77	1.73735	0.684	0.672	3.9127e-73	1	IER3
ARG21	9.79768e-76	1.2645	0.408	0.223	1.78308e-71	1	ARG2
SLC31A2	2.75207e-75	2.0011	0.367	0.217	5.00848e-71	1	SLC31A2
CD63	8.71609e-75	1.61748	0.677	0.712	1.58624e-70	1	CD63
SDCBP1	1.67751e-73	1.34074	0.661	0.709	3.05291e-69	1	SDCBP
HMOX11	5.37976e-73	1.71372	0.526	0.401	9.79063e-69	1	HMOX1
ESD1	2.70893e-68	0.360292	0.175	0.512	4.92999e-64	1	ESD
SRSF2	3.93573e-66	0.279618	0.271	0.656	7.16263e-62	1	SRSF2
BTG11	2.04282e-64	0.823722	0.761	0.828	3.71773e-60	1	BTG1
SLC7A111	4.6033e-64	1.38211	0.485	0.31	8.37754e-60	1	SLC7A11
X1700017B05RIK	5.47502e-64	1.85852	0.339	0.203	9.964e-60	1	X1700017B05RIK
CD91	1.38534e-63	0.902466	0.74	0.78	2.52118e-59	1	CD9
COMMD6	1.20004e-61	0.432661	0.086	0.331	2.18396e-57	1	COMMD6
NLRP31	1.52134e-60	1.52084	0.402	0.248	2.76868e-56	1	NLRP3
ATP6V1D	9.51047e-60	0.252357	0.161	0.462	1.73081e-55	1	ATP6V1D
IER51	2.29662e-58	1.40674	0.649	0.641	4.17962e-54	1	IER5
BC005624	6.34741e-58	0.267597	0.107	0.359	1.15517e-53	1	BC005624
PKM1	1.6176e-57	0.965636	0.739	0.846	2.94387e-53	1	PKM
RCAN1	1.44083e-55	0.25051	0.058	0.262	2.62217e-51	1	RCAN1
PTAFR1	6.30569e-55	1.34803	0.334	0.189	1.14757e-50	1	PTAFR
CHKA	1.37156e-54	0.379961	0.181	0.469	2.49611e-50	1	CHKA
RBM25	2.4921e-54	0.3335	0.235	0.58	4.53537e-50	1	RBM25
CNIH4	7.63184e-54	0.322027	0.135	0.399	1.38892e-49	1	CNIH4
PLIN21	8.38161e-53	1.72887	0.388	0.268	1.52537e-48	1	PLIN2
MAPKAPK2	5.08484e-52	0.368246	0.127	0.377	9.25389e-48	1	MAPKAPK2
PELI1	1.59814e-51	0.268266	0.127	0.376	2.90846e-47	1	PELI1
YIPF4	4.39228e-51	0.578582	0.136	0.397	7.99352e-47	1	YIPF4
UBXN4	8.22749e-51	0.350261	0.198	0.506	1.49732e-46	1	UBXN4
SLC6A6	1.5588e-50	0.34334	0.14	0.397	2.83687e-46	1	SLC6A6
GPR137B	8.68156e-50	1.52448	0.27	0.152	1.57996e-45	1	GPR137B
KLHDC4	9.90393e-50	1.60313	0.261	0.143	1.80242e-45	1	KLHDC4
RGS1	1.46997e-49	2.00552	0.436	0.309	2.67519e-45	1	RGS1
MIF	2.5335e-48	0.915135	0.719	0.772	4.61072e-44	1	MIF
IL1A1	3.25419e-48	1.63104	0.276	0.147	5.9223e-44	1	IL1A
BC005537	4.63253e-48	0.531496	0.169	0.446	8.43074e-44	1	BC005537
SRSF7	2.40232e-47	0.468678	0.202	0.502	4.37198e-43	1	SRSF7
CGGBP1	3.16344e-47	0.335207	0.176	0.457	5.75714e-43	1	CGGBP1
PAK2	1.03435e-46	0.351926	0.142	0.39	1.88242e-42	1	PAK2
MAFF1	1.58029e-46	1.39502	0.57	0.596	2.87598e-42	1	MAFF
CD441	1.79733e-46	1.14811	0.538	0.466	3.27097e-42	1	CD44
CD681	3.16516e-46	1.1224	0.382	0.25	5.76027e-42	1	CD68
TGIF11	3.3831e-46	1.29309	0.55	0.541	6.1569e-42	1	TGIF1
UBE2A1	3.8366e-46	0.368534	0.173	0.447	6.98223e-42	1	UBE2A
SPP11	7.30463e-46	2.33933	0.426	0.327	1.32937e-41	1	SPP1
CDK2AP21	7.74168e-46	0.476447	0.214	0.513	1.40891e-41	1	CDK2AP2
CREG11	1.61743e-45	0.348956	0.129	0.359	2.94357e-41	1	CREG1
NISCH	6.98691e-45	0.740255	0.213	0.516	1.27155e-40	1	NISCH
JMJD1C	7.47687e-45	0.456916	0.149	0.394	1.36072e-40	1	JMJD1C
AA4671971	7.6609e-45	1.04645	0.327	0.192	1.39421e-40	1	AA467197
PIM11	3.10959e-44	1.34098	0.619	0.625	5.65914e-40	1	PIM1
RNF19B1	4.99303e-44	0.252464	0.123	0.344	9.08681e-40	1	RNF19B
GM9843	5.10448e-44	0.885655	0.726	0.838	9.28964e-40	1	GM9843
RNF1491	9.38989e-44	1.36554	0.537	0.502	1.70887e-39	1	RNF149
FCGR31	1.03542e-43	1.12011	0.345	0.212	1.88436e-39	1	FCGR3
BRI3	2.9906e-43	1.50687	0.562	0.635	5.4426e-39	1	BRI3
SMOX1	5.12893e-43	1.43963	0.476	0.421	9.33414e-39	1	SMOX
EMILIN21	5.32032e-43	1.14559	0.271	0.148	9.68245e-39	1	EMILIN2
FAM103A1	9.09423e-43	0.260386	0.136	0.368	1.65506e-38	1	FAM103A1
GTF2B1	1.54008e-42	0.372584	0.111	0.32	2.8028e-38	1	GTF2B
MXD11	1.65518e-42	1.39575	0.425	0.319	3.01227e-38	1	MXD1
DDIT3	1.825e-42	2.06122	0.395	0.321	3.32131e-38	1	DDIT3
UBE2I	3.33819e-42	0.299469	0.242	0.562	6.07517e-38	1	UBE2I
DEB11	4.38991e-42	0.456069	0.078	0.262	7.98919e-38	1	DEB1
GNL11	5.09002e-42	0.328395	0.086	0.277	9.26332e-38	1	GNL1
BRE1	5.73209e-42	0.319368	0.113	0.323	1.04318e-37	1	BRE
MEF2A	8.27204e-42	0.454374	0.118	0.332	1.50543e-37	1	MEF2A
STX3	1.01515e-41	0.330606	0.102	0.303	1.84748e-37	1	STX3
OSTF11	1.14784e-41	1.61447	0.551	0.593	2.08895e-37	1	OSTF1
NKTR1	1.32245e-41	0.692916	0.202	0.484	2.40672e-37	1	NKTR
SAT11	1.94517e-41	1.36418	0.657	0.71	3.54002e-37	1	SAT1
X4833407H14RIK1	1.98395e-41	1.0215	0.255	0.132	3.6106e-37	1	X4833407H14RIK
NDEL11	4.83247e-41	0.31916	0.228	0.516	8.7946e-37	1	NDEL1
CEBPZ	5.73264e-41	0.296794	0.106	0.308	1.04328e-36	1	CEBPZ
KLF21	7.84208e-41	1.71115	0.497	0.431	1.42718e-36	1	KLF2
GNG121	1.57843e-40	0.374556	0.164	0.409	2.87259e-36	1	GNG12
DDX3Y1	1.73726e-40	0.585232	0.136	0.359	3.16164e-36	1	DDX3Y
RHOV	1.73779e-40	1.63193	0.263	0.157	3.1626e-36	1	RHOV
RTFDC1	6.98902e-40	0.261855	0.103	0.299	1.27193e-35	1	RTFDC1
UBB1	1.31387e-39	0.58546	0.85	0.928	2.39111e-35	1	UBB
ATP6V1H	1.8759e-39	0.335095	0.092	0.279	3.41394e-35	1	ATP6V1H
RAB201	2.39433e-39	1.18056	0.471	0.393	4.35744e-35	1	RAB20
SAFB2	3.92259e-39	0.487494	0.126	0.339	7.13873e-35	1	SAFB2
PPP1R10	5.31257e-39	0.539648	0.125	0.334	9.66835e-35	1	PPP1R10
PSMD8	6.94391e-39	0.489134	0.255	0.575	1.26372e-34	1	PSMD8
ATP6V1C1	8.32323e-39	1.79927	0.391	0.332	1.51474e-34	1	ATP6V1C1
CNOT4	9.61024e-39	0.33057	0.103	0.296	1.74897e-34	1	CNOT4
PTK2B	5.21164e-38	1.47678	0.267	0.164	9.48466e-34	1	PTK2B
CLEC4N1	7.30984e-38	0.921813	0.323	0.196	1.33032e-33	1	CLEC4N
FAM162A	4.1375e-37	0.346589	0.201	0.458	7.52983e-33	1	FAM162A
RSAD21	5.14592e-37	1.44416	0.297	0.187	9.36506e-33	1	RSAD2
HDC1	1.61638e-36	0.70011	0.354	0.207	2.94165e-32	1	HDC
CDC34	2.25294e-36	0.264043	0.114	0.309	4.10013e-32	1	CDC34
MAP2K1	5.00233e-36	0.307157	0.121	0.321	9.10374e-32	1	MAP2K1
ELL21	2.37807e-35	0.254911	0.127	0.322	4.32785e-31	1	ELL2
UGCG	2.54298e-35	0.286144	0.099	0.277	4.62797e-31	1	UGCG
SKI1	3.9508e-35	0.375032	0.101	0.279	7.19006e-31	1	SKI
CSF3R1	4.5063e-35	1.06051	0.263	0.146	8.20102e-31	1	CSF3R
HMOX2	2.39703e-34	0.382188	0.131	0.332	4.36235e-30	1	HMOX2
DENR1	2.98278e-34	0.568019	0.206	0.468	5.42836e-30	1	DENR
ST13	3.30882e-34	0.433508	0.234	0.52	6.02173e-30	1	ST13
CAP1	3.563e-34	0.294017	0.165	0.386	6.4843e-30	1	CAP1
PTS1	9.56862e-34	0.3443	0.113	0.296	1.74139e-29	1	PTS
TMEM33	1.10532e-33	0.506536	0.118	0.307	2.01158e-29	1	TMEM33
SSU721	1.98843e-33	0.378946	0.225	0.499	3.61875e-29	1	SSU72
PTBP3	2.0818e-33	0.51192	0.221	0.489	3.78866e-29	1	PTBP3
PLBD11	2.20183e-33	1.19052	0.296	0.191	4.00711e-29	1	PLBD1
SYF2	2.38658e-33	0.473198	0.185	0.428	4.34333e-29	1	SYF2
PPP4C1	2.91102e-33	0.461465	0.211	0.471	5.29777e-29	1	PPP4C
WBP2	3.26088e-33	0.41495	0.193	0.438	5.93447e-29	1	WBP2
TIMP2	3.27109e-33	0.287091	0.276	0.54	5.95305e-29	1	TIMP2
PPP1R21	8.94547e-33	0.327765	0.277	0.58	1.62799e-28	1	PPP1R2
DYNC1LI1	1.25256e-32	0.328637	0.093	0.261	2.27953e-28	1	DYNC1LI1
MAFG	4.03678e-32	0.494143	0.206	0.455	7.34654e-28	1	MAFG
GPBP11	4.71115e-32	0.440944	0.176	0.404	8.57381e-28	1	GPBP1
EIF4E	8.10137e-32	0.463986	0.294	0.598	1.47437e-27	1	EIF4E
LDHA	8.22111e-32	1.20848	0.635	0.773	1.49616e-27	1	LDHA
SOD21	1.92517e-31	0.54879	0.279	0.58	3.50361e-27	1	SOD2
FURIN	2.03288e-31	0.562676	0.138	0.332	3.69963e-27	1	FURIN
GLS	2.09588e-31	0.397188	0.135	0.326	3.8143e-27	1	GLS
IRF91	2.9258e-31	0.395689	0.105	0.275	5.32466e-27	1	IRF9
CLK1	3.20048e-31	0.559879	0.218	0.474	5.82455e-27	1	CLK1
JAK11	1.87316e-30	0.331495	0.202	0.438	3.40896e-26	1	JAK1
GSR1	7.17365e-30	0.355766	0.191	0.41	1.30553e-25	1	GSR
TPI1	8.65047e-30	1.29237	0.584	0.67	1.5743e-25	1	TPI1
NFKBIB1	1.2773e-29	0.301885	0.178	0.392	2.32457e-25	1	NFKBIB
COQ10B1	2.13373e-29	0.404222	0.227	0.473	3.88317e-25	1	COQ10B
ICAM11	2.50113e-29	0.539889	0.187	0.394	4.5518e-25	1	ICAM1
RIOK31	4.76367e-29	0.386329	0.137	0.323	8.66941e-25	1	RIOK3
FOSL21	7.63095e-29	0.348583	0.253	0.511	1.38876e-24	1	FOSL2
YPEL31	8.25834e-29	0.35369	0.238	0.488	1.50293e-24	1	YPEL3
DDX3X	8.79362e-29	0.543021	0.262	0.539	1.60035e-24	1	DDX3X
SPAG91	1.12706e-28	0.623264	0.263	0.535	2.05115e-24	1	SPAG9
TNF1	1.21528e-28	1.64849	0.295	0.207	2.21168e-24	1	TNF
SF3B11	1.91329e-28	0.374024	0.345	0.678	3.482e-24	1	SF3B1
ZC3HAV11	2.36128e-28	0.515809	0.137	0.318	4.29729e-24	1	ZC3HAV1
FAM168B	2.68937e-28	0.445317	0.124	0.298	4.89439e-24	1	FAM168B
IST1	4.27302e-28	0.514574	0.147	0.337	7.77647e-24	1	IST1
SPG21	7.75145e-28	0.542434	0.156	0.356	1.41069e-23	1	SPG21
PDLIM71	2.51904e-27	0.503886	0.174	0.377	4.58441e-23	1	PDLIM7
BHLHE401	2.77789e-27	1.37925	0.461	0.453	5.05549e-23	1	BHLHE40
SH3GLB1	5.91769e-27	0.338643	0.334	0.652	1.07696e-22	1	SH3GLB1
BTG21	5.94069e-27	1.11422	0.612	0.721	1.08115e-22	1	BTG2
RSRC2	6.09262e-27	0.724629	0.269	0.557	1.1088e-22	1	RSRC2
CCNL11	6.60264e-27	1.47678	0.535	0.628	1.20161e-22	1	CCNL1
ATP11B	6.83027e-27	0.538202	0.117	0.277	1.24304e-22	1	ATP11B
GSTM1	9.6963e-27	0.296908	0.103	0.254	1.76463e-22	1	GSTM1
CITED2	1.10122e-26	2.14527	0.422	0.412	2.00411e-22	1	CITED2
ATG2A	1.16954e-26	2.2446	0.262	0.184	2.12844e-22	1	ATG2A
ZFAND31	1.41174e-26	0.394558	0.141	0.322	2.56923e-22	1	ZFAND3
FAM110A1	1.75447e-26	0.36141	0.15	0.329	3.19296e-22	1	FAM110A
RALB	1.7833e-26	0.349875	0.11	0.267	3.24543e-22	1	RALB
PRDX61	1.93431e-26	1.30595	0.569	0.684	3.52025e-22	1	PRDX6
RHOG1	4.10344e-26	0.313407	0.183	0.377	7.46785e-22	1	RHOG
ATP6V0E1	6.29961e-26	1.1262	0.576	0.717	1.14647e-21	1	ATP6V0E
ASPH	6.56382e-26	0.408464	0.102	0.251	1.19455e-21	1	ASPH
NEU11	9.47204e-26	0.337047	0.147	0.326	1.72382e-21	1	NEU1
ETS21	1.15219e-25	1.28837	0.511	0.566	2.09687e-21	1	ETS2
CYCS	1.56365e-25	0.257505	0.338	0.631	2.84568e-21	1	CYCS
LPIN2	1.65217e-25	0.48282	0.111	0.264	3.00679e-21	1	LPIN2
TNFRSF1B1	2.01245e-25	1.1063	0.316	0.235	3.66246e-21	1	TNFRSF1B
ERO1L1	2.42038e-25	1.82303	0.313	0.25	4.40486e-21	1	ERO1L
RPS27	2.61679e-25	0.440655	0.867	0.94	4.76229e-21	1	RPS27
ATP6V1G11	2.69305e-25	1.20796	0.564	0.698	4.90108e-21	1	ATP6V1G1
IER2	3.32093e-25	0.366682	0.35	0.637	6.04375e-21	1	IER2
SBNO1	5.24933e-25	0.656538	0.204	0.422	9.55326e-21	1	SBNO1
SMNDC1	1.38067e-24	0.421104	0.105	0.251	2.51269e-20	1	SMNDC1
AMDHD2	2.57344e-24	1.42043	0.273	0.206	4.68341e-20	1	AMDHD2
MCFD2	2.88157e-24	0.632836	0.119	0.276	5.24417e-20	1	MCFD2
POLR2A	3.71916e-24	0.625482	0.122	0.281	6.76849e-20	1	POLR2A
SLFN21	7.20906e-24	1.23176	0.401	0.343	1.31198e-19	1	SLFN2
PFKP1	8.36719e-24	0.347929	0.129	0.286	1.52275e-19	1	PFKP
ALDOA	1.12419e-23	0.722816	0.691	0.809	2.04592e-19	1	ALDOA
CLK4	1.78768e-23	0.439172	0.138	0.303	3.25339e-19	1	CLK4
ATF3	3.24684e-23	1.19573	0.551	0.596	5.90892e-19	1	ATF3
AZIN1	3.31872e-23	0.455968	0.187	0.388	6.03974e-19	1	AZIN1
GDE11	3.67754e-23	0.486855	0.223	0.45	6.69275e-19	1	GDE1
ZEB21	4.42743e-23	1.3325	0.331	0.269	8.05748e-19	1	ZEB2
TPP1	4.74544e-23	0.33586	0.121	0.273	8.63622e-19	1	TPP1
2022-03-07	5.06853e-23	0.570755	0.183	0.377	9.22421e-19	1	2022-03-07
IMPACT	6.2154e-23	1.58099	0.294	0.23	1.13114e-18	1	IMPACT
MKNK2	1.09743e-22	0.548728	0.197	0.403	1.99721e-18	1	MKNK2
DIAPH11	1.48787e-22	0.482114	0.14	0.301	2.70778e-18	1	DIAPH1
ID2	2.44557e-22	0.472351	0.254	0.459	4.45069e-18	1	ID2
CXCL11	2.51718e-22	0.619966	0.218	0.404	4.58101e-18	1	CXCL1
ANXA111	2.98394e-22	0.312002	0.154	0.32	5.43047e-18	1	ANXA11
SLPI1	3.31036e-22	0.939904	0.362	0.279	6.02452e-18	1	SLPI
DERL1	9.73563e-22	0.561874	0.204	0.415	1.77179e-17	1	DERL1
LAMTOR1	1.22877e-21	0.515992	0.237	0.475	2.23624e-17	1	LAMTOR1
TAF7	1.30412e-21	0.372195	0.119	0.26	2.37336e-17	1	TAF7
CTSZ	1.60492e-21	0.895814	0.551	0.582	2.92079e-17	1	CTSZ
MAPK6	1.63135e-21	0.575978	0.111	0.251	2.9689e-17	1	MAPK6
ISYNA1	1.76594e-21	0.575886	0.15	0.314	3.21384e-17	1	ISYNA1
CDK9	1.98796e-21	0.639359	0.151	0.32	3.61788e-17	1	CDK9
ATF1	2.0684e-21	0.623271	0.124	0.271	3.76429e-17	1	ATF1
ALKBH5	3.97357e-21	0.613977	0.154	0.324	7.23149e-17	1	ALKBH5
VPS37B1	1.6942e-20	1.20108	0.492	0.513	3.08328e-16	1	VPS37B
TNFAIP31	2.55831e-20	1.60349	0.374	0.346	4.65587e-16	1	TNFAIP3
ZCCHC6	2.5816e-20	0.447988	0.116	0.251	4.69825e-16	1	ZCCHC6
X5031425E22RIK	4.54073e-20	0.584524	0.133	0.282	8.26367e-16	1	X5031425E22RIK
KLF6	1.21606e-19	1.20104	0.589	0.679	2.21311e-15	1	KLF6
GRB21	1.97437e-19	0.524062	0.241	0.46	3.59316e-15	1	GRB2
ENO1B	1.99959e-19	0.418589	0.15	0.306	3.63906e-15	1	ENO1B
ATP2B1	2.24771e-19	0.615738	0.275	0.523	4.09061e-15	1	ATP2B1
LRRFIP2	2.92508e-19	2.22567	0.315	0.28	5.32336e-15	1	LRRFIP2
ATP6V0D11	4.83617e-19	0.52684	0.274	0.525	8.80135e-15	1	ATP6V0D1
SLC25A331	1.13623e-18	0.348431	0.175	0.338	2.06782e-14	1	SLC25A33
IL10RB1	1.22812e-18	1.18722	0.35	0.31	2.23505e-14	1	IL10RB
PCF111	1.62336e-18	0.584463	0.166	0.329	2.95436e-14	1	PCF11
SMAD7	2.14644e-18	0.558415	0.122	0.254	3.90631e-14	1	SMAD7
PSENEN	3.75539e-18	0.530094	0.34	0.641	6.83443e-14	1	PSENEN
SKAP21	4.38981e-18	0.466548	0.18	0.349	7.98902e-14	1	SKAP2
TOB1	5.02002e-18	0.646041	0.205	0.393	9.13594e-14	1	TOB1
RAC11	7.16502e-18	0.286777	0.39	0.691	1.30396e-13	1	RAC1
DUSP51	9.24561e-18	1.31572	0.387	0.363	1.68261e-13	1	DUSP5
CSRNP11	1.13898e-17	1.28896	0.448	0.477	2.07282e-13	1	CSRNP1
CKS2	1.2141e-17	0.474393	0.201	0.372	2.20954e-13	1	CKS2
HK2	1.41235e-17	0.952222	0.204	0.378	2.57033e-13	1	HK2
CAPG	2.10698e-17	1.27324	0.411	0.414	3.8345e-13	1	CAPG
ATP6V1B2	2.4312e-17	0.714837	0.197	0.379	4.42454e-13	1	ATP6V1B2
TCEB1	2.70402e-17	0.379719	0.343	0.636	4.92105e-13	1	TCEB1
EZR	5.54465e-17	0.289852	0.289	0.494	1.00907e-12	1	EZR
UBE2B1	6.31223e-17	0.446216	0.352	0.656	1.14876e-12	1	UBE2B
TMEM55B	7.01326e-17	0.551211	0.124	0.254	1.27634e-12	1	TMEM55B
NDFIP2	8.13869e-17	0.664992	0.211	0.404	1.48116e-12	1	NDFIP2
PXN	1.08358e-16	0.588178	0.156	0.302	1.97201e-12	1	PXN
PDE4B1	1.35074e-16	0.351942	0.191	0.345	2.45821e-12	1	PDE4B
APRT	1.60518e-16	0.562111	0.294	0.546	2.92128e-12	1	APRT
SLC38A2	2.91528e-16	0.597649	0.375	0.668	5.30552e-12	1	SLC38A2
DPH31	3.88876e-16	0.562517	0.23	0.432	7.07715e-12	1	DPH3
TGOLN11	5.62097e-16	1.32131	0.442	0.49	1.02296e-11	1	TGOLN1
CCL61	5.73887e-16	1.08068	0.298	0.231	1.04442e-11	1	CCL6
RGCC1	9.30422e-16	1.23775	0.27	0.206	1.69328e-11	1	RGCC
ARIH21	1.12208e-15	0.329792	0.14	0.269	2.04207e-11	1	ARIH2
SPTY2D11	1.13549e-15	0.581274	0.2	0.373	2.06648e-11	1	SPTY2D1
HSPA1A	2.45217e-15	2.14455	0.203	0.359	4.4627e-11	1	HSPA1A
PRDX51	4.33443e-15	0.26153	0.442	0.757	7.88822e-11	1	PRDX5
AI413582	5.29111e-15	0.534588	0.13	0.255	9.6293e-11	1	AI413582
TREM11	5.30826e-15	0.532704	0.284	0.205	9.66051e-11	1	TREM1
ARL5B1	7.51946e-15	0.472505	0.138	0.264	1.36847e-10	1	ARL5B
SLC15A31	8.44414e-15	0.927023	0.35	0.288	1.53675e-10	1	SLC15A3
HBP11	8.75333e-15	0.507547	0.155	0.293	1.59302e-10	1	HBP1
HEXA	9.29394e-15	0.34287	0.268	0.471	1.6914e-10	1	HEXA
GADD45G	1.06674e-14	2.08185	0.436	0.461	1.94135e-10	1	GADD45G
SGMS21	2.96827e-14	1.19207	0.319	0.286	5.40195e-10	1	SGMS2
X4933434E20RIK	4.14929e-14	0.621821	0.153	0.29	7.55128e-10	1	X4933434E20RIK
DDIT4	7.84977e-14	0.947832	0.151	0.28	1.42858e-09	1	DDIT4
WSB2	8.32383e-14	0.850043	0.174	0.323	1.51485e-09	1	WSB2
ALCAM	1.66439e-13	0.523396	0.162	0.296	3.02902e-09	1	ALCAM
EIF4EBP11	2.20368e-13	0.771338	0.195	0.354	4.01047e-09	1	EIF4EBP1
VPS26A	3.51218e-13	0.653576	0.152	0.282	6.39181e-09	1	VPS26A
ENO1	5.23526e-13	1.05407	0.523	0.638	9.52766e-09	1	ENO1
RNH1	5.24805e-13	1.29669	0.46	0.562	9.55093e-09	1	RNH1
NPEPPS	5.94876e-13	0.644992	0.183	0.331	1.08262e-08	1	NPEPPS
BNIP3	6.4089e-13	1.35128	0.305	0.281	1.16636e-08	1	BNIP3
DNAJA1	9.13965e-13	0.860585	0.419	0.718	1.66332e-08	1	DNAJA1
GADD45A1	1.1761e-12	1.57991	0.367	0.376	2.14039e-08	1	GADD45A
ID1	1.93227e-12	0.602239	0.143	0.252	3.51653e-08	1	ID1
AHCYL21	2.36124e-12	0.807555	0.138	0.255	4.29721e-08	1	AHCYL2
BASP11	2.80378e-12	0.956727	0.529	0.61	5.1026e-08	1	BASP1
DTNBP1	3.75548e-12	0.664598	0.187	0.337	6.83461e-08	1	DTNBP1
KPNA41	3.94157e-12	1.31542	0.377	0.405	7.17325e-08	1	KPNA4
MCL11	4.05322e-12	1.2091	0.488	0.596	7.37645e-08	1	MCL1
NAPA	4.24071e-12	0.740457	0.284	0.514	7.71766e-08	1	NAPA
RUNX1	1.35946e-11	0.679244	0.19	0.33	2.47409e-07	1	RUNX1
HIGD1A	3.50871e-11	0.782464	0.337	0.587	6.3855e-07	1	HIGD1A
EHD11	9.66152e-11	0.51323	0.292	0.482	1.7583e-06	1	EHD1
SERTAD1	2.51129e-10	1.26734	0.388	0.432	4.5703e-06	1	SERTAD1
TPST21	3.83287e-10	0.508943	0.205	0.342	6.97544e-06	1	TPST2
TRA2A	4.73041e-10	1.14747	0.299	0.522	8.60887e-06	1	TRA2A
SDE21	2.301e-09	1.2542	0.38	0.418	4.18758e-05	1	SDE2
TOMM20	2.64238e-09	0.420537	0.397	0.671	4.80887e-05	1	TOMM20
MAP1LC3B1	2.90279e-09	0.675299	0.58	0.776	5.28278e-05	1	MAP1LC3B
AP3S11	3.02174e-09	0.795799	0.258	0.443	5.49927e-05	1	AP3S1
GNS	3.68231e-09	0.712682	0.184	0.313	6.70143e-05	1	GNS
EGR1	4.4632e-09	1.16297	0.458	0.503	8.12258e-05	1	EGR1
ATP6V1E11	6.02656e-09	1.05274	0.486	0.637	0.000109677	1	ATP6V1E1
GCH11	6.42209e-09	0.702694	0.252	0.42	0.000116876	1	GCH1
CFLAR	7.61239e-09	0.828952	0.19	0.317	0.000138538	1	CFLAR
OSGIN11	7.79279e-09	1.19562	0.258	0.233	0.000141821	1	OSGIN1
NFE2L21	9.27653e-09	0.367685	0.333	0.519	0.000168824	1	NFE2L2
DDX51	1.01987e-08	0.487514	0.658	0.856	0.000185605	1	DDX5
TPD521	1.10318e-08	0.415164	0.373	0.604	0.000200767	1	TPD52
RAB9	1.17284e-08	0.724369	0.16	0.27	0.000213445	1	RAB9
SLC31A1	1.29975e-08	0.761107	0.166	0.281	0.000236542	1	SLC31A1
FNIP1	2.19721e-08	0.872799	0.162	0.27	0.000399871	1	FNIP1
TUBA1C1	2.97313e-08	0.374734	0.346	0.541	0.00054108	1	TUBA1C
RRAGC	3.48248e-08	0.735009	0.186	0.309	0.000633776	1	RRAGC
HSP90AA1	3.66631e-08	1.59582	0.631	0.787	0.000667232	1	HSP90AA1
RABGEF11	4.55497e-08	1.18033	0.322	0.325	0.000828959	1	RABGEF1
PFKL	4.60237e-08	0.699195	0.171	0.284	0.000837584	1	PFKL
ARID5B	5.5916e-08	0.881447	0.232	0.381	0.00101762	1	ARID5B
SRA1	1.18616e-07	0.692368	0.308	0.522	0.00215869	1	SRA1
KDM6B1	1.38472e-07	0.764386	0.338	0.546	0.00252006	1	KDM6B
TAX1BP11	1.57512e-07	0.683976	0.324	0.543	0.00286656	1	TAX1BP1
ATP6AP2	1.9404e-07	0.669698	0.316	0.528	0.00353133	1	ATP6AP2
CHMP4B1	2.33741e-07	0.862342	0.538	0.722	0.00425384	1	CHMP4B
NR4A31	4.39114e-07	0.573801	0.166	0.257	0.00799144	1	NR4A3
JUN	5.06503e-07	1.37408	0.52	0.628	0.00921785	1	JUN
RAB11FIP11	5.40785e-07	0.64152	0.172	0.267	0.00984174	1	RAB11FIP1
NPC2	6.96741e-07	0.281926	0.434	0.661	0.01268	1	NPC2
RSRP1	9.76621e-07	1.47562	0.468	0.615	0.0177735	1	RSRP1
ANKRD12	1.13122e-06	1.84392	0.317	0.347	0.0205871	1	ANKRD12
ATP6V1A	2.06983e-06	1.37561	0.347	0.403	0.0376688	1	ATP6V1A
SLC38A1	2.15138e-06	0.798553	0.19	0.296	0.039153	1	SLC38A1
NEURL31	2.27822e-06	0.44268	0.167	0.25	0.0414612	1	NEURL3
HNRNPC	2.32206e-06	0.623682	0.355	0.598	0.0422592	1	HNRNPC
SAP18B1	3.39879e-06	0.80259	0.221	0.351	0.0618546	1	SAP18B
SUPT4A1	4.62666e-06	0.728422	0.322	0.529	0.0842006	1	SUPT4A
PSAP	4.94052e-06	0.982603	0.586	0.778	0.0899126	1	PSAP
GM8797	5.58407e-06	0.305273	0.522	0.774	0.101625	1	GM8797
TXN11	1.08984e-05	1.24181	0.606	0.809	0.198341	1	TXN1
G0S21	1.18772e-05	0.412609	0.289	0.258	0.216153	1	G0S2
MAFK	1.2395e-05	0.821134	0.237	0.369	0.225576	1	MAFK
CNPPD11	1.60465e-05	0.688906	0.169	0.259	0.292031	1	CNPPD1
RPS27RT	1.61915e-05	0.458837	0.675	0.834	0.294669	1	RPS27RT
SUCO1	1.90216e-05	0.87362	0.164	0.251	0.346175	1	SUCO
MSN1	2.06046e-05	0.571662	0.302	0.456	0.374984	1	MSN
SNX201	2.39751e-05	0.604534	0.251	0.225	0.436322	1	SNX20
H3F3A1	2.73941e-05	0.296952	0.756	0.878	0.498546	1	H3F3A
DAZAP21	3.39165e-05	0.742405	0.335	0.544	0.617246	1	DAZAP2
CHD71	4.90923e-05	0.792871	0.264	0.4	0.89343	1	CHD7
SLC2A1	4.99309e-05	1.27362	0.327	0.365	0.908692	1	SLC2A1
FAM50A	5.34623e-05	0.850558	0.202	0.312	0.972961	1	FAM50A
ISG151	5.98393e-05	0.835588	0.445	0.503	1	1	ISG15
ATP6V1F	6.29735e-05	0.841296	0.534	0.733	1	1	ATP6V1F
CD821	7.69773e-05	0.638381	0.244	0.366	1	1	CD82
GNA131	8.6665e-05	1.23229	0.357	0.424	1	1	GNA13
UBALD21	8.75653e-05	0.744621	0.327	0.517	1	1	UBALD2
M6PR	8.96862e-05	0.905232	0.289	0.459	1	1	M6PR
TCTEX1D21	9.63255e-05	0.707584	0.18	0.269	1	1	TCTEX1D2
POR1	0.000138962	0.695672	0.311	0.481	1	1	POR
TLR21	0.000200845	0.682493	0.254	0.235	1	1	TLR2
THBS11	0.000207562	0.859678	0.465	0.549	1	1	THBS1
LASP1	0.000308509	1.12565	0.332	0.389	1	1	LASP1
PLAUR1	0.0003385	0.779957	0.445	0.499	1	1	PLAUR
WSB1	0.00034244	1.27605	0.357	0.433	1	1	WSB1
SIN3B1	0.000361641	0.812006	0.321	0.514	1	1	SIN3B
SNTB2	0.000470627	0.809201	0.204	0.302	1	1	SNTB2
MDM2	0.000566146	2.42455	0.294	0.337	1	1	MDM2
SLC9A3R11	0.000799188	0.58496	0.258	0.376	1	1	SLC9A3R1
GRINA1	0.00083311	0.98348	0.431	0.544	1	1	GRINA
ATP6V0B1	0.000905645	0.874717	0.502	0.699	1	1	ATP6V0B
PLK31	0.000945177	0.705153	0.183	0.258	1	1	PLK3
RILPL21	0.000971187	0.809193	0.211	0.299	1	1	RILPL2
UBE2D31	0.00122609	0.361555	0.504	0.773	1	1	UBE2D3
KLF10	0.00171206	1.80611	0.328	0.385	1	1	KLF10
C5AR11	0.00190981	0.279016	0.268	0.242	1	1	C5AR1
VPS4B	0.00246099	0.865792	0.25	0.368	1	1	VPS4B
FOS	0.00250954	0.873278	0.562	0.71	1	1	FOS
BCL2L111	0.00341283	0.652184	0.186	0.258	1	1	BCL2L11
NUDT41	0.0036228	1.05726	0.36	0.435	1	1	NUDT4
ZFP36L2	0.00362759	1.53855	0.322	0.388	1	1	ZFP36L2
CSF2RA1	0.00364079	1.05516	0.25	0.26	1	1	CSF2RA
EMD1	0.00372361	0.828001	0.475	0.665	1	1	EMD
SMIM31	0.00443516	0.651789	0.231	0.325	1	1	SMIM3
FABP5	0.00511737	1.31541	0.272	0.385	1	1	FABP5
OSER1	0.00588486	0.820085	0.3	0.455	1	1	OSER1
ZFAND5	0.0070176	0.554512	0.435	0.646	1	1	ZFAND5
PTP4A11	0.0070225	0.796465	0.483	0.67	1	1	PTP4A1
X2810474O19RIK1	0.00813948	1.13213	0.264	0.285	1	1	X2810474O19RIK
TMBIM61	0.00955198	0.365953	0.505	0.758	1	1	TMBIM6
WFDC2	0	3.70032	0.949	0.386	0	2	WFDC2
MMP7	0	3.50474	0.868	0.159	0	2	MMP7
PIGR	0	3.39506	0.922	0.08	0	2	PIGR
CBR2	0	3.29605	0.946	0.236	0	2	CBR2
NUPR1	0	3.28007	0.98	0.397	0	2	NUPR1
KRT19	0	3.22205	0.997	0.461	0	2	KRT19
PGLYRP11	0	3.00032	0.906	0.224	0	2	PGLYRP1
WFDC18	0	2.9581	0.719	0.139	0	2	WFDC18
SPRR2A3	0	2.89221	0.616	0.06	0	2	SPRR2A3
CLU	0	2.64947	0.981	0.474	0	2	CLU
CXCL5	0	2.58336	0.523	0.067	0	2	CXCL5
LCN2	0	2.45132	0.824	0.246	0	2	LCN2
TSPAN8	0	2.39036	0.903	0.132	0	2	TSPAN8
SPRR1A	0	2.38746	0.806	0.222	0	2	SPRR1A
SLC12A2	0	2.36826	0.88	0.172	0	2	SLC12A2
FXYD3	0	2.36372	0.939	0.245	0	2	FXYD3
SLC39A4	0	2.30666	0.848	0.092	0	2	SLC39A4
REG3G	0	2.14481	0.647	0.058	0	2	REG3G
KRT8	0	2.1259	0.987	0.39	0	2	KRT8
KRT18	0	2.08461	0.987	0.368	0	2	KRT18
CEACAM1	0	2.07436	0.887	0.076	0	2	CEACAM1
KRT4	0	2.03589	0.821	0.09	0	2	KRT4
GSDMC2	0	2.0307	0.666	0.035	0	2	GSDMC2
LY6A	0	2.03037	0.951	0.405	0	2	LY6A
CLDN3	0	2.02202	0.937	0.2	0	2	CLDN3
X2200002D01RIK	0	1.99136	0.859	0.085	0	2	X2200002D01RIK
TSPAN1	0	1.98792	0.905	0.251	0	2	TSPAN1
ARL14	0	1.97233	0.678	0.039	0	2	ARL14
LY6D	0	1.96342	0.727	0.169	0	2	LY6D
DCXR	0	1.94888	0.89	0.16	0	2	DCXR
CAR2	0	1.94676	0.904	0.151	0	2	CAR2
CLDN7	0	1.9043	0.935	0.236	0	2	CLDN7
CLDN4	0	1.88004	0.936	0.284	0	2	CLDN4
SPINT2	0	1.86267	0.965	0.404	0	2	SPINT2
LTF	0	1.82786	0.493	0.076	0	2	LTF
GSDMC3	0	1.81204	0.59	0.024	0	2	GSDMC3
HES1	0	1.78731	0.881	0.284	0	2	HES1
UBD	0	1.77819	0.564	0.024	0	2	UBD
PROM1	0	1.77063	0.817	0.092	0	2	PROM1
CDH1	0	1.73688	0.888	0.201	0	2	CDH1
ANXA3	0	1.72028	0.944	0.268	0	2	ANXA3
GSTO1	0	1.69988	0.893	0.355	0	2	GSTO1
PLAT	0	1.65806	0.741	0.159	0	2	PLAT
LMO7	0	1.654	0.851	0.242	0	2	LMO7
PPP1R1B	0	1.64761	0.81	0.077	0	2	PPP1R1B
GPX2	0	1.64341	0.803	0.149	0	2	GPX2
CYSTM1	0	1.60696	0.916	0.368	0	2	CYSTM1
FOXQ1	0	1.60017	0.788	0.098	0	2	FOXQ1
LRRC26	0	1.54768	0.799	0.045	0	2	LRRC26
EPCAM	0	1.52715	0.97	0.372	0	2	EPCAM
PLSCR1	0	1.52482	0.857	0.223	0	2	PLSCR1
GSTA4	0	1.51892	0.792	0.098	0	2	GSTA4
TMPRSS2	0	1.51183	0.819	0.072	0	2	TMPRSS2
TNIP3	0	1.4934	0.711	0.112	0	2	TNIP3
LY6E	0	1.48645	0.988	0.666	0	2	LY6E
PLET1	0	1.4802	0.877	0.198	0	2	PLET1
ANXA1	0	1.46925	0.911	0.397	0	2	ANXA1
CYP2F2	0	1.45604	0.7	0.109	0	2	CYP2F2
QSOX1	0	1.45406	0.847	0.245	0	2	QSOX1
GPRC5A	0	1.45311	0.76	0.103	0	2	GPRC5A
S100A14	0	1.44702	0.804	0.132	0	2	S100A14
SMIM22	0	1.41423	0.903	0.2	0	2	SMIM22
CXCL15	0	1.4074	0.56	0.073	0	2	CXCL15
NOXO1	0	1.37427	0.775	0.039	0	2	NOXO1
SLC39A8	0	1.35718	0.661	0.065	0	2	SLC39A8
MSLN	0	1.35602	0.397	0.013	0	2	MSLN
CXCL17	0	1.35094	0.54	0.03	0	2	CXCL17
AW112010	0	1.3475	0.762	0.18	0	2	AW112010
HSPB1	0	1.3472	0.897	0.367	0	2	HSPB1
MGST3	0	1.33602	0.864	0.293	0	2	MGST3
ELF3	0	1.33402	0.887	0.199	0	2	ELF3
TACSTD2	0	1.3339	0.876	0.193	0	2	TACSTD2
H2.K1	0	1.33319	0.982	0.695	0	2	H2.K1
X1700027J19RIK	0	1.32763	0.835	0.166	0	2	X1700027J19RIK
CTSE	0	1.32216	0.569	0.026	0	2	CTSE
SOX9	0	1.32113	0.761	0.129	0	2	SOX9
MMP15	0	1.31673	0.805	0.098	0	2	MMP15
FFAR4	0	1.31633	0.62	0.054	0	2	FFAR4
MT.CO1	0	1.30692	0.991	0.789	0	2	MT.CO1
DNAJC10	0	1.28911	0.758	0.205	0	2	DNAJC10
LPCAT4	0	1.28275	0.819	0.097	0	2	LPCAT4
FLNB	0	1.26582	0.815	0.205	0	2	FLNB
KRT23	0	1.26034	0.556	0.041	0	2	KRT23
ATP1B1	0	1.25226	0.91	0.306	0	2	ATP1B1
TST	0	1.23112	0.75	0.113	0	2	TST
LY6C1	0	1.22851	0.792	0.217	0	2	LY6C1
TMCC3	0	1.22694	0.701	0.18	0	2	TMCC3
EDN1	0	1.22242	0.615	0.055	0	2	EDN1
SDC4	0	1.21195	0.877	0.283	0	2	SDC4
S100A111	0	1.19652	0.988	0.712	0	2	S100A11
MAL	0	1.18234	0.685	0.041	0	2	MAL
KLF5	0	1.1738	0.857	0.193	0	2	KLF5
LSR	0	1.17111	0.847	0.234	0	2	LSR
MT.ND2	0	1.15651	0.97	0.644	0	2	MT.ND2
URAH	0	1.1559	0.831	0.129	0	2	URAH
CIB1	0	1.14722	0.866	0.287	0	2	CIB1
UPK1B	0	1.14666	0.656	0.072	0	2	UPK1B
RHPN2	0	1.14414	0.7	0.052	0	2	RHPN2
WNT4	0	1.13673	0.724	0.094	0	2	WNT4
NIPAL1	0	1.13456	0.581	0.06	0	2	NIPAL1
H2AFJ	0	1.13317	0.975	0.594	0	2	H2AFJ
PLEKHS1	0	1.13117	0.677	0.043	0	2	PLEKHS1
STAP2	0	1.12868	0.805	0.097	0	2	STAP2
AGR2	0	1.12172	0.569	0.037	0	2	AGR2
NUCB2	0	1.1099	0.805	0.231	0	2	NUCB2
SERINC2	0	1.10769	0.82	0.175	0	2	SERINC2
MGST1	0	1.10586	0.8	0.215	0	2	MGST1
EHF	0	1.0867	0.803	0.109	0	2	EHF
MT.CO2	0	1.08605	0.988	0.756	0	2	MT.CO2
OIT1	0	1.07602	0.636	0.049	0	2	OIT1
LGALS3BP	0	1.07288	0.842	0.278	0	2	LGALS3BP
TJP3	0	1.0712	0.75	0.081	0	2	TJP3
TMC4	0	1.05973	0.842	0.191	0	2	TMC4
CD2AP	0	1.05304	0.838	0.219	0	2	CD2AP
MT.ND5	0	1.03621	0.937	0.457	0	2	MT.ND5
AHNAK	0	1.03432	0.864	0.308	0	2	AHNAK
RAB25	0	1.03266	0.846	0.208	0	2	RAB25
HBEGF	0	1.03151	0.835	0.272	0	2	HBEGF
ANXA4	0	1.01948	0.878	0.33	0	2	ANXA4
ATP10B	0	1.01705	0.629	0.028	0	2	ATP10B
ABCD3	0	1.01367	0.799	0.181	0	2	ABCD3
MT.ND3	0	1.01267	0.938	0.534	0	2	MT.ND3
SCD2	0	1.01255	0.817	0.289	0	2	SCD2
RNF128	0	1.01071	0.735	0.126	0	2	RNF128
JUP	0	1.00333	0.85	0.233	0	2	JUP
MT.ND4L	0	0.995892	0.855	0.306	0	2	MT.ND4L
EZR1	0	0.995417	0.93	0.422	0	2	EZR
TKT	0	0.993651	0.876	0.395	0	2	TKT
LAD1	0	0.988769	0.764	0.092	0	2	LAD1
BSPRY	0	0.976663	0.75	0.093	0	2	BSPRY
PYGB	0	0.959124	0.735	0.162	0	2	PYGB
FCGBP	0	0.951652	0.456	0.028	0	2	FCGBP
GABRP	0	0.949792	0.545	0.018	0	2	GABRP
SPINT1	0	0.949082	0.795	0.174	0	2	SPINT1
PGAP2	0	0.948613	0.774	0.195	0	2	PGAP2
S100A16	0	0.948572	0.828	0.232	0	2	S100A16
CTNNA1	0	0.946994	0.857	0.315	0	2	CTNNA1
PDZK1IP1	0	0.941221	0.697	0.08	0	2	PDZK1IP1
PRR15L	0	0.940156	0.647	0.064	0	2	PRR15L
LY6K	0	0.935922	0.269	0.025	0	2	LY6K
RHOU	0	0.935566	0.71	0.11	0	2	RHOU
SLC45A3	0	0.932577	0.685	0.04	0	2	SLC45A3
CCSER2	0	0.926769	0.747	0.183	0	2	CCSER2
ACTN4	0	0.924454	0.891	0.37	0	2	ACTN4
NANS	0	0.921747	0.826	0.283	0	2	NANS
WASL	0	0.920404	0.808	0.253	0	2	WASL
CXADR	0	0.915532	0.76	0.171	0	2	CXADR
TAX1BP3	0	0.913478	0.807	0.29	0	2	TAX1BP3
SMAGP	0	0.912105	0.75	0.122	0	2	SMAGP
SDCBP2	0	0.900721	0.597	0.062	0	2	SDCBP2
MYOF	0	0.89556	0.691	0.13	0	2	MYOF
MT.ATP8	0	0.895081	0.775	0.244	0	2	MT.ATP8
FAM25C	0	0.894686	0.382	0.027	0	2	FAM25C
BACE2	0	0.894213	0.7	0.124	0	2	BACE2
PDLIM1	0	0.893596	0.834	0.262	0	2	PDLIM1
ALDH1A3	0	0.892884	0.509	0.052	0	2	ALDH1A3
STARD10	0	0.888965	0.758	0.159	0	2	STARD10
CHD9	0	0.885091	0.825	0.239	0	2	CHD9
CRB3	0	0.881398	0.763	0.135	0	2	CRB3
X1810011O10RIK	0	0.874772	0.718	0.163	0	2	X1810011O10RIK
PLPP2	0	0.872777	0.741	0.141	0	2	PLPP2
PTGES	0	0.871183	0.711	0.129	0	2	PTGES
PMAIP1	0	0.868397	0.724	0.185	0	2	PMAIP1
DUSP10	0	0.866482	0.666	0.143	0	2	DUSP10
ARRDC1	0	0.864555	0.769	0.146	0	2	ARRDC1
ASPA	0	0.862852	0.531	0.019	0	2	ASPA
LAMA5	0	0.857669	0.696	0.103	0	2	LAMA5
NET1	0	0.849647	0.716	0.11	0	2	NET1
TRAPPC6A	0	0.848802	0.809	0.26	0	2	TRAPPC6A
VILL	0	0.8432	0.692	0.07	0	2	VILL
LIMA1	0	0.842916	0.811	0.226	0	2	LIMA1
ST14	0	0.834824	0.754	0.157	0	2	ST14
KRTCAP3	0	0.82427	0.764	0.138	0	2	KRTCAP3
CMAS	0	0.812385	0.776	0.272	0	2	CMAS
SYT8	0	0.806468	0.428	0.012	0	2	SYT8
H2.Q7	0	0.806021	0.74	0.238	0	2	H2.Q7
IDH1	0	0.805025	0.674	0.156	0	2	IDH1
GMDS	0	0.803289	0.726	0.179	0	2	GMDS
LRG11	0	0.799969	0.611	0.11	0	2	LRG1
MYO6	0	0.795381	0.683	0.117	0	2	MYO6
ADAM10	0	0.794867	0.765	0.207	0	2	ADAM10
SCD1	0	0.790643	0.597	0.095	0	2	SCD1
CTTN	0	0.785805	0.785	0.265	0	2	CTTN
SFTPD	0	0.784798	0.283	0.005	0	2	SFTPD
AHR	0	0.78036	0.723	0.165	0	2	AHR
FAM210B	0	0.780158	0.672	0.139	0	2	FAM210B
PRSS8	0	0.77753	0.603	0.048	0	2	PRSS8
LAMC2	0	0.773272	0.707	0.119	0	2	LAMC2
KCNK1	0	0.772694	0.769	0.204	0	2	KCNK1
PARD6B	0	0.769924	0.617	0.062	0	2	PARD6B
CHCHD10	0	0.764689	0.85	0.281	0	2	CHCHD10
ABCC3	0	0.764364	0.623	0.072	0	2	ABCC3
MAPK13	0	0.76418	0.809	0.202	0	2	MAPK13
C77080	0	0.762127	0.68	0.078	0	2	C77080
RAB15	0	0.758579	0.774	0.163	0	2	RAB15
GRPEL2	0	0.755035	0.681	0.154	0	2	GRPEL2
ANO1	0	0.753492	0.65	0.091	0	2	ANO1
TMEM238	0	0.749235	0.78	0.216	0	2	TMEM238
F11R	0	0.747153	0.826	0.289	0	2	F11R
MAL2	0	0.746333	0.643	0.095	0	2	MAL2
FRMD4B	0	0.74404	0.697	0.188	0	2	FRMD4B
KRT6A	0	0.740177	0.47	0.075	0	2	KRT6A
GIPC2	0	0.738809	0.672	0.102	0	2	GIPC2
MYO5C	0	0.738055	0.585	0.023	0	2	MYO5C
BLNK	0	0.734649	0.758	0.172	0	2	BLNK
PLA2G16	0	0.733546	0.771	0.237	0	2	PLA2G16
CBLC	0	0.731617	0.633	0.048	0	2	CBLC
FERMT1	0	0.726263	0.56	0.069	0	2	FERMT1
PLXNB2	0	0.725845	0.704	0.195	0	2	PLXNB2
NFE2L1	0	0.721864	0.77	0.218	0	2	NFE2L1
PTGR1	0	0.71569	0.651	0.117	0	2	PTGR1
RAPH1	0	0.715028	0.678	0.166	0	2	RAPH1
CCDC34	0	0.713821	0.814	0.249	0	2	CCDC34
MPZL3	0	0.71362	0.636	0.068	0	2	MPZL3
SBSN	0	0.713579	0.556	0.101	0	2	SBSN
VARS	0	0.711845	0.769	0.216	0	2	VARS
TCF7L2	0	0.708333	0.693	0.123	0	2	TCF7L2
BARX2	0	0.705304	0.502	0.049	0	2	BARX2
PSMB9	0	0.704988	0.753	0.217	0	2	PSMB9
NECTIN2	0	0.703426	0.728	0.213	0	2	NECTIN2
SEL1L3	0	0.700066	0.623	0.069	0	2	SEL1L3
RDH10	0	0.699821	0.617	0.146	0	2	RDH10
CRACR2B	0	0.694848	0.645	0.1	0	2	CRACR2B
HOXB13	0	0.69343	0.623	0.092	0	2	HOXB13
PRKAB1	0	0.691974	0.734	0.164	0	2	PRKAB1
MBOAT1	0	0.684938	0.663	0.122	0	2	MBOAT1
CAPN5	0	0.683815	0.541	0.051	0	2	CAPN5
TUFT1	0	0.678974	0.593	0.085	0	2	TUFT1
AVPI1	0	0.678558	0.733	0.205	0	2	AVPI1
CGN	0	0.677096	0.597	0.076	0	2	CGN
SMIM6	0	0.675631	0.488	0.026	0	2	SMIM6
PDZK1	0	0.675016	0.442	0.008	0	2	PDZK1
PRKCA	0	0.674773	0.635	0.149	0	2	PRKCA
ALAD	0	0.673023	0.721	0.182	0	2	ALAD
TMPRSS4	0	0.672971	0.622	0.096	0	2	TMPRSS4
ALCAM1	0	0.669869	0.796	0.226	0	2	ALCAM
FOXA1	0	0.668818	0.741	0.189	0	2	FOXA1
ME1	0	0.668737	0.651	0.096	0	2	ME1
TMEM64	0	0.666571	0.682	0.159	0	2	TMEM64
CMTM8	0	0.664252	0.686	0.129	0	2	CMTM8
EFNA1	0	0.660516	0.601	0.081	0	2	EFNA1
SH3BGRL2	0	0.659555	0.608	0.075	0	2	SH3BGRL2
CHMP2B	0	0.659165	0.793	0.284	0	2	CHMP2B
TFCP2L1	0	0.658009	0.57	0.048	0	2	TFCP2L1
SERPINB1A	0	0.654554	0.498	0.063	0	2	SERPINB1A
PIK3C2A	0	0.653994	0.681	0.146	0	2	PIK3C2A
TACC2	0	0.648153	0.642	0.13	0	2	TACC2
AI661453	0	0.643679	0.532	0.041	0	2	AI661453
UPK1A	0	0.642594	0.371	0.009	0	2	UPK1A
TNK2	0	0.639792	0.588	0.102	0	2	TNK2
SLC44A4	0	0.639675	0.552	0.024	0	2	SLC44A4
AA986860	0	0.635233	0.518	0.037	0	2	AA986860
FDX1	0	0.633144	0.731	0.23	0	2	FDX1
CD200R3	0	0.629049	0.483	0.02	0	2	CD200R3
ITGAV	0	0.628545	0.736	0.215	0	2	ITGAV
APOL9A	0	0.626198	0.47	0.049	0	2	APOL9A
GSDMC4	0	0.624213	0.257	0.004	0	2	GSDMC4
CASZ1	0	0.619109	0.632	0.12	0	2	CASZ1
PLLP	0	0.615542	0.531	0.044	0	2	PLLP
SHROOM3	0	0.615171	0.663	0.124	0	2	SHROOM3
P2RX2	0	0.613918	0.468	0.035	0	2	P2RX2
SGSM3	0	0.612767	0.6	0.108	0	2	SGSM3
GM12603	0	0.610594	0.44	0.028	0	2	GM12603
EPS8L2	0	0.610432	0.599	0.099	0	2	EPS8L2
CLDN10	0	0.609504	0.399	0.039	0	2	CLDN10
ARHGEF5	0	0.609319	0.623	0.083	0	2	ARHGEF5
EPHA2	0	0.607031	0.627	0.13	0	2	EPHA2
MYH14	0	0.606965	0.585	0.086	0	2	MYH14
ERMP1	0	0.606537	0.559	0.07	0	2	ERMP1
TMEM54	0	0.603241	0.597	0.093	0	2	TMEM54
GOLGA4	0	0.602664	0.703	0.196	0	2	GOLGA4
IRF6	0	0.601507	0.701	0.171	0	2	IRF6
NR2F6	0	0.597135	0.715	0.198	0	2	NR2F6
ORMDL2	0	0.591423	0.731	0.213	0	2	ORMDL2
CKMT1	0	0.58938	0.575	0.099	0	2	CKMT1
CLMN	0	0.586747	0.544	0.041	0	2	CLMN
MGAT4A	0	0.582517	0.624	0.121	0	2	MGAT4A
GSTT3	0	0.581008	0.579	0.075	0	2	GSTT3
X2610507B11RIK	0	0.580864	0.684	0.179	0	2	X2610507B11RIK
PRSS22	0	0.579721	0.452	0.067	0	2	PRSS22
CTNND1	0	0.579697	0.647	0.138	0	2	CTNND1
LIPH	0	0.578872	0.501	0.033	0	2	LIPH
CORO2A	0	0.578632	0.61	0.105	0	2	CORO2A
CTSH	0	0.578339	0.817	0.245	0	2	CTSH
DESI1	0	0.575035	0.685	0.201	0	2	DESI1
EMP2	0	0.57306	0.682	0.151	0	2	EMP2
AFDN	0	0.571608	0.712	0.204	0	2	AFDN
MDFI	0	0.571026	0.532	0.095	0	2	MDFI
PON2	0	0.56961	0.718	0.191	0	2	PON2
TMEM205	0	0.5655	0.704	0.213	0	2	TMEM205
EFNB2	0	0.564464	0.562	0.096	0	2	EFNB2
FAM84A	0	0.564353	0.495	0.096	0	2	FAM84A
GPA33	0	0.563667	0.366	0.017	0	2	GPA33
CDK19	0	0.562106	0.6	0.102	0	2	CDK19
LGR4	0	0.561548	0.561	0.081	0	2	LGR4
DEGS2	0	0.56008	0.447	0.036	0	2	DEGS2
CDA	0	0.557065	0.433	0.037	0	2	CDA
CHMP4C	0	0.555563	0.544	0.035	0	2	CHMP4C
NLRP10	0	0.553194	0.444	0.031	0	2	NLRP10
TMEM173	0	0.552799	0.627	0.153	0	2	TMEM173
FRK	0	0.548421	0.523	0.062	0	2	FRK
QARS	0	0.547475	0.713	0.216	0	2	QARS
SLK	0	0.542407	0.661	0.15	0	2	SLK
GFPT1	0	0.541268	0.708	0.215	0	2	GFPT1
ILDR1	0	0.539166	0.567	0.074	0	2	ILDR1
SLC40A1	0	0.537588	0.572	0.065	0	2	SLC40A1
CASP6	0	0.53698	0.62	0.123	0	2	CASP6
SMIM1	0	0.534136	0.568	0.104	0	2	SMIM1
KCTD14	0	0.533756	0.386	0.024	0	2	KCTD14
RAC3	0	0.533547	0.559	0.102	0	2	RAC3
MPZL2	0	0.533057	0.551	0.068	0	2	MPZL2
MVP	0	0.53017	0.717	0.212	0	2	MVP
ITGA6	0	0.529213	0.675	0.182	0	2	ITGA6
EPN3	0	0.529179	0.552	0.078	0	2	EPN3
APPL2	0	0.524825	0.529	0.096	0	2	APPL2
MFSD4A	0	0.523368	0.448	0.031	0	2	MFSD4A
SERPINB5	0	0.523171	0.625	0.096	0	2	SERPINB5
OASL2	0	0.523026	0.77	0.203	0	2	OASL2
MTAP	0	0.521347	0.58	0.102	0	2	MTAP
KIF1C	0	0.518243	0.607	0.116	0	2	KIF1C
SLC35F5	0	0.516292	0.651	0.176	0	2	SLC35F5
SPNS2	0	0.515163	0.482	0.029	0	2	SPNS2
MYO1D	0	0.513133	0.531	0.069	0	2	MYO1D
X0610040J01RIK	0	0.512377	0.577	0.089	0	2	X0610040J01RIK
SQRDL	0	0.50794	0.616	0.131	0	2	SQRDL
PRSS32	0	0.507904	0.292	0.006	0	2	PRSS32
PIK3R3	0	0.50782	0.54	0.097	0	2	PIK3R3
PARP9	0	0.506139	0.567	0.092	0	2	PARP9
PRLR	0	0.50537	0.467	0.049	0	2	PRLR
RIN2	0	0.502878	0.555	0.105	0	2	RIN2
UGT2B34	0	0.502063	0.261	0.006	0	2	UGT2B34
TRIM2	0	0.501644	0.624	0.157	0	2	TRIM2
X1110008L16RIK	0	0.501451	0.47	0.038	0	2	X1110008L16RIK
NPNT	0	0.496038	0.515	0.074	0	2	NPNT
DSG2	0	0.495917	0.553	0.095	0	2	DSG2
ANPEP	0	0.495627	0.521	0.088	0	2	ANPEP
CAR8	0	0.493355	0.406	0.059	0	2	CAR8
EYA2	0	0.49188	0.516	0.07	0	2	EYA2
PTPRK	0	0.491527	0.57	0.104	0	2	PTPRK
SH2D4A	0	0.491252	0.454	0.03	0	2	SH2D4A
SULT1C2	0	0.488983	0.265	0.007	0	2	SULT1C2
SH3YL1	0	0.488527	0.557	0.076	0	2	SH3YL1
TINAGL1	0	0.486353	0.657	0.149	0	2	TINAGL1
X5730559C18RIK	0	0.482686	0.426	0.046	0	2	X5730559C18RIK
DHX32	0	0.481906	0.568	0.108	0	2	DHX32
KCNK5	0	0.478862	0.372	0.031	0	2	KCNK5
RASSF7	0	0.478585	0.498	0.068	0	2	RASSF7
ESRP1	0	0.475775	0.575	0.104	0	2	ESRP1
YIPF6	0	0.475189	0.61	0.135	0	2	YIPF6
SLC44A1	0	0.47402	0.652	0.158	0	2	SLC44A1
PROSER2	0	0.472981	0.482	0.044	0	2	PROSER2
GALNT3	0	0.472809	0.562	0.103	0	2	GALNT3
RAB27B	0	0.471752	0.578	0.112	0	2	RAB27B
OTUD7B	0	0.469647	0.584	0.135	0	2	OTUD7B
SORBS2	0	0.466345	0.511	0.099	0	2	SORBS2
PLEKHA6	0	0.465738	0.5	0.069	0	2	PLEKHA6
PKP4	0	0.465204	0.596	0.133	0	2	PKP4
RAB11FIP12	0	0.464217	0.735	0.206	0	2	RAB11FIP1
TAOK3	0	0.463461	0.589	0.141	0	2	TAOK3
CTDSPL	0	0.462544	0.532	0.097	0	2	CTDSPL
RPS6KA1	0	0.462412	0.563	0.103	0	2	RPS6KA1
BAIAP2L1	0	0.458123	0.483	0.057	0	2	BAIAP2L1
AIM1	0	0.457745	0.498	0.072	0	2	AIM1
PADI2	0	0.457228	0.316	0.035	0	2	PADI2
GAS2L1	0	0.456979	0.536	0.11	0	2	GAS2L1
HPN	0	0.454633	0.409	0.027	0	2	HPN
GPD2	0	0.452372	0.655	0.172	0	2	GPD2
SLC25A10	0	0.452274	0.546	0.093	0	2	SLC25A10
PON3	0	0.451465	0.554	0.082	0	2	PON3
X5330417C22RIK	0	0.449646	0.396	0.025	0	2	X5330417C22RIK
CDC42EP1	0	0.449021	0.521	0.089	0	2	CDC42EP1
VTCN1	0	0.448658	0.457	0.024	0	2	VTCN1
ITPR3	0	0.44863	0.438	0.051	0	2	ITPR3
DNASE1L2	0	0.448126	0.355	0.02	0	2	DNASE1L2
CGNL1	0	0.446538	0.473	0.065	0	2	CGNL1
LURAP1L	0	0.445927	0.56	0.124	0	2	LURAP1L
MPPED2	0	0.44521	0.456	0.051	0	2	MPPED2
IKZF2	0	0.445001	0.565	0.095	0	2	IKZF2
ETL4	0	0.443847	0.426	0.073	0	2	ETL4
SHB	0	0.442901	0.531	0.098	0	2	SHB
ACOX1	0	0.44166	0.589	0.136	0	2	ACOX1
DTX3L	0	0.438564	0.531	0.083	0	2	DTX3L
PRKCI	0	0.437999	0.539	0.097	0	2	PRKCI
OCLN	0	0.437797	0.498	0.081	0	2	OCLN
SIL1	0	0.433508	0.569	0.128	0	2	SIL1
NEDD4L	0	0.432388	0.533	0.101	0	2	NEDD4L
ADD3	0	0.427772	0.56	0.124	0	2	ADD3
IQGAP2	0	0.427042	0.5	0.078	0	2	IQGAP2
TMEM98	0	0.425565	0.507	0.068	0	2	TMEM98
TNFSF10	0	0.425389	0.418	0.018	0	2	TNFSF10
GNE	0	0.424952	0.428	0.071	0	2	GNE
VSIG10	0	0.424337	0.509	0.067	0	2	VSIG10
PCDH1	0	0.422709	0.474	0.06	0	2	PCDH1
SLC35A3	0	0.422577	0.494	0.076	0	2	SLC35A3
ERBB3	0	0.422389	0.436	0.033	0	2	ERBB3
SEMA3C	0	0.421404	0.543	0.111	0	2	SEMA3C
BCL2L14	0	0.42002	0.443	0.031	0	2	BCL2L14
REC8	0	0.419555	0.391	0.057	0	2	REC8
X9130008F23RIK	0	0.418269	0.41	0.044	0	2	X9130008F23RIK
EIF2AK3	0	0.417383	0.471	0.063	0	2	EIF2AK3
OAS2	0	0.415242	0.339	0.037	0	2	OAS2
PLIN3	0	0.41523	0.617	0.156	0	2	PLIN3
IL17RE	0	0.414311	0.443	0.035	0	2	IL17RE
MECOM	0	0.409735	0.387	0.058	0	2	MECOM
ARG1	0	0.40812	0.392	0.043	0	2	ARG1
PIK3C3	0	0.406479	0.379	0.055	0	2	PIK3C3
SLC35G1	0	0.405772	0.475	0.052	0	2	SLC35G1
MLPH	0	0.405747	0.424	0.023	0	2	MLPH
TJP1	0	0.404592	0.503	0.104	0	2	TJP1
WNT7B	0	0.402783	0.467	0.054	0	2	WNT7B
SLC25A24	0	0.402077	0.487	0.093	0	2	SLC25A24
ITGB6	0	0.401754	0.382	0.035	0	2	ITGB6
PLEKHH1	0	0.400922	0.418	0.028	0	2	PLEKHH1
CLDN23	0	0.399626	0.365	0.041	0	2	CLDN23
TCEA3	0	0.39857	0.406	0.055	0	2	TCEA3
AP1M2	0	0.396364	0.557	0.099	0	2	AP1M2
SIPA1L3	0	0.39152	0.49	0.084	0	2	SIPA1L3
MANSC1	0	0.39051	0.453	0.041	0	2	MANSC1
ATP4A	0	0.386151	0.357	0.022	0	2	ATP4A
TRP53BP2	0	0.384875	0.51	0.099	0	2	TRP53BP2
RIPK4	0	0.384519	0.559	0.114	0	2	RIPK4
MARVELD3	0	0.384143	0.467	0.075	0	2	MARVELD3
MSX2	0	0.384084	0.387	0.031	0	2	MSX2
TMEM63A	0	0.38284	0.505	0.09	0	2	TMEM63A
IGSF5	0	0.382454	0.422	0.033	0	2	IGSF5
FAM3B	0	0.382176	0.338	0.01	0	2	FAM3B
ARHGEF16	0	0.379188	0.435	0.074	0	2	ARHGEF16
GJB2	0	0.379037	0.386	0.019	0	2	GJB2
RASEF	0	0.374138	0.403	0.04	0	2	RASEF
C130074G19RIK	0	0.372233	0.359	0.019	0	2	C130074G19RIK
CPM	0	0.371931	0.381	0.036	0	2	CPM
SSH3	0	0.37182	0.467	0.086	0	2	SSH3
LRRC31	0	0.369306	0.309	0.01	0	2	LRRC31
PLCD3	0	0.369216	0.36	0.04	0	2	PLCD3
FAM83E	0	0.369201	0.315	0.012	0	2	FAM83E
ELOVL7	0	0.36906	0.486	0.077	0	2	ELOVL7
CCDC64B	0	0.368728	0.371	0.029	0	2	CCDC64B
RBM47	0	0.365894	0.639	0.149	0	2	RBM47
COL25A1	0	0.365101	0.274	0.008	0	2	COL25A1
ENPP5	0	0.364392	0.526	0.112	0	2	ENPP5
TNKS1BP1	0	0.363189	0.448	0.073	0	2	TNKS1BP1
TMEM40	0	0.360044	0.48	0.055	0	2	TMEM40
FBP2	0	0.359973	0.31	0.013	0	2	FBP2
GPR155	0	0.358607	0.331	0.033	0	2	GPR155
CX3CL1	0	0.35804	0.417	0.059	0	2	CX3CL1
SALL3	0	0.357438	0.361	0.03	0	2	SALL3
SERINC5	0	0.356636	0.505	0.097	0	2	SERINC5
NBEAL2	0	0.356201	0.353	0.037	0	2	NBEAL2
AKR1B10	0	0.353572	0.487	0.098	0	2	AKR1B10
GCHFR	0	0.351925	0.353	0.026	0	2	GCHFR
PATJ	0	0.351038	0.402	0.047	0	2	PATJ
X2610528J11RIK	0	0.350707	0.426	0.044	0	2	X2610528J11RIK
D8ERTD82E	0	0.349983	0.445	0.08	0	2	D8ERTD82E
ICK	0	0.349473	0.41	0.057	0	2	ICK
PTPRJ	0	0.345921	0.536	0.107	0	2	PTPRJ
ALS2CL	0	0.345584	0.292	0.017	0	2	ALS2CL
ATP9A	0	0.344746	0.512	0.103	0	2	ATP9A
MUC20	0	0.34398	0.361	0.009	0	2	MUC20
PACSIN3	0	0.343471	0.446	0.08	0	2	PACSIN3
PHACTR4	0	0.343044	0.428	0.07	0	2	PHACTR4
PKP2	0	0.33804	0.418	0.053	0	2	PKP2
TMPRSS13	0	0.33664	0.321	0.024	0	2	TMPRSS13
BTC	0	0.332648	0.281	0.019	0	2	BTC
SEMA3F	0	0.332034	0.357	0.043	0	2	SEMA3F
LY6G6E	0	0.330621	0.342	0.014	0	2	LY6G6E
USP6NL	0	0.327848	0.413	0.063	0	2	USP6NL
FABP6	0	0.327705	0.31	0.013	0	2	FABP6
EVA1A	0	0.327131	0.463	0.083	0	2	EVA1A
SLC9A3R2	0	0.324838	0.515	0.104	0	2	SLC9A3R2
C130026I21RIK	0	0.323567	0.336	0.029	0	2	C130026I21RIK
FAM83H	0	0.316855	0.431	0.071	0	2	FAM83H
BIK	0	0.316833	0.597	0.13	0	2	BIK
KCNE3	0	0.316371	0.273	0.005	0	2	KCNE3
B3GNT3	0	0.315483	0.352	0.029	0	2	B3GNT3
MET	0	0.314784	0.495	0.09	0	2	MET
X4930415O20RIK	0	0.314663	0.281	0.006	0	2	X4930415O20RIK
LDHD	0	0.313766	0.313	0.036	0	2	LDHD
CDCP1	0	0.313543	0.544	0.1	0	2	CDCP1
ADGRG6	0	0.31248	0.391	0.049	0	2	ADGRG6
SEC14L2	0	0.312306	0.346	0.032	0	2	SEC14L2
IBTK	0	0.311372	0.392	0.062	0	2	IBTK
SLC30A1	0	0.309508	0.393	0.062	0	2	SLC30A1
SLC7A4	0	0.308996	0.381	0.048	0	2	SLC7A4
BC016579	0	0.308811	0.296	0.02	0	2	BC016579
CAPSL	0	0.308397	0.395	0.062	0	2	CAPSL
EPSTI1	0	0.308173	0.56	0.115	0	2	EPSTI1
PLS1	0	0.308087	0.35	0.039	0	2	PLS1
GRHL2	0	0.307043	0.368	0.054	0	2	GRHL2
FAM46B	0	0.306078	0.309	0.018	0	2	FAM46B
ALOX12	0	0.305751	0.311	0.019	0	2	ALOX12
SOWAHB	0	0.303821	0.342	0.032	0	2	SOWAHB
CNKSR1	0	0.302214	0.355	0.049	0	2	CNKSR1
TSPAN33	0	0.30116	0.356	0.04	0	2	TSPAN33
SLC25A48	0	0.301146	0.301	0.013	0	2	SLC25A48
PRKCZ	0	0.300469	0.416	0.066	0	2	PRKCZ
CMBL	0	0.296755	0.386	0.058	0	2	CMBL
CD55	0	0.295067	0.403	0.062	0	2	CD55
EPS8L1	0	0.295047	0.287	0.029	0	2	EPS8L1
NECTIN4	0	0.294297	0.355	0.042	0	2	NECTIN4
POF1B	0	0.293107	0.365	0.031	0	2	POF1B
SPTLC3	0	0.282498	0.296	0.013	0	2	SPTLC3
CLDN8	0	0.282438	0.334	0.032	0	2	CLDN8
RHOV1	0	0.280872	0.616	0.12	0	2	RHOV
TYRO3	0	0.279542	0.319	0.023	0	2	TYRO3
GJB1	0	0.278398	0.285	0.01	0	2	GJB1
TMEM52	0	0.269877	0.275	0.012	0	2	TMEM52
RHBDL2	0	0.267319	0.315	0.027	0	2	RHBDL2
SLC28A3	0	0.265041	0.258	0.009	0	2	SLC28A3
UNC13B	0	0.263778	0.336	0.039	0	2	UNC13B
GRHL1	0	0.263424	0.332	0.032	0	2	GRHL1
ERBB2	0	0.261361	0.265	0.025	0	2	ERBB2
SLC44A3	0	0.261356	0.336	0.035	0	2	SLC44A3
X1700024P16RIK	0	0.261216	0.307	0.032	0	2	X1700024P16RIK
ELMO3	0	0.257569	0.372	0.05	0	2	ELMO3
BC030870	0	0.257139	0.264	0.006	0	2	BC030870
PAQR8	0	0.256717	0.291	0.021	0	2	PAQR8
NFE2L3	0	0.253276	0.279	0.025	0	2	NFE2L3
TC2N	0	0.25159	0.292	0.021	0	2	TC2N
STXBP6	0	0.250614	0.314	0.03	0	2	STXBP6
MT.ND4	1.52457e-307	1.0877	0.983	0.703	2.77457e-303	2	MT.ND4
DNMBP	3.27785e-307	0.286928	0.293	0.032	5.96536e-303	2	DNMBP
LRRK1	2.60595e-306	0.340762	0.459	0.086	4.74257e-302	2	LRRK1
MT.CYTB	3.61776e-306	1.10134	0.989	0.752	6.58395e-302	2	MT.CYTB
APOL9B	4.47581e-306	0.3676	0.303	0.036	8.14553e-302	2	APOL9B
F2RL1	1.4058e-305	0.358646	0.443	0.08	2.55842e-301	2	F2RL1
DENND2D	4.21509e-305	0.268745	0.263	0.025	7.67105e-301	2	DENND2D
ZFAND2A	1.00251e-304	0.324082	0.605	0.15	1.82447e-300	2	ZFAND2A
SLCO2A1	2.55526e-304	0.378516	0.489	0.097	4.65032e-300	2	SLCO2A1
S100A1	4.89265e-304	0.857185	0.815	0.322	8.90414e-300	2	S100A1
PDLIM2	1.44696e-303	0.510497	0.596	0.149	2.63333e-299	2	PDLIM2
VAMP5	1.61551e-303	0.283181	0.447	0.081	2.94006e-299	2	VAMP5
DRAM2	1.2292e-302	0.437528	0.639	0.173	2.23701e-298	2	DRAM2
ZDHHC5	1.28547e-301	0.371417	0.53	0.117	2.33942e-297	2	ZDHHC5
SH3RF1	1.92981e-301	0.441279	0.54	0.121	3.51207e-297	2	SH3RF1
LIMK2	6.83383e-300	0.429046	0.509	0.11	1.24369e-295	2	LIMK2
FXYD4	1.26244e-299	0.662094	0.417	0.073	2.29752e-295	2	FXYD4
PKP3	2.63011e-299	0.421689	0.576	0.133	4.78654e-295	2	PKP3
CISH	3.44872e-299	0.384509	0.531	0.118	6.27632e-295	2	CISH
FAM129B	6.06385e-299	0.470728	0.672	0.192	1.10356e-294	2	FAM129B
VAMP8	1.20299e-298	0.95339	0.919	0.53	2.18932e-294	2	VAMP8
PTPRF	1.31615e-298	0.562575	0.763	0.241	2.39526e-294	2	PTPRF
PLK2	5.00693e-298	0.86451	0.769	0.269	9.11212e-294	2	PLK2
TPM1	7.8191e-298	0.657543	0.919	0.384	1.423e-293	2	TPM1
AREG	8.3338e-298	0.938652	0.575	0.144	1.51667e-293	2	AREG
CTNNB1	1.96237e-297	0.902758	0.905	0.498	3.57132e-293	2	CTNNB1
WWC1	9.14226e-297	0.339615	0.441	0.082	1.6638e-292	2	WWC1
MYO5B	2.43252e-296	0.319824	0.317	0.04	4.42694e-292	2	MYO5B
FDFT1	1.29742e-295	0.575608	0.608	0.159	2.36117e-291	2	FDFT1
TMEM159	1.95254e-295	0.472536	0.644	0.178	3.55342e-291	2	TMEM159
RHBDF1	2.89182e-295	0.374008	0.489	0.101	5.26283e-291	2	RHBDF1
GIPC1	3.41256e-295	0.603741	0.75	0.255	6.21052e-291	2	GIPC1
GALE	4.53403e-295	0.424073	0.499	0.105	8.25148e-291	2	GALE
ZDHHC13	8.21577e-295	0.364227	0.395	0.068	1.49519e-290	2	ZDHHC13
MT.ATP6	3.48224e-293	0.999899	0.994	0.824	6.33733e-289	2	MT.ATP6
LLGL2	3.56211e-293	0.263752	0.338	0.047	6.48268e-289	2	LLGL2
ARID1B	6.14052e-293	0.451885	0.597	0.155	1.11751e-288	2	ARID1B
MTUS1	1.75385e-292	0.286423	0.461	0.089	3.19182e-288	2	MTUS1
ABHD17C	2.38086e-292	0.365851	0.558	0.134	4.33293e-288	2	ABHD17C
TJP2	9.84308e-292	0.429842	0.562	0.135	1.79134e-287	2	TJP2
SLC9A1	1.03649e-291	0.288702	0.419	0.075	1.88631e-287	2	SLC9A1
TES1	1.29698e-291	0.546779	0.814	0.298	2.36038e-287	2	TES
SELENOI	3.69044e-291	0.392043	0.54	0.124	6.71623e-287	2	SELENOI
YAP1	4.30172e-291	0.331919	0.515	0.112	7.82871e-287	2	YAP1
FBXO6	2.82563e-290	0.357061	0.574	0.142	5.14237e-286	2	FBXO6
FAM20B	6.26161e-290	0.368975	0.524	0.118	1.13955e-285	2	FAM20B
PSMB8	2.93614e-289	0.866302	0.898	0.407	5.34348e-285	2	PSMB8
ITGB4	3.77058e-289	0.260619	0.475	0.094	6.86207e-285	2	ITGB4
AMD1	2.46715e-288	0.52187	0.727	0.226	4.48997e-284	2	AMD1
ATP13A3	3.8109e-288	0.492727	0.633	0.182	6.93545e-284	2	ATP13A3
ADIPOR2	1.37191e-287	0.346528	0.615	0.163	2.49674e-283	2	ADIPOR2
TNFRSF21	1.5328e-286	0.345154	0.541	0.127	2.78954e-282	2	TNFRSF21
AGPAT2	2.88869e-286	0.323553	0.475	0.099	5.25713e-282	2	AGPAT2
TRAK1	3.58821e-286	0.488283	0.536	0.127	6.53018e-282	2	TRAK1
FHDC1	6.50174e-286	0.261584	0.288	0.035	1.18325e-281	2	FHDC1
ABCA3	1.07116e-285	0.335995	0.515	0.114	1.94941e-281	2	ABCA3
PTGFRN	1.19002e-285	0.323715	0.479	0.1	2.16572e-281	2	PTGFRN
GATA2	2.5415e-285	0.412878	0.431	0.081	4.62527e-281	2	GATA2
RAB4A	5.26251e-284	0.28953	0.441	0.083	9.57724e-280	2	RAB4A
CMC1	1.12976e-283	0.529909	0.704	0.229	2.05605e-279	2	CMC1
OSBPL3	1.13739e-283	0.478557	0.491	0.108	2.06994e-279	2	OSBPL3
RNF213	2.23626e-283	0.268984	0.581	0.142	4.06977e-279	2	RNF213
LRBA	3.29518e-283	0.335292	0.489	0.103	5.9969e-279	2	LRBA
G6PDX	3.62559e-283	0.384132	0.547	0.133	6.59821e-279	2	G6PDX
ACSL3	1.09512e-282	0.420548	0.536	0.129	1.99301e-278	2	ACSL3
NHLRC2	2.25201e-282	0.306527	0.453	0.09	4.09843e-278	2	NHLRC2
GATA3	3.8375e-282	0.483873	0.716	0.209	6.98386e-278	2	GATA3
SH3PXD2A	5.458e-282	0.320853	0.486	0.104	9.93302e-278	2	SH3PXD2A
GFER	3.50782e-281	0.413843	0.632	0.179	6.38389e-277	2	GFER
MAGI3	6.56831e-281	0.287511	0.406	0.073	1.19537e-276	2	MAGI3
BSG	7.74466e-281	1.10809	0.964	0.697	1.40945e-276	2	BSG
DSP	1.24544e-280	0.462112	0.715	0.211	2.26657e-276	2	DSP
YPEL2	5.89448e-280	0.372915	0.374	0.062	1.07274e-275	2	YPEL2
IRF7	3.13121e-279	0.710346	0.856	0.329	5.69849e-275	2	IRF7
CENPB	3.49244e-279	0.468284	0.669	0.204	6.35589e-275	2	CENPB
MRPL38	4.29432e-279	0.49131	0.692	0.218	7.81522e-275	2	MRPL38
ACADL	7.92162e-279	0.501336	0.674	0.21	1.44166e-274	2	ACADL
GDPD1	8.4625e-278	0.383464	0.623	0.161	1.54009e-273	2	GDPD1
PLA2G12A	8.73564e-278	0.418297	0.607	0.165	1.5898e-273	2	PLA2G12A
HINT2	1.23249e-277	0.623672	0.803	0.318	2.24301e-273	2	HINT2
PPP2R3A	1.99034e-277	0.361808	0.452	0.092	3.62222e-273	2	PPP2R3A
NEK7	2.6032e-277	0.46992	0.617	0.178	4.73757e-273	2	NEK7
GM42418	3.28533e-277	1.4785	0.981	0.577	5.97896e-273	2	GM42418
FAT1	6.00264e-277	0.40344	0.548	0.136	1.09242e-272	2	FAT1
TMEM30B	6.50065e-277	0.319124	0.595	0.147	1.18305e-272	2	TMEM30B
TRIM56	1.45271e-276	0.253843	0.422	0.079	2.64378e-272	2	TRIM56
FAM110C	5.5893e-275	0.314974	0.437	0.085	1.0172e-270	2	FAM110C
RFK	2.94004e-274	0.434824	0.64	0.188	5.35058e-270	2	RFK
CLCN3	5.35444e-274	0.430249	0.629	0.172	9.74454e-270	2	CLCN3
TSTA3	5.9169e-274	0.446832	0.615	0.173	1.07682e-269	2	TSTA3
S100A10	9.13696e-274	0.892172	0.914	0.424	1.66283e-269	2	S100A10
SPECC1	1.67047e-273	0.277608	0.441	0.088	3.0401e-269	2	SPECC1
RNPEP	3.3127e-273	0.562328	0.758	0.265	6.02879e-269	2	RNPEP
SLC4A7	1.24323e-272	0.472334	0.613	0.171	2.26255e-268	2	SLC4A7
RRAS	1.57064e-272	0.378946	0.527	0.126	2.8584e-268	2	RRAS
CLSTN1	2.1545e-272	0.597089	0.709	0.235	3.92097e-268	2	CLSTN1
DHRS3	5.40483e-272	0.532018	0.666	0.201	9.83626e-268	2	DHRS3
MBP	1.68268e-271	0.269246	0.517	0.118	3.06232e-267	2	MBP
ZFP217	1.68902e-271	0.257813	0.336	0.051	3.07384e-267	2	ZFP217
KDM5B	2.04682e-271	0.360196	0.569	0.144	3.72501e-267	2	KDM5B
MCC	2.41491e-271	0.269365	0.353	0.056	4.3949e-267	2	MCC
PPARG	8.75281e-271	0.271555	0.276	0.033	1.59292e-266	2	PPARG
DNPEP	1.37983e-270	0.665232	0.727	0.257	2.51115e-266	2	DNPEP
SLC25A1	1.50492e-270	0.382253	0.51	0.12	2.73881e-266	2	SLC25A1
D17WSU92E	2.61091e-270	0.375593	0.689	0.215	4.7516e-266	2	D17WSU92E
DAG1	1.00878e-269	0.516506	0.678	0.214	1.83589e-265	2	DAG1
PMEPA1	4.16351e-269	0.660766	0.842	0.32	7.57716e-265	2	PMEPA1
STARD3	4.75062e-269	0.326809	0.572	0.148	8.64565e-265	2	STARD3
LGALS4	8.49871e-269	1.96238	0.279	0.036	1.54668e-264	2	LGALS4
FAM102A	1.83743e-268	0.273529	0.479	0.104	3.34393e-264	2	FAM102A
CDKN2B	9.00214e-268	0.371704	0.49	0.11	1.6383e-263	2	CDKN2B
ANXA2	9.64699e-268	0.926887	0.941	0.481	1.75566e-263	2	ANXA2
TRAF4	2.29454e-267	0.449024	0.658	0.196	4.17583e-263	2	TRAF4
RPL36AL	4.1853e-267	0.845048	0.956	0.65	7.61683e-263	2	RPL36AL
BAIAP2	5.2454e-267	0.605615	0.804	0.294	9.5461e-263	2	BAIAP2
IRF2BP2	2.32008e-266	0.438361	0.693	0.223	4.22232e-262	2	IRF2BP2
MME	6.95925e-266	0.28293	0.265	0.031	1.26651e-261	2	MME
KAT2B	7.26321e-266	0.264551	0.409	0.078	1.32183e-261	2	KAT2B
GOLGB1	1.51391e-265	0.580976	0.819	0.327	2.75516e-261	2	GOLGB1
SRC	1.75855e-265	0.318968	0.488	0.11	3.20039e-261	2	SRC
PVR	2.06863e-265	0.442549	0.621	0.177	3.76469e-261	2	PVR
IFI44	2.2177e-265	0.288661	0.332	0.051	4.03599e-261	2	IFI44
FUCA1	5.98459e-265	0.732061	0.853	0.403	1.08914e-260	2	FUCA1
CHD3	6.07075e-265	0.671902	0.784	0.283	1.10482e-260	2	CHD3
EGFP	1.20622e-264	1.10963	0.99	0.625	2.19519e-260	2	EGFP
FAM84B	1.50547e-264	0.257092	0.369	0.063	2.7398e-260	2	FAM84B
EPB41	1.69764e-264	0.340502	0.555	0.141	3.08954e-260	2	EPB41
DAP	2.01523e-264	0.738549	0.852	0.404	3.66753e-260	2	DAP
WARS	4.83361e-264	0.340005	0.529	0.129	8.79668e-260	2	WARS
PSME1	9.25618e-264	0.819243	0.911	0.51	1.68453e-259	2	PSME1
SLC1A5	2.10172e-263	0.555257	0.749	0.259	3.82493e-259	2	SLC1A5
CCDC71L	9.84681e-263	0.758721	0.531	0.14	1.79202e-258	2	CCDC71L
ID11	2.59636e-262	0.792794	0.651	0.196	4.72512e-258	2	ID1
TSC22D4	2.65882e-262	0.547796	0.769	0.272	4.83878e-258	2	TSC22D4
EXOC4	2.77172e-262	0.458408	0.578	0.157	5.04425e-258	2	EXOC4
SPPL2A	1.41283e-261	0.332118	0.59	0.163	2.57122e-257	2	SPPL2A
CEP170B	2.1164e-261	0.277185	0.498	0.115	3.85163e-257	2	CEP170B
IPMK	3.39066e-261	0.433514	0.506	0.121	6.17066e-257	2	IPMK
SREBF1	1.59439e-260	0.352897	0.525	0.13	2.90163e-256	2	SREBF1
P4HA2	1.6542e-260	0.274559	0.355	0.06	3.01048e-256	2	P4HA2
S100A61	5.42949e-260	1.26126	0.987	0.771	9.88112e-256	2	S100A6
FUT8	1.31849e-259	0.268604	0.463	0.101	2.39953e-255	2	FUT8
HOOK2	1.52875e-259	0.26875	0.438	0.09	2.78217e-255	2	HOOK2
2022-03-02	2.28964e-259	0.594293	0.784	0.312	4.16691e-255	2	2022-03-02
NIPAL2	4.05944e-259	0.261658	0.394	0.074	7.38778e-255	2	NIPAL2
PGD1	3.04947e-258	0.368889	0.766	0.269	5.54972e-254	2	PGD
DSTN	1.0636e-257	0.878807	0.945	0.535	1.93564e-253	2	DSTN
BOK	2.29642e-257	0.435721	0.627	0.182	4.17925e-253	2	BOK
CP	8.487e-257	0.902193	0.509	0.131	1.54455e-252	2	CP
NR2F2	1.82427e-256	0.475026	0.607	0.168	3.32e-252	2	NR2F2
INSL6	6.3201e-256	0.305995	0.429	0.09	1.15019e-251	2	INSL6
MYH9	7.06013e-256	0.627947	0.79	0.296	1.28487e-251	2	MYH9
EHD4	1.42187e-255	0.466914	0.726	0.247	2.58766e-251	2	EHD4
X2900026A02RIK	2.02569e-255	0.33115	0.431	0.09	3.68655e-251	2	X2900026A02RIK
PTP4A2	2.43523e-255	0.835877	0.888	0.508	4.43188e-251	2	PTP4A2
ARHGAP27	3.87775e-255	0.293085	0.303	0.044	7.05711e-251	2	ARHGAP27
PARM1	5.04329e-255	0.299142	0.405	0.079	9.17829e-251	2	PARM1
ACER3	4.08849e-254	0.297354	0.545	0.141	7.44065e-250	2	ACER3
LDLR	1.34399e-253	0.502901	0.544	0.146	2.44593e-249	2	LDLR
DHRS4	1.36055e-253	0.438654	0.669	0.213	2.47607e-249	2	DHRS4
SORT1	1.69111e-253	0.331893	0.515	0.125	3.07765e-249	2	SORT1
MKRN2OS	3.20917e-253	0.323445	0.403	0.076	5.84036e-249	2	MKRN2OS
RPIA	4.78801e-253	0.321326	0.492	0.118	8.7137e-249	2	RPIA
FAM69A	1.94087e-252	0.257899	0.385	0.072	3.53218e-248	2	FAM69A
ACER2	6.89268e-252	0.307789	0.384	0.072	1.2544e-247	2	ACER2
PLCB3	1.0537e-251	0.288263	0.347	0.059	1.91762e-247	2	PLCB3
PDCD6IP	1.40875e-251	0.526479	0.757	0.28	2.56379e-247	2	PDCD6IP
ZBTB7B	3.02679e-251	0.336532	0.399	0.079	5.50846e-247	2	ZBTB7B
FAM120A	3.45099e-251	0.409441	0.634	0.193	6.28045e-247	2	FAM120A
CASP8	1.05669e-250	0.373843	0.6	0.172	1.92307e-246	2	CASP8
CXCL16	5.09855e-250	0.324198	0.83	0.298	9.27885e-246	2	CXCL16
EPB41L4A	2.18333e-249	0.272931	0.31	0.047	3.97344e-245	2	EPB41L4A
CBR1	2.2895e-249	0.622076	0.72	0.266	4.16666e-245	2	CBR1
EML4	5.23764e-249	0.391024	0.596	0.17	9.53198e-245	2	EML4
MT.CO3	1.27928e-248	0.853508	0.992	0.814	2.32816e-244	2	MT.CO3
DDR1	9.72853e-248	0.34833	0.601	0.167	1.7705e-243	2	DDR1
VWA5A	4.38342e-247	0.331236	0.486	0.118	7.97738e-243	2	VWA5A
H2.T22	6.41577e-247	0.559566	0.77	0.294	1.16761e-242	2	H2.T22
GAK	1.63746e-246	0.345867	0.521	0.133	2.98002e-242	2	GAK
TNFRSF12A	1.925e-246	0.910525	0.88	0.451	3.50331e-242	2	TNFRSF12A
SESTD1	2.16927e-246	0.324615	0.414	0.086	3.94786e-242	2	SESTD1
OSBPL2	2.19097e-246	0.308079	0.49	0.117	3.98735e-242	2	OSBPL2
ANO6	4.07766e-246	0.377256	0.558	0.151	7.42093e-242	2	ANO6
SMCO4	3.13235e-245	0.46048	0.658	0.21	5.70057e-241	2	SMCO4
GSS	5.0183e-245	0.317983	0.423	0.091	9.13281e-241	2	GSS
LUZP1	8.74368e-245	0.540651	0.742	0.259	1.59126e-240	2	LUZP1
ESRRA	2.46113e-244	0.264708	0.438	0.096	4.47902e-240	2	ESRRA
XAF1	2.64481e-244	0.332516	0.566	0.154	4.81329e-240	2	XAF1
MPP5	7.38809e-244	0.325519	0.5	0.125	1.34456e-239	2	MPP5
CADM1	3.66125e-243	0.463226	0.765	0.271	6.66311e-239	2	CADM1
PDLIM4	7.95278e-243	0.469769	0.627	0.186	1.44733e-238	2	PDLIM4
F3	9.24937e-243	0.312873	0.614	0.172	1.68329e-238	2	F3
FNBP1L	1.00975e-242	0.373966	0.567	0.156	1.83765e-238	2	FNBP1L
PRRC2A	1.21926e-242	0.520667	0.746	0.267	2.21893e-238	2	PRRC2A
OVOL1	1.62245e-242	0.340726	0.359	0.066	2.9527e-238	2	OVOL1
PSMB10	6.15778e-242	0.495901	0.757	0.274	1.12065e-237	2	PSMB10
TRIM16	8.71678e-242	0.257692	0.342	0.06	1.58637e-237	2	TRIM16
CHKA1	2.30076e-241	0.741438	0.865	0.392	4.18716e-237	2	CHKA
SDC1	7.91602e-241	0.379282	0.747	0.245	1.44064e-236	2	SDC1
HDLBP	8.51372e-241	0.6315	0.838	0.371	1.54941e-236	2	HDLBP
PPFIBP2	1.67397e-240	0.361936	0.462	0.107	3.04646e-236	2	PPFIBP2
CBR3	1.99015e-240	0.282302	0.361	0.068	3.62188e-236	2	CBR3
LPGAT1	3.64986e-240	0.440085	0.605	0.184	6.64238e-236	2	LPGAT1
STAT1	4.78717e-240	0.376869	0.617	0.183	8.71216e-236	2	STAT1
DHCR24	7.91898e-239	0.261388	0.345	0.06	1.44118e-234	2	DHCR24
MRPL14	3.17793e-238	0.571487	0.821	0.359	5.78351e-234	2	MRPL14
CYB5B	3.98501e-238	0.520272	0.684	0.239	7.25231e-234	2	CYB5B
GCC2	6.57517e-238	0.392036	0.498	0.126	1.19662e-233	2	GCC2
STK39	7.47965e-238	0.284439	0.457	0.106	1.36122e-233	2	STK39
HEBP2	8.09793e-237	0.312148	0.532	0.137	1.47374e-232	2	HEBP2
RNF181	1.01302e-236	0.348587	0.602	0.179	1.8436e-232	2	RNF181
NDUFA4	1.97103e-236	0.974403	0.922	0.551	3.58708e-232	2	NDUFA4
PHGDH	2.8175e-236	0.415997	0.567	0.16	5.12757e-232	2	PHGDH
HIST1H2BC	2.93037e-236	0.729548	0.871	0.399	5.33297e-232	2	HIST1H2BC
SOX4	7.7353e-236	0.804194	0.823	0.33	1.40775e-231	2	SOX4
PHF11D	1.17494e-235	0.415356	0.461	0.11	2.13828e-231	2	PHF11D
UBA7	6.78079e-235	0.303425	0.344	0.062	1.23404e-230	2	UBA7
EHMT2	7.05194e-235	0.413259	0.618	0.186	1.28338e-230	2	EHMT2
MT.ND1	1.08574e-234	0.789228	0.986	0.724	1.97594e-230	2	MT.ND1
PIGT	2.30939e-234	0.498866	0.739	0.276	4.20287e-230	2	PIGT
X2610035D17RIK	4.2962e-234	0.344848	0.375	0.074	7.81865e-230	2	X2610035D17RIK
AFTPH	8.49371e-234	0.292468	0.535	0.143	1.54577e-229	2	AFTPH
SLC31A11	8.521e-234	0.275497	0.672	0.225	1.55074e-229	2	SLC31A1
AGFG2	1.09699e-233	0.322268	0.489	0.121	1.99641e-229	2	AGFG2
MARK2	3.35319e-233	0.388636	0.712	0.243	6.10247e-229	2	MARK2
CCDC12	3.70879e-233	0.581537	0.86	0.401	6.74963e-229	2	CCDC12
PADI4	4.25652e-233	0.324497	0.271	0.038	7.74643e-229	2	PADI4
PLEKHG3	5.083e-233	0.28642	0.441	0.1	9.25055e-229	2	PLEKHG3
ETV6	3.1966e-232	0.281743	0.515	0.133	5.81749e-228	2	ETV6
SFT2D2	3.52219e-232	0.251318	0.532	0.141	6.41004e-228	2	SFT2D2
HOXD13	4.94483e-232	0.287239	0.373	0.074	8.9991e-228	2	HOXD13
H2.T23	1.14193e-231	0.665465	0.901	0.426	2.07821e-227	2	H2.T23
DNM2	2.18639e-231	0.400026	0.733	0.262	3.97902e-227	2	DNM2
UBE2H	2.21285e-231	0.369048	0.66	0.217	4.02716e-227	2	UBE2H
SEC24C	4.46298e-231	0.252751	0.464	0.11	8.12217e-227	2	SEC24C
X1110008P14RIK	6.94258e-231	0.616395	0.816	0.35	1.26348e-226	2	X1110008P14RIK
X4930523C07RIK	9.14806e-231	0.384509	0.636	0.197	1.66486e-226	2	X4930523C07RIK
IFT43	9.87541e-230	0.328391	0.563	0.157	1.79723e-225	2	IFT43
METAP2	1.05557e-229	0.664609	0.856	0.403	1.92104e-225	2	METAP2
ARFGEF1	2.34515e-229	0.311217	0.644	0.203	4.26795e-225	2	ARFGEF1
TRIM25	3.6748e-229	0.337827	0.496	0.127	6.68778e-225	2	TRIM25
TUBA4A	5.93904e-229	0.514535	0.79	0.306	1.08084e-224	2	TUBA4A
PPP4R2	3.04547e-228	0.410471	0.684	0.241	5.54244e-224	2	PPP4R2
HIP1R	8.32807e-228	0.253166	0.435	0.097	1.51563e-223	2	HIP1R
IVNS1ABP	9.89808e-228	0.496107	0.736	0.271	1.80135e-223	2	IVNS1ABP
DNAJC5	1.63986e-227	0.522334	0.771	0.312	2.98438e-223	2	DNAJC5
ITGA2	2.75449e-227	0.265364	0.26	0.036	5.01289e-223	2	ITGA2
ANAPC13	7.77696e-227	0.639785	0.879	0.449	1.41533e-222	2	ANAPC13
OBFC1	9.22252e-227	0.333855	0.441	0.105	1.67841e-222	2	OBFC1
CRYL1	4.35331e-226	0.269536	0.383	0.079	7.92259e-222	2	CRYL1
NCKAP1	7.72868e-226	0.35053	0.621	0.194	1.40654e-221	2	NCKAP1
FOXO3	9.92348e-226	0.348067	0.52	0.14	1.80597e-221	2	FOXO3
FAR1	1.29135e-225	0.374804	0.6	0.187	2.35014e-221	2	FAR1
MAP7	2.82265e-225	0.27096	0.446	0.104	5.13695e-221	2	MAP7
LAP3	2.95763e-225	0.361241	0.636	0.206	5.3826e-221	2	LAP3
SAMD8	5.8857e-225	0.251797	0.483	0.122	1.07114e-220	2	SAMD8
COA3	9.8198e-225	0.59237	0.804	0.364	1.78711e-220	2	COA3
TTBK2	1.45285e-224	0.258458	0.38	0.078	2.64404e-220	2	TTBK2
MITD1	1.82652e-224	0.299832	0.471	0.117	3.32408e-220	2	MITD1
TMEM45B	2.8304e-224	0.472729	0.391	0.083	5.15104e-220	2	TMEM45B
STXBP2	2.32966e-223	0.366828	0.634	0.201	4.23975e-219	2	STXBP2
CHMP1B	2.73146e-223	0.301881	0.547	0.155	4.97098e-219	2	CHMP1B
MRPL9	3.74363e-223	0.289588	0.515	0.138	6.81304e-219	2	MRPL9
TNK1	5.23077e-223	0.259267	0.286	0.045	9.51948e-219	2	TNK1
EMC6	6.76742e-223	0.545576	0.808	0.365	1.2316e-218	2	EMC6
GTF3C6	8.42865e-223	0.371327	0.6	0.187	1.53393e-218	2	GTF3C6
SELENBP1	1.34145e-222	0.252982	0.427	0.098	2.44131e-218	2	SELENBP1
GM26917	1.35717e-222	2.57253	0.693	0.251	2.46992e-218	2	GM26917
SEC11C	1.5786e-222	0.738936	0.854	0.435	2.87289e-218	2	SEC11C
CLIP1	1.90224e-222	0.342392	0.642	0.208	3.46188e-218	2	CLIP1
GOLM1	3.41534e-222	0.366013	0.387	0.084	6.21558e-218	2	GOLM1
ZFHX3	4.39155e-222	0.365098	0.597	0.182	7.99217e-218	2	ZFHX3
STX31	5.72566e-222	0.39441	0.678	0.238	1.04201e-217	2	STX3
PLEC	5.06327e-221	0.429209	0.65	0.213	9.21464e-217	2	PLEC
TAPBP	1.28351e-220	0.686834	0.871	0.469	2.33586e-216	2	TAPBP
STK25	1.32736e-220	0.456581	0.626	0.202	2.41567e-216	2	STK25
EIF3C	2.23128e-220	0.666421	0.865	0.427	4.06071e-216	2	EIF3C
BZW2	3.24247e-220	0.471315	0.681	0.237	5.90098e-216	2	BZW2
ELF1	5.82119e-220	0.395618	0.735	0.27	1.0594e-215	2	ELF1
RALBP1	8.72435e-220	0.533385	0.853	0.38	1.58774e-215	2	RALBP1
DERA	1.00716e-219	0.279914	0.456	0.113	1.83294e-215	2	DERA
AGRN	1.80814e-219	0.314508	0.506	0.134	3.29064e-215	2	AGRN
SGK1	3.81977e-219	0.679924	0.842	0.371	6.95161e-215	2	SGK1
DAAM1	6.81753e-219	0.293009	0.42	0.096	1.24072e-214	2	DAAM1
PSME2	1.10641e-218	0.686928	0.883	0.499	2.01356e-214	2	PSME2
PAFAH1B3	1.32233e-218	0.445694	0.774	0.294	2.4065e-214	2	PAFAH1B3
FAM91A1	1.83512e-218	0.299807	0.477	0.123	3.33974e-214	2	FAM91A1
DDI2	8.85593e-218	0.288983	0.546	0.155	1.61169e-213	2	DDI2
TMBIM1	1.03339e-217	0.299934	0.69	0.234	1.88067e-213	2	TMBIM1
FBXO32	1.33253e-217	0.423921	0.475	0.121	2.42506e-213	2	FBXO32
AK3	3.46523e-217	0.354471	0.567	0.171	6.30637e-213	2	AK3
NMI	3.48848e-217	0.256201	0.514	0.14	6.34868e-213	2	NMI
FBRSL1	4.54089e-217	0.311723	0.5	0.133	8.26396e-213	2	FBRSL1
FHL2	1.26292e-216	0.313718	0.563	0.159	2.29838e-212	2	FHL2
LASP11	1.33736e-216	0.322497	0.804	0.337	2.43387e-212	2	LASP1
ITPK1	4.52217e-216	0.269694	0.416	0.094	8.2299e-212	2	ITPK1
NCSTN	8.69893e-216	0.371136	0.639	0.214	1.58312e-211	2	NCSTN
HSP90AB1	1.16368e-215	0.771498	0.984	0.709	2.11778e-211	2	HSP90AB1
SSBP3	1.48529e-215	0.369659	0.708	0.25	2.70309e-211	2	SSBP3
ECI1	1.72352e-215	0.460939	0.707	0.26	3.13664e-211	2	ECI1
GSTT2	2.00796e-215	0.270064	0.334	0.064	3.65429e-211	2	GSTT2
LPIN21	4.48302e-215	0.283953	0.633	0.205	8.15864e-211	2	LPIN2
TNPO1	5.24213e-215	0.293312	0.55	0.16	9.54015e-211	2	TNPO1
TSPO	9.61217e-215	0.764518	0.915	0.584	1.74932e-210	2	TSPO
VCL	1.16281e-214	0.355596	0.586	0.176	2.1162e-210	2	VCL
PIN4	1.28508e-214	0.44659	0.775	0.318	2.33872e-210	2	PIN4
UBR4	3.61416e-214	0.377786	0.641	0.216	6.57741e-210	2	UBR4
CPNE3	1.13832e-213	0.284945	0.569	0.173	2.07162e-209	2	CPNE3
CLINT1	1.19076e-213	0.368209	0.678	0.241	2.16706e-209	2	CLINT1
MAN2A1	2.62082e-213	0.39934	0.584	0.185	4.76962e-209	2	MAN2A1
PUM1	4.22817e-213	0.392902	0.666	0.229	7.69484e-209	2	PUM1
PLEKHB2	4.8628e-213	0.357033	0.675	0.238	8.84981e-209	2	PLEKHB2
STRBP	5.53633e-213	0.327484	0.662	0.214	1.00756e-208	2	STRBP
ARHGEF10L	9.95844e-213	0.256555	0.365	0.076	1.81234e-208	2	ARHGEF10L
H2.Q6	1.09815e-212	0.397949	0.499	0.135	1.99852e-208	2	H2.Q6
MIF4GD	1.34365e-212	0.286723	0.605	0.189	2.44531e-208	2	MIF4GD
INSIG2	1.90867e-212	0.330765	0.613	0.197	3.47358e-208	2	INSIG2
COMT	2.0946e-212	0.563942	0.761	0.318	3.81197e-208	2	COMT
FLII	2.28098e-212	0.28653	0.54	0.156	4.15115e-208	2	FLII
MYL12B1	2.66883e-212	0.687032	0.929	0.612	4.857e-208	2	MYL12B
UGGT1	2.69145e-212	0.325489	0.535	0.154	4.89817e-208	2	UGGT1
TSC22D2	5.06162e-212	0.522712	0.718	0.275	9.21164e-208	2	TSC22D2
TRIP12	5.38262e-212	0.366336	0.657	0.226	9.79583e-208	2	TRIP12
TBC1D1	6.17145e-212	0.32186	0.614	0.193	1.12314e-207	2	TBC1D1
TM2D3	8.16028e-212	0.310691	0.545	0.159	1.48509e-207	2	TM2D3
GCLM	1.14999e-211	0.359743	0.726	0.272	2.09286e-207	2	GCLM
OTUD4	1.70044e-211	0.261422	0.438	0.108	3.09463e-207	2	OTUD4
ARHGEF12	2.74659e-211	0.329453	0.597	0.184	4.99851e-207	2	ARHGEF12
PDLIM5	1.11122e-210	0.265254	0.592	0.181	2.0223e-206	2	PDLIM5
SMARCA4	2.3131e-210	0.415035	0.692	0.245	4.20961e-206	2	SMARCA4
LAMA3	2.49734e-210	0.256966	0.3	0.052	4.54491e-206	2	LAMA3
ADCK5	7.06492e-210	0.306296	0.32	0.06	1.28575e-205	2	ADCK5
BOLA1	9.04811e-210	0.357785	0.605	0.187	1.64667e-205	2	BOLA1
ENAH	1.17982e-209	0.268399	0.639	0.205	2.14715e-205	2	ENAH
TOR1AIP2	2.71147e-209	0.396775	0.709	0.267	4.9346e-205	2	TOR1AIP2
ARHGAP5	5.19557e-209	0.307339	0.519	0.147	9.45543e-205	2	ARHGAP5
COLGALT1	7.93437e-209	0.441689	0.671	0.252	1.44398e-204	2	COLGALT1
TANC1	1.16746e-208	0.278865	0.394	0.088	2.12466e-204	2	TANC1
NEDD9	1.15594e-207	0.269353	0.501	0.137	2.10369e-203	2	NEDD9
MVB12A	7.69497e-207	0.419401	0.769	0.313	1.40041e-202	2	MVB12A
IFI35	1.04901e-206	0.347943	0.737	0.284	1.9091e-202	2	IFI35
HACD2	1.87249e-206	0.344559	0.699	0.259	3.40774e-202	2	HACD2
WEE1	2.28711e-206	0.402218	0.489	0.134	4.16231e-202	2	WEE1
MLLT3	2.48988e-206	0.31138	0.503	0.138	4.53133e-202	2	MLLT3
RELB	2.59562e-206	0.30422	0.663	0.225	4.72378e-202	2	RELB
AMD2	2.77368e-206	0.284467	0.502	0.136	5.04782e-202	2	AMD2
RNF19A	4.07186e-206	0.300806	0.476	0.127	7.41037e-202	2	RNF19A
P4HB	1.94074e-205	0.618773	0.877	0.466	3.53195e-201	2	P4HB
MPRIP	3.53758e-205	0.43717	0.727	0.268	6.43804e-201	2	MPRIP
PPA1	5.73141e-205	0.515089	0.752	0.306	1.04306e-200	2	PPA1
NAGA	1.02569e-204	0.296248	0.521	0.148	1.86665e-200	2	NAGA
MRPL12	1.30477e-204	0.487265	0.778	0.321	2.37456e-200	2	MRPL12
PFKL1	1.37749e-204	0.386161	0.664	0.23	2.5069e-200	2	PFKL
CDKN2A	2.04876e-204	0.958801	0.739	0.308	3.72853e-200	2	CDKN2A
ABHD12	3.09254e-204	0.542786	0.734	0.294	5.62812e-200	2	ABHD12
LPP	6.40674e-204	0.26508	0.482	0.13	1.16596e-199	2	LPP
AFF4	1.05406e-203	0.428109	0.74	0.293	1.91829e-199	2	AFF4
EIF3F	1.08528e-203	0.753233	0.926	0.603	1.9751e-199	2	EIF3F
PARVA	2.42094e-203	0.314871	0.52	0.148	4.40587e-199	2	PARVA
BCAR1	3.6866e-203	0.296919	0.483	0.132	6.70924e-199	2	BCAR1
TRIM24	5.27757e-203	0.254652	0.426	0.104	9.60464e-199	2	TRIM24
SLMAP	5.85791e-203	0.288776	0.49	0.135	1.06608e-198	2	SLMAP
ZFP703	1.65632e-202	0.455087	0.64	0.223	3.01433e-198	2	ZFP703
ACAA2	4.6751e-202	0.384351	0.669	0.239	8.50822e-198	2	ACAA2
ZFP36L1	6.55737e-202	0.589994	0.849	0.366	1.19338e-197	2	ZFP36L1
ABHD2	1.00363e-201	0.396623	0.681	0.244	1.8265e-197	2	ABHD2
X1810037I17RIK	2.30314e-201	0.731411	0.911	0.576	4.19149e-197	2	X1810037I17RIK
HNRNPUL2	2.75004e-201	0.399478	0.735	0.282	5.0048e-197	2	HNRNPUL2
UQCR10	3.92612e-201	0.70674	0.929	0.581	7.14515e-197	2	UQCR10
CDC42BPB	1.84495e-200	0.315585	0.398	0.094	3.35762e-196	2	CDC42BPB
CYB5A	3.65853e-200	0.588058	0.854	0.424	6.65815e-196	2	CYB5A
MRPS5	7.88738e-200	0.342481	0.688	0.247	1.43542e-195	2	MRPS5
BMYC	1.38779e-199	0.513844	0.623	0.223	2.52564e-195	2	BMYC
DAPK3	1.8859e-199	0.314517	0.607	0.2	3.43215e-195	2	DAPK3
TCN21	2.58407e-199	0.339338	0.726	0.273	4.70275e-195	2	TCN2
MAPK3	4.16924e-199	0.498992	0.803	0.359	7.58761e-195	2	MAPK3
UPF1	5.65344e-199	0.261861	0.479	0.131	1.02887e-194	2	UPF1
EPS8	1.45327e-198	0.493692	0.558	0.178	2.64481e-194	2	EPS8
GRB7	2.02105e-198	0.264362	0.352	0.074	3.67811e-194	2	GRB7
B4GALT3	2.53198e-198	0.256226	0.52	0.15	4.60795e-194	2	B4GALT3
IKBKB	5.94616e-198	0.300785	0.607	0.198	1.08214e-193	2	IKBKB
TMEM147	1.04705e-197	0.557341	0.777	0.352	1.90553e-193	2	TMEM147
SSFA2	2.29711e-197	0.35189	0.472	0.128	4.18051e-193	2	SSFA2
SRRM1	2.98903e-197	0.532659	0.872	0.413	5.43973e-193	2	SRRM1
SPTLC2	5.38316e-197	0.29729	0.633	0.215	9.79682e-193	2	SPTLC2
X2310009B15RIK	1.56655e-196	0.290045	0.559	0.173	2.85096e-192	2	X2310009B15RIK
EIF4G1	4.82489e-196	0.43132	0.789	0.349	8.78081e-192	2	EIF4G1
WLS	5.56101e-196	0.325597	0.669	0.237	1.01205e-191	2	WLS
CYP51	1.2037e-195	0.457374	0.529	0.167	2.19061e-191	2	CYP51
POLR2F	1.57982e-195	0.511314	0.848	0.431	2.87511e-191	2	POLR2F
NDUFAF8	7.1449e-195	0.385391	0.705	0.269	1.3003e-190	2	NDUFAF8
GAR1	7.63536e-195	0.365443	0.649	0.229	1.38956e-190	2	GAR1
FAM3C	1.13751e-194	0.345909	0.671	0.246	2.07015e-190	2	FAM3C
RAMP1	2.24591e-194	0.351323	0.543	0.169	4.08733e-190	2	RAMP1
BSDC1	3.77879e-194	0.26543	0.526	0.155	6.87703e-190	2	BSDC1
FOXP4	1.20381e-193	0.307151	0.548	0.168	2.19082e-189	2	FOXP4
NUDT22	1.29354e-193	0.252586	0.404	0.098	2.35411e-189	2	NUDT22
USP10	2.01244e-193	0.290075	0.447	0.119	3.66245e-189	2	USP10
XPNPEP1	2.82572e-193	0.338539	0.576	0.186	5.14253e-189	2	XPNPEP1
SNRK	7.97787e-193	0.273965	0.488	0.139	1.45189e-188	2	SNRK
LARS2	9.07542e-193	0.520057	0.344	0.075	1.65164e-188	2	LARS2
TRABD	1.07143e-192	0.2679	0.525	0.156	1.9499e-188	2	TRABD
UQCR11	1.50661e-192	0.650034	0.933	0.579	2.74188e-188	2	UQCR11
AMMECR1L	8.14383e-192	0.291822	0.464	0.128	1.4821e-187	2	AMMECR1L
TMEM131	1.69419e-191	0.268587	0.437	0.114	3.08325e-187	2	TMEM131
ADSS	2.7203e-191	0.309115	0.674	0.247	4.95067e-187	2	ADSS
PDXDC1	3.77067e-191	0.317486	0.54	0.166	6.86223e-187	2	PDXDC1
NRIP1	4.0105e-191	0.356054	0.749	0.301	7.29872e-187	2	NRIP1
ZNRF1	1.41191e-190	0.375136	0.773	0.322	2.56953e-186	2	ZNRF1
LPCAT3	1.42749e-190	0.30872	0.49	0.141	2.59789e-186	2	LPCAT3
SERINC3	1.46558e-190	0.63998	0.906	0.551	2.66721e-186	2	SERINC3
ARFGAP3	3.49212e-190	0.275057	0.472	0.132	6.3553e-186	2	ARFGAP3
IDE	4.07248e-190	0.2531	0.432	0.112	7.41151e-186	2	IDE
CKAP4	4.60786e-190	0.359148	0.683	0.244	8.38584e-186	2	CKAP4
CLASP1	4.97677e-190	0.276418	0.4	0.098	9.05723e-186	2	CLASP1
LLPH	5.96418e-190	0.469646	0.85	0.407	1.08542e-185	2	LLPH
SLC35E4	6.12754e-190	0.275527	0.46	0.126	1.11515e-185	2	SLC35E4
CYHR1	6.35106e-190	0.336978	0.622	0.214	1.15583e-185	2	CYHR1
MED9	1.12958e-189	0.284901	0.6	0.199	2.05573e-185	2	MED9
TRIM26	1.67493e-189	0.256801	0.536	0.161	3.0482e-185	2	TRIM26
ZMYND8	1.99852e-189	0.301616	0.448	0.12	3.63711e-185	2	ZMYND8
NT5C2	3.02324e-189	0.337059	0.532	0.16	5.502e-185	2	NT5C2
MCM6	3.24e-189	0.336744	0.629	0.213	5.89647e-185	2	MCM6
RHOC	3.55947e-189	0.501629	0.755	0.302	6.47787e-185	2	RHOC
DNAJC3	4.09825e-189	0.42925	0.743	0.306	7.45841e-185	2	DNAJC3
CCNG2	2.17856e-188	0.282953	0.541	0.168	3.96475e-184	2	CCNG2
PCK2	2.30412e-188	0.284012	0.436	0.118	4.19327e-184	2	PCK2
BAK1	2.44632e-188	0.270663	0.548	0.17	4.45206e-184	2	BAK1
EDF1	8.18089e-188	0.624733	0.931	0.593	1.48884e-183	2	EDF1
CHMP3	1.80002e-187	0.357382	0.739	0.307	3.27586e-183	2	CHMP3
USP19	2.43215e-187	0.271401	0.576	0.187	4.42627e-183	2	USP19
LGALS31	3.12459e-187	0.572201	0.949	0.579	5.68644e-183	2	LGALS3
IPO5	4.37687e-187	0.315598	0.594	0.197	7.96547e-183	2	IPO5
MPV17L2	8.07172e-187	0.272088	0.594	0.196	1.46897e-182	2	MPV17L2
NEAT1	9.96311e-187	0.724212	0.929	0.614	1.81319e-182	2	NEAT1
SREBF2	1.41543e-186	0.286623	0.544	0.17	2.57593e-182	2	SREBF2
CAMK1D	2.19082e-186	0.323634	0.417	0.106	3.98706e-182	2	CAMK1D
SMAD4	6.81803e-186	0.285838	0.481	0.141	1.24081e-181	2	SMAD4
EIF5B	9.05156e-186	0.535718	0.891	0.457	1.64729e-181	2	EIF5B
UFM1	1.55584e-185	0.44609	0.737	0.314	2.83148e-181	2	UFM1
ARL6IP5	1.83928e-185	0.663978	0.839	0.462	3.34731e-181	2	ARL6IP5
SEC63	2.11235e-185	0.276214	0.574	0.189	3.84427e-181	2	SEC63
PKN2	2.12861e-185	0.3437	0.727	0.285	3.87386e-181	2	PKN2
LYPD8	2.74012e-185	2.88233	0.251	0.043	4.98674e-181	2	LYPD8
DDX54	2.92885e-185	0.254115	0.549	0.173	5.33022e-181	2	DDX54
ZBTB7A	6.58302e-185	0.500821	0.731	0.307	1.19804e-180	2	ZBTB7A
RP9	6.92283e-185	0.450496	0.785	0.338	1.25989e-180	2	RP9
GLUL	9.29889e-185	0.45637	0.781	0.335	1.6923e-180	2	GLUL
PEBP1	1.10456e-184	0.645162	0.9	0.542	2.0102e-180	2	PEBP1
MYO1C	1.1957e-184	0.281022	0.534	0.167	2.17606e-180	2	MYO1C
NCAPH2	4.67164e-184	0.316006	0.689	0.256	8.50192e-180	2	NCAPH2
ENDOD1	6.56406e-184	0.251113	0.426	0.113	1.19459e-179	2	ENDOD1
TNFAIP8	1.89095e-183	0.323281	0.689	0.249	3.44133e-179	2	TNFAIP8
IDH2	3.91319e-183	0.442355	0.717	0.291	7.12162e-179	2	IDH2
FASN	9.42093e-183	0.347628	0.515	0.16	1.71451e-178	2	FASN
SECISBP2L	1.93529e-182	0.279875	0.456	0.127	3.52204e-178	2	SECISBP2L
TBRG1	4.59347e-182	0.455605	0.781	0.344	8.35966e-178	2	TBRG1
PPP1R14B	2.20045e-181	0.457909	0.773	0.334	4.0046e-177	2	PPP1R14B
HSPA4	5.37052e-181	0.390078	0.758	0.326	9.77381e-177	2	HSPA4
HMG20B	2.37989e-180	0.378393	0.716	0.28	4.33115e-176	2	HMG20B
ESYT2	4.35969e-180	0.267653	0.505	0.152	7.9342e-176	2	ESYT2
SH3KBP1	1.43012e-179	0.255163	0.476	0.138	2.60268e-175	2	SH3KBP1
KDM5A	4.36461e-179	0.251016	0.568	0.187	7.94315e-175	2	KDM5A
DDT	6.7611e-179	0.425432	0.685	0.276	1.23045e-174	2	DDT
RAB11A	8.26077e-179	0.543842	0.853	0.47	1.50338e-174	2	RAB11A
KTN1	1.99691e-178	0.382234	0.765	0.316	3.63417e-174	2	KTN1
NEMF	4.34403e-178	0.303405	0.534	0.169	7.9057e-174	2	NEMF
ROCK2	6.63323e-178	0.318587	0.616	0.217	1.20718e-173	2	ROCK2
WDR1	9.79027e-178	0.444253	0.811	0.378	1.78173e-173	2	WDR1
MRPS12	5.20992e-177	0.370409	0.734	0.302	9.48154e-173	2	MRPS12
B4GALT1	6.44245e-177	0.281286	0.583	0.202	1.17246e-172	2	B4GALT1
MPST	8.20722e-177	0.270098	0.548	0.179	1.49363e-172	2	MPST
APLP2	8.46056e-177	0.511707	0.867	0.467	1.53974e-172	2	APLP2
CASP3	9.36795e-177	0.264328	0.517	0.159	1.70487e-172	2	CASP3
SYPL	1.33636e-176	0.275376	0.707	0.278	2.43204e-172	2	SYPL
SYNGR2	1.40908e-176	0.304393	0.777	0.345	2.56438e-172	2	SYNGR2
ZDHHC3	1.61474e-176	0.253901	0.561	0.186	2.93866e-172	2	ZDHHC3
CAB39	1.63316e-176	0.260603	0.662	0.248	2.97218e-172	2	CAB39
PSME4	2.74704e-176	0.280283	0.502	0.156	4.99934e-172	2	PSME4
MINK1	7.28066e-176	0.27105	0.343	0.078	1.32501e-171	2	MINK1
LARP4B	1.33043e-175	0.308448	0.695	0.277	2.42126e-171	2	LARP4B
NOP10	1.69271e-175	0.6341	0.872	0.517	3.08056e-171	2	NOP10
HSPA1B	2.50082e-175	0.294629	0.555	0.183	4.55125e-171	2	HSPA1B
TWF1	6.2291e-175	0.291517	0.588	0.203	1.13363e-170	2	TWF1
CAPN2	1.57654e-174	0.345668	0.627	0.226	2.86914e-170	2	CAPN2
TNKS2	4.23648e-174	0.28668	0.613	0.219	7.70996e-170	2	TNKS2
ATOX1	4.35745e-174	0.583141	0.958	0.676	7.93012e-170	2	ATOX1
HGS	4.38025e-174	0.25546	0.51	0.16	7.97162e-170	2	HGS
PSMD3	4.78946e-174	0.340687	0.721	0.301	8.71634e-170	2	PSMD3
NUDT2	6.82891e-174	0.252113	0.494	0.15	1.24279e-169	2	NUDT2
TIMM13	9.4583e-174	0.463884	0.907	0.488	1.72132e-169	2	TIMM13
RASD1	1.41853e-173	0.495044	0.403	0.108	2.58158e-169	2	RASD1
NFIB	2.98662e-173	0.371319	0.821	0.342	5.43536e-169	2	NFIB
SNX6	1.13935e-172	0.281335	0.653	0.243	2.07351e-168	2	SNX6
DOCK7	1.54036e-172	0.269203	0.407	0.109	2.8033e-168	2	DOCK7
COPB2	6.1349e-172	0.278972	0.661	0.254	1.11649e-167	2	COPB2
MYO18A	1.22913e-171	0.251626	0.414	0.112	2.23689e-167	2	MYO18A
2022-09-09	1.42367e-171	0.251159	0.528	0.168	2.59093e-167	2	2022-09-09
NT5C	4.03117e-171	0.4051	0.663	0.257	7.33632e-167	2	NT5C
MEA1	1.21909e-170	0.308464	0.743	0.316	2.21862e-166	2	MEA1
X2310039H08RIK	1.33185e-170	0.282182	0.612	0.216	2.42383e-166	2	X2310039H08RIK
CDK5RAP3	2.73786e-170	0.293501	0.536	0.177	4.98263e-166	2	CDK5RAP3
ERDR1	1.13784e-169	0.609716	0.861	0.415	2.07076e-165	2	ERDR1
KMT2C	2.28871e-169	0.27307	0.524	0.168	4.16522e-165	2	KMT2C
RRBP1	8.63644e-169	0.503251	0.924	0.48	1.57175e-164	2	RRBP1
HIGD2A	1.4446e-168	0.559614	0.845	0.482	2.62903e-164	2	HIGD2A
SLC6A8	4.44128e-168	0.294994	0.472	0.142	8.08268e-164	2	SLC6A8
GTF2H5	5.18669e-168	0.441087	0.836	0.426	9.43927e-164	2	GTF2H5
FNDC3A	2.58994e-167	0.315006	0.613	0.222	4.71343e-163	2	FNDC3A
ATPIF1	4.83648e-167	0.577424	0.959	0.589	8.8019e-163	2	ATPIF1
LZTS2	5.13496e-167	0.336803	0.551	0.185	9.34511e-163	2	LZTS2
X1810022K09RIK	6.0418e-167	0.386664	0.746	0.331	1.09955e-162	2	X1810022K09RIK
DLGAP4	2.01565e-166	0.355666	0.662	0.254	3.66829e-162	2	DLGAP4
H2.Q4	2.92067e-166	0.419582	0.704	0.273	5.31533e-162	2	H2.Q4
KIF5B	5.8153e-166	0.46581	0.872	0.44	1.05833e-161	2	KIF5B
TPD52L2	8.80499e-166	0.364594	0.672	0.268	1.60242e-161	2	TPD52L2
CAMK2N1	1.97955e-165	0.431657	0.59	0.219	3.60258e-161	2	CAMK2N1
PPP1R15B	1.14591e-164	0.284873	0.557	0.19	2.08544e-160	2	PPP1R15B
POLB	2.3582e-164	0.314611	0.639	0.243	4.29168e-160	2	POLB
NUCB1	2.4717e-164	0.407572	0.797	0.363	4.49825e-160	2	NUCB1
LAMTOR2	3.40214e-164	0.488828	0.849	0.46	6.19155e-160	2	LAMTOR2
X2410015M20RIK	3.69779e-164	0.495491	0.889	0.505	6.72961e-160	2	X2410015M20RIK
SEC61B	6.11011e-164	0.651962	0.898	0.605	1.11198e-159	2	SEC61B
AKR7A5	1.1012e-163	0.287473	0.567	0.2	2.00408e-159	2	AKR7A5
NAXD	2.13937e-163	0.301722	0.694	0.276	3.89344e-159	2	NAXD
ROMO1	6.43254e-163	0.533442	0.902	0.528	1.17066e-158	2	ROMO1
ANKHD1	1.20069e-162	0.251613	0.536	0.179	2.18514e-158	2	ANKHD1
CBX6	1.54351e-162	0.330025	0.601	0.218	2.80904e-158	2	CBX6
UBE2R2	2.46931e-162	0.402853	0.739	0.328	4.49391e-158	2	UBE2R2
RPN1	2.63809e-162	0.395454	0.734	0.315	4.80107e-158	2	RPN1
EGLN3	8.4594e-162	0.292798	0.414	0.116	1.53953e-157	2	EGLN3
SLIRP	2.53732e-161	0.456087	0.813	0.416	4.61768e-157	2	SLIRP
B2M	1.00229e-160	0.833792	0.988	0.882	1.82407e-156	2	B2M
SLC25A25	1.5171e-160	0.262089	0.505	0.165	2.76098e-156	2	SLC25A25
LMO4	3.61201e-160	0.331235	0.826	0.396	6.5735e-156	2	LMO4
ATP5G3	7.41837e-160	0.515991	0.865	0.479	1.35007e-155	2	ATP5G3
TM9SF2	1.518e-159	0.259378	0.643	0.246	2.76261e-155	2	TM9SF2
IAH1	1.84395e-159	0.278251	0.581	0.213	3.35581e-155	2	IAH1
UBN2	2.89246e-159	0.269658	0.636	0.239	5.26399e-155	2	UBN2
MXD4	5.62262e-159	0.329268	0.666	0.261	1.02326e-154	2	MXD4
SDF2	5.84022e-159	0.310303	0.716	0.301	1.06286e-154	2	SDF2
AR	7.64373e-159	0.300994	0.699	0.271	1.39108e-154	2	AR
ANKRD17	8.30498e-159	0.257235	0.704	0.287	1.51142e-154	2	ANKRD17
CSNK1E	9.2602e-159	0.308149	0.672	0.269	1.68526e-154	2	CSNK1E
WBP1	2.55291e-158	0.268623	0.63	0.234	4.64604e-154	2	WBP1
LARP1	3.09512e-158	0.256868	0.597	0.217	5.6328e-154	2	LARP1
PFDN1	4.97935e-158	0.407232	0.814	0.393	9.06191e-154	2	PFDN1
UBXN1	8.69166e-158	0.470527	0.85	0.482	1.58179e-153	2	UBXN1
NAA20	1.23146e-157	0.342042	0.701	0.29	2.24113e-153	2	NAA20
APOA1BP	1.47851e-157	0.402563	0.76	0.354	2.69074e-153	2	APOA1BP
BECN1	1.86107e-157	0.275403	0.701	0.293	3.38697e-153	2	BECN1
NDUFA6	2.31083e-157	0.578439	0.905	0.582	4.20548e-153	2	NDUFA6
CCDC25	3.22107e-157	0.296461	0.487	0.157	5.86203e-153	2	CCDC25
YY1	4.27729e-157	0.316809	0.674	0.272	7.78424e-153	2	YY1
DDB1	4.42164e-157	0.349115	0.734	0.322	8.04694e-153	2	DDB1
GM17018	1.44507e-156	0.251111	0.574	0.205	2.62988e-152	2	GM17018
WBP5	1.78801e-156	0.586763	0.919	0.534	3.254e-152	2	WBP5
SERTAD2	8.19981e-156	0.299242	0.621	0.235	1.49228e-151	2	SERTAD2
TBL1X	1.02635e-155	0.259685	0.547	0.19	1.86786e-151	2	TBL1X
SPR	1.12323e-155	0.287758	0.574	0.207	2.04416e-151	2	SPR
IFIH1	2.09179e-155	0.273585	0.376	0.1	3.80684e-151	2	IFIH1
BAD	2.93324e-155	0.330678	0.672	0.271	5.33821e-151	2	BAD
RNASET2B	3.49302e-155	0.324746	0.689	0.284	6.35694e-151	2	RNASET2B
MRPS34	4.7663e-155	0.282672	0.694	0.285	8.67419e-151	2	MRPS34
COX6B1	4.80947e-155	0.525893	0.949	0.695	8.75275e-151	2	COX6B1
TBCA	4.90706e-155	0.524799	0.885	0.534	8.93036e-151	2	TBCA
TMEM123	5.5622e-155	0.270034	0.694	0.297	1.01227e-150	2	TMEM123
CSAD	5.95848e-155	0.250323	0.448	0.139	1.08438e-150	2	CSAD
PDHA1	2.07052e-154	0.251984	0.635	0.247	3.76814e-150	2	PDHA1
ENY2	2.60147e-154	0.400408	0.801	0.394	4.73442e-150	2	ENY2
TMBIM41	5.18352e-154	0.286714	0.784	0.375	9.43348e-150	2	TMBIM4
FAM173A	2.24481e-153	0.370592	0.745	0.327	4.08532e-149	2	FAM173A
[truncated: 25,823 more rows]

## Sheet: Mutual (PRN&PRT) Brady
gene	p_val	avg_log2FC	pct.1	pct.2	p_val_adj	cluster
[truncated: 1,203 more rows]

[truncated: 7 more sheets: Mutual (PRN&PRT) Chan, PRN specific, PRT specific, PRN specific Tp53 NMYC, PRT specific Tp53 NMYC, PRN specific Tuft type, PRT specific Tuft type]
