# Supplementary material for: Appearance of tuft cells during prostate cancer progression
Source: Oncogene. 2023 Jun 29;42(31):2374–85. doi: 10.1038/s41388-023-02743-1 (PMC10374444; doi:10.1038/s41388-023-02743-1)
Supplement: Supplementary file 9 — Table S3 [file 41388_2023_2743_MOESM9_ESM.xlsx]

## Sheet: Samples
Sample Name	Characteristics	Genotype	Age	Dataset
1560_P1_CONV_POOR	PRhetNhet1	PRhetNhet	Old	GSE158467
1560_P3_POOR	PRhetNhet2	PRhetNhet	Old	GSE158467
1640_P1_CONV	PRhetNhet3	PRhetNhet	Old	GSE158467
1640_P3_MOD_POOR	PRhetNhet4	PRhetNhet	Old	GSE158467
1715_P2_POOR	PRhetNhet5	PRhetNhet	Young	GSE158467
1715_P2_SQ_CONV	PRhetNhet6	PRhetNhet	Young	GSE158467
1803_P1_MOD	PRN1	PRN	Old	GSE158467
1803_P1_POOR	PRN2	PRN	Old	GSE158467
1803_P1_SQ	PRN3	PRN	Old	GSE158467
1806_P1_CONV	PRhetNhet7	PRhetNhet	Young	GSE158467
1845_P1_CONV	PRhetNhet8	PRhetNhet	Young	GSE158467
2128_P1_CONV	PN1	PN	Young	GSE158467
2404_P1_CONV	PN2	PN	Young	GSE158467
2266-2_P1_POOR	PRN4	PRN	Young	GSE158467
2266-2_P1_CONV	PRN5	PRN	Young	GSE158467
2418-2_P1_POOR	PRN6	PRN	Young	GSE158467
2418-2_P2_POOR_NE	PRN7	PRN	Young	GSE158467
2418-2_P4_SQ	PRN8	PRN	Young	GSE158467
2211_P1_NEPC	PRN9	PRN	Old	GSE158467
2211_P3_POOR	PRN10	PRN	Old	GSE158467
2012_P1_OST_POOR	PRNhet1	PRNhet	Old	GSE158467
2012_P1_SQ	PRNhet2	PRNhet	Old	GSE158467
2012_P1_POOR	PRNhet3	PRNhet	Old	GSE158467
1968_P1_SQ	PRNhet4	PRNhet	Young	GSE158467
WT_PR01	WT1	WT	NA	GSE90891
WT_PR02	WT2	WT	NA	GSE90891
WT_PR03	WT3	WT	NA	GSE90891
WT_PR04	WT4	WT	NA	GSE90891
T104PT	P1	P	NA	GSE90891
T410PT	P2	P	NA	GSE90891
T326PT	P3	P	NA	GSE90891
T433PT	P4	P	NA	GSE90891
T456PT	PR1	PR	NA	GSE90891
T57PT	PR2	PR	NA	GSE90891
T173PT	PR3	PR	NA	GSE90891
T569PT	PR4	PR	NA	GSE90891
T735PT	PR5	PR	NA	GSE90891
T57LiM	PR6met	PR	NA	GSE90891
T57LyM	PR7met	PR	NA	GSE90891
T173LyM	PR8met	PR	NA	GSE90891
T596PT	PR9cast	PR	NA	GSE90891
T655PT	PR10cast	PR	NA	GSE90891
T297PT	PR11cast	PR	NA	GSE90891
T298PT	PR12cast	PR	NA	GSE90891
T300PT	PR13cast	PR	NA	GSE90891
T176PT	PRT1	PRT	NA	GSE90891
T643PT	PRT2	PRT	NA	GSE90891
T812PT	PRT3	PRT	NA	GSE90891
T209PT	PRT4	PRT	NA	GSE90891
T176LyM	PRT5met	PRT	NA	GSE90891
T643LyM	PRT6met	PRT	NA	GSE90891
PbCre_PTENfl.fl_LSLMYCNpos.pos_1_SRR4191302	PN3	PN	NA	GSE86532
PbCre_PTENfl.fl_LSLMYCNpos.pos_2_SRR4191303	PN4	PN	NA	GSE86532
PbCre_PTENwt.wt_LSLMYCNpos.pos_1_SRR4191300	N1	N	NA	GSE86532
PbCre_PTENwt.wt_LSLMYCNpos.pos_2_SRR4191301	N2	N	NA	GSE86532
PbCre_PTENwt.wt_LSLMYCNwt.wt_1_SRR4191297	WT5	WT	NA	GSE86532
PbCre_PTENwt.wt_LSLMYCNwt.wt_2_SRR4191298	WT6	WT	NA	GSE86532
PbCre_PTENwt.wt_LSLMYCNwt.wt_3_SRR4191299	WT7	WT	NA	GSE86532

## Sheet: All genotypes stats
gene_id	logFC	logCPM	LR	PValue	QValue
Fam19a4	24.7007	15.9453	103.071	3.23e-24	5.77e-22
Rassf6	3.84518	4.3546	43.9513	3.37e-11	6.78e-10
Hepacam2	5.75219	4.61295	43.3648	4.54e-11	8.85e-10
Gng13	16.0393	8.18231	40.9533	1.56e-10	2.73e-09
Spib	8.02478	3.37108	39.9862	2.56e-10	4.27e-09
Trpm5	8.76473	3.06534	38.4559	5.6e-10	8.56e-09
Plcb2	6.12697	5.09214	36.8337	1.29e-09	1.84e-08
Ovol3	8.86011	3.00821	34.9324	3.41e-09	4.44e-08
Gnb3	8.88492	3.92224	31.0255	2.55e-08	2.74e-07
Avil	5.16238	5.03706	29.7204	4.99e-08	5e-07
Nxph4	6.32065	0.558128	28.9549	7.41e-08	7.12e-07
Mctp1	3.47872	3.02874	27.0528	1.98e-07	1.72e-06
Lrmp	4.71378	3.5152	24.7173	6.64e-07	5.05e-06
Bmx	5.26562	3.54499	23.3252	1.37e-06	9.58e-06
Ascl2	5.1917	-0.232177	20.9175	4.79e-06	2.95e-05
Atp2a3	2.97698	6.95157	20.848	4.97e-06	3.03e-05
Ccdc129	4.67605	1.60716	19.2139	1.17e-05	6.48e-05
Rgs13	5.67601	1.94347	19.1999	1.18e-05	6.52e-05
Ly6g6f	5.98537	0.0226068	17.6936	2.59e-05	0.00013206
Pcdh20	6.47479	2.26172	17.4356	2.97e-05	0.000149085
Pou2f3	4.60902	5.10703	16.4007	5.13e-05	0.000241491
Fam19a1	3.12638	-0.102698	13.5644	0.000230517	0.000910195
Il17rb	2.55878	2.26574	12.5572	0.000394679	0.00145091
C2cd4a	3.65742	2.54864	11.8764	0.00056851	0.00200081
Ociad2	2.22307	2.6654	10.702	0.00107022	0.00347282
Sv2c	3.18715	3.44175	8.92178	0.0028179	0.00804062
Ltc4s	2.13328	1.26844	8.88848	0.00286975	0.00816191
Gnat3	5.26905	0.757901	8.18579	0.00422198	0.0114078
Trhde	2.96237	-0.269905	6.9735	0.00827257	0.0203712
Lipc	1.83018	3.05836	3.77895	0.0519013	0.097657

## Sheet: All genotype norm
gene_id	PRhetNhet1	PRhetNhet2	PRhetNhet3	PRhetNhet4	PRhetNhet5	PRhetNhet6	PRN1	PRN2	PRN3	PRhetNhet7	PRhetNhet8	PN1	PN2	PRN4	PRN5	PRN6	PRN7	PRN8	PRN9	PRN10	PRNhet1	PRNhet2	PRNhet3	PRNhet4	WT1	WT2	WT3	WT4	P1	P2	P3	P4	PR1	PR2	PR3	PR4	PR5	PR6met	PR7met	PR8met	PR9cast	PR10cast	PR11cast	PR12cast	PR13cast	PRT1	PRT2	PRT3	PRT4
Ascl2	5.42827	10.3149	0.633813	0.18878	0.157026	0.342459	4.3083	6.30463	6.07468	0.19749	0.197895	0.144959	0.221609	0.504849	0.709066	0.982252	0.17987	0.52118	0.0578363	4.5561	0.0491616	0.105556	0.0535903	0.370871	0	0.0777986	0	0	0.267919	0.420242	0.172302	0.715888	0.048459	0	0.00580465	0.344883	0.252125	0	0.00586779	0.0895167	0.114674	0.00720932	0.20678	0.156197	0.185465	0.351821	0.0918579	0.347419	0.350656
Atp2a3	322.407	586.696	37.7594	178.26	112.305	41.9117	337.579	502.307	410.595	24.311	10.6616	5.13154	28.4001	29.2438	67.4767	88.9527	50.9707	4.16944	21.6019	277.564	48.9158	50.8955	38.7458	12.5511	12.7626	16.3377	32.1728	27.7052	35.794	68.5705	35.7527	26.1335	103.688	224.754	51.3595	210.949	199.667	93.9455	131.186	55.0527	50.6204	136.494	120.031	170.189	367.819	523.847	135.923	243.656	215.964
Avil	136.675	410.186	13.0249	2.969	2.08845	5.25543	177.751	270.886	205.695	9.06479	4.72474	0.869753	4.6197	15.3885	21.6513	22.0024	2.74302	1.35507	2.71831	144.59	1.81898	3.44816	1.98284	1.44445	4.09366	1.94497	2.48142	0.675737	2.08977	1.23113	0.996892	2.28506	35.9808	47.8152	14.8715	24.7406	9.29758	6.04357	16.0073	11.7603	21.1287	6.16397	54.5796	53.6958	54.8616	15.2139	3.85147	13.0166	4.46335
Bmx	28.1907	185.128	3.08984	0.18878	0.329755	1.14592	85.0384	138.047	77.0507	1.9749	0.766842	0.231934	1.46603	3.66483	8.14602	18.0341	0.112419	0.59067	0.260263	94.6991	0.196646	0.0703706	0	0.624625	0.642143	0.466792	1.79689	1.52041	0.964508	2.63983	1.04612	0.882205	0.155069	0.396401	0.0870697	0.584386	0.461582	0.148884	0.129091	0.290929	0.421837	1.27605	0.434238	0.294372	0.298554	0.494451	1.47629	0.74116	1.09705
C2cd4a	10.7557	58.901	0.934874	0.583503	2.29258	0.869319	50.1344	78.0464	53.3479	2.13289	1.03895	0.579836	0.733015	2.9356	2.48998	11.3155	1.39399	0	1.30132	38.9904	0.540778	0.422224	1.1254	0.117117	0.160536	0.700188	3.08038	2.11168	0.0153096	0.124297	0.326144	0.12293	0.0533049	0.0308884	0.0116093	0.00958009	0.0426673	0	0.0293389	0	0.0204775	0.10093	0.020678	0.0180227	0.0361884	0.0190173	0.0196838	0.0154408	0.0100187
Ccdc129	6.55832	13.0334	6.32228	0.497693	1.00497	4.68905	7.92659	11.0372	10.4445	6.55667	2.25105	4.00087	0.238656	2.11289	5.42518	3.10392	0.0449676	1.4593	0.115673	6.72119	0.147485	0	0	4.07958	0	0.0777986	0	0.422336	7.1343	12.4179	17.7471	14.8456	0.571817	1.71945	0.237991	1.3939	0.721464	0.920872	3.48547	0.302119	0.0532415	0.605583	0.325679	2.78752	0.208083	0.213945	0.328064	1.19666	0.405759
Fam19a1	0.262333	2.54498	0.110917	0.240266	1.44464	0.0922005	3.68561	8.49897	4.71739	0.078996	0	0.0869753	0.119328	0.205679	0.544167	0.589351	1.05674	0	0.694035	4.42431	0.442454	0.175927	0	0.136637	0.481607	0.54459	0	0	0.145442	0.201243	0.0307683	0.0795431	2.20973	0.257403	0.423739	0.526905	0.283155	0.336367	0.369671	0.615427	0.253921	0.908374	0.480764	0.342432	0.927327	1.25514	4.02207	0.625354	1.17219
Fam19a4	54290.9	828479	2605.7	0.0171618	25926.3	0.0131715	530084	1.04841e+06	506315	1531.63	0	0	0	1630.61	6944.26	19513	7420.55	0	25863.2	600664	0	0	0	0	0.0802679	0	0	0	0	0.00591891	0.00615365	0	0.0048459	0.00514806	0.00580465	0.00479004	0.00387884	0.00551421	0.00586779	0.0111896	0.0040955	0.00720932	0.0051695	0.00600758	0.00904709	0.00475434	0.00656128	0.00772042	0.00500937
Gnat3	1.29149	1.29177	0.0158453	0.0171618	0.0157026	0.0131715	0.976098	1.19542	1.75454	0.019749	0.0247369	0.0289918	0.0340937	0.0373962	0.115429	0.0785802	0.0224838	0	0.0289181	0.545979	0.0491616	0.0175927	0	0	0	0	0	0	5.32776	15.5845	12.1288	4.89551	0	4.00519	3.44796	15.606	0	0	3.47373	0.0111896	0	0	8.83985	6.28994	0.00452355	0	2.28989	0.00772042	3.92234
Gnb3	229.077	355.7	0.427824	0.480531	0.36116	0.223915	45.4054	51.8126	136.258	0.256737	0.148421	0.0289918	0.119328	1.04709	4.69962	6.56144	0.966803	0.694906	0.491608	36.1099	0.245808	0.105556	0.214361	0.0390391	0.0802679	0	0	0	0.0688934	0	0.0369219	0.0433871	0.237449	0	0.243795	0.0670606	0.364611	0.248139	0.363803	0.100706	0.0040955	0.872328	0.139577	0.228288	0.954468	0.171156	0.387116	0.154408	0.195366
Gng13	3089.88	7145.18	15.7344	6.59015	0.0157026	7.96875	991.8	1620.31	1761.03	11.5137	9.1279	0	5.72775	56.3	96.6144	352.118	5.64343	0.0347453	7.31629	1633.89	0.0491616	5.91113	11.7899	0	0	0.0777986	0	0	0	0.00591891	0.00615365	0.00723119	0.0048459	0.00514806	0.00580465	0.00479004	0	0.00551421	0.00586779	0.0111896	0.0040955	0.00720932	0.0051695	0.00600758	0.00452355	0.00475434	0.00656128	0.00772042	0.00500937
Hepacam2	85.9645	228.432	12.296	6.69312	6.84634	21.5222	88.8081	138.751	110.619	10.1905	13.4568	2.20337	6.92103	7.81581	23.4651	19.095	10.7023	4.8296	14.2277	129.981	11.258	7.47688	6.27007	0.858859	0	1.16698	2.13915	0.59127	2.85525	4.39183	4.1291	3.65898	15.4391	6.99106	11.203	17.9435	1.27226	8.24374	9.42954	9.72375	16.2018	4.46978	11.8692	15.1391	66.0166	19.8494	12.368	31.6923	81.237
Il17rb	3.97535	21.1311	1.47361	5.33733	4.16119	1.29081	20.8851	30.1967	14.2184	2.92285	2.52316	2.55128	3.63098	1.81372	5.49114	2.98605	0.921835	17.4074	5.32094	16.3794	0.688262	0.175927	0.321542	2.79129	1.44482	0.933584	3.59377	1.60488	6.12386	1.99467	5.74751	5.30046	0.789882	1.45175	0.882307	1.6382	7.82362	4.74222	1.95984	1.42108	0.184298	12.5154	0.72373	0.877107	0.805191	11.4912	3.65463	0.55587	0.420787
Lipc	130.823	108.586	2.23419	3.70696	0.690915	1.43569	18.529	25.6279	65.7124	2.92285	5.81316	5.30549	0.59664	1.53324	3.54533	3.22179	1.28158	1.91099	0.144591	25.7551	2.3106	3.41297	3.80491	0.644145	5.53849	3.18974	3.42264	4.13889	1.99025	1.40278	5.34137	2.30675	0.0339213	0.257403	0.121898	0.373624	0.108608	8.96058	0.146695	0.25736	0.11877	0.0720932	0.165424	0.342432	0.104042	0.0618064	0.0393677	0.18529	0.0500937
Lrmp	70.4667	99.158	2.83631	0.755121	1.55456	2.09427	38.741	59.0343	56.7908	2.29088	0.86579	0.782778	2.60817	3.62743	2.96818	8.21163	0.494643	0.625416	0.954299	38.7268	0.688262	1.17871	1.39335	8.33484	0.963215	1.86717	0	0	10.4948	21.8763	8.52281	16.1979	4.24986	14.6926	5.10809	17.1005	7.34265	6.8707	19.4635	10.4846	6.47908	13.5247	11.8847	10.0567	5.76752	5.68143	14.4939	10.0906	6.04631
Ltc4s	4.47984	18.1619	0.602122	0.446208	0.376863	0.658575	3.66878	5.87886	3.95599	0.493725	0.667895	0.202942	2.21609	1.57064	0.824495	2.67173	0.404708	0.903378	0.433772	3.12526	0.639101	0.59815	0.643084	0.683184	1.68563	0	0	0	3.08489	9.72477	4.05526	5.86449	1.26478	1.83786	1.86329	4.92417	2.9518	0.843673	1.66058	2.46171	3.16582	1.50675	1.11144	1.32167	2.02655	1.53565	8.12287	4.40064	3.24106
Ly6g6f	3.71302	26.8187	1.04579	0.223104	0.109918	0.223915	5.18342	7.64743	4.7505	0.454227	0.148421	0.115967	0.0681874	0.542245	1.05535	0.510771	0	0	0	3.85951	0.0491616	0	0.0535903	0.0975977	0	0.0777986	0	0	0.0306193	0.0769458	0.0553829	0.0506183	0	0	0	0	0.0310307	0	0	0.0111896	0.0040955	0	0	0.00600758	0	0.014263	0	0	0.00500937
Mctp1	26.4351	74.4022	2.04405	1.3043	4.11408	3.02944	42.5108	63.8651	67.4173	2.44888	1.21211	1.50757	3.76736	2.78602	5.0624	12.2192	5.9582	2.32794	9.10921	28.2591	4.57203	2.33982	3.3226	2.81081	2.56857	2.80075	1.36906	1.77381	2.49547	6.09056	1.79071	2.61769	2.51987	2.93954	2.68175	3.24765	6.12469	3.39675	2.32951	2.7974	2.22386	3.79931	2.90526	2.33695	1.9406	4.32645	4.52728	2.20032	2.29429
Nxph4	9.90811	22.4614	0.26937	0.84093	0.612402	0.158058	7.30391	11.8724	8.16026	0.138243	0.0742106	0.49286	0.238656	0.69183	1.71495	1.80734	1.28158	0.868633	1.09889	8.50974	0.344131	0.562965	0.589493	0.312313	0.0802679	0	0.0855661	0	0.658315	0	0	0.12293	0.101764	0.0566286	0.110288	0.0431104	0.0426673	0.0441136	0.0938846	0	0.0614325	0.144186	0.0878815	0.132167	0.0723767	0.0808237	0.0262451	0.138968	0.0701312
Ociad2	9.36327	14.4987	4.2307	2.93467	2.15126	2.76601	18.3776	22.9423	16.8502	2.15264	4.72474	1.01471	7.92679	4.09489	4.71611	16.2268	2.76551	15.7744	1.15673	6.64588	1.13072	1.38982	1.28617	32.3634	0	7.00188	1.54019	0.0844672	5.8636	3.77626	1.40303	7.80968	5.30627	5.62168	7.45897	8.48796	2.04415	6.30274	6.67754	6.51234	5.14805	4.46257	5.90874	12.1353	3.70931	5.86685	4.25827	5.9756	6.35188
Ovol3	55.8567	183.567	0.174299	0.137295	0.266944	0.184401	39.8349	56.9546	59.5716	0.078996	0.123684	0.0869753	0.136375	0.953603	1.9623	8.40808	0.269805	0.208472	0.289181	53.8636	0.245808	0.0879633	0.160771	0.0780781	0.0802679	0	0.0855661	0	0.00765482	0.0236756	0.0246146	0.0361559	0.0533049	0.0411845	0.0348279	0.0287403	0.0310307	0.055142	0.0528101	0.167844	0.0040955	0.0648839	0.0258475	0.0540682	0.0588061	0.0380347	0.0393677	0.0463225	0.0651218
Pcdh20	4.50002	65.9961	0.808111	0.0686474	0.188431	0.171229	32.6151	70.8575	26.5498	1.32318	0.0247369	0.144959	0.340937	0.542245	2.20965	2.3574	0.202354	0.0347453	0.0867544	58.3068	0	0.052778	0.160771	0.0390391	0.0802679	0.0777986	0.0855661	0.506803	0.290883	0.361053	0.412295	0.0867743	0	0	0.00580465	0.268243	0.0310307	0	0.187769	0.0111896	0.032764	0.475815	2.05229	1.35171	0.126659	0.223454	0.00656128	0.162129	0.245459
Plcb2	368.759	359.826	6.46489	3.14062	4.50665	7.20481	227.162	308.698	409.354	7.08989	5.73895	1.56556	4.43218	8.48894	12.6807	13.7122	0.539611	2.2237	2.34237	140.994	1.72066	2.77964	4.71595	4.43093	3.13045	1.86717	0.513396	0.760205	2.79401	7.47558	2.14762	4.25194	1.22601	1.05535	1.28863	1.14003	1.17141	1.40061	2.96323	1.62249	1.56039	2.15559	1.61805	1.95246	0.674008	0.998411	1.84372	1.31247	1.35253
Pou2f3	176.57	405.27	6.84518	0.240266	2.26118	3.63533	246.313	394.965	283.093	10.3485	19.74	1.68152	3.95487	13.2196	33.0788	38.8972	0.674514	2.50166	2.77614	298.217	0.0491616	0.140741	0.0535903	1.48348	7.06358	7.31307	3.33708	3.63209	0.413361	0.0236756	0.326144	0.535108	0.0339213	0.0154442	0.00580465	0.0718507	0	0	0.00586779	0.0335687	0.0040955	0.00720932	0.020678	0.0540682	0.00452355	0	0.0328064	0.0386021	0.0200375
Rassf6	59.8725	129.987	18.8401	29.9989	2.46531	16.1614	114.203	146.529	105.355	29.6037	18.4537	26.1796	7.17673	15.856	29.3355	48.4447	2.47322	18.4845	11.7408	83.4595	7.12843	5.89354	4.50159	12.8829	2.08697	4.43452	4.535	4.30783	11.3827	13.2643	12.8181	9.50901	5.51949	4.09785	6.32126	5.89655	8.95624	4.06397	4.5534	4.64368	4.65249	3.61908	6.23959	4.70994	6.32844	12.0665	3.7793	4.22307	4.01251
Rgs13	3.65248	39.3894	1.44192	0.0343237	0.0314052	0.553203	29.3503	49.2907	23.918	0.967701	0.321579	0.637819	0.784156	3.30956	9.16839	5.10771	0.0449676	0.173727	0.0578363	37.8608	0.0491616	0.0175927	0.107181	0.0390391	0	0.0777986	0.941227	0	0.926234	3.19621	1.71687	0.838818	0.101764	0.422141	0.0754604	0.665816	0.00387884	0.0937415	0.299257	0.134275	0.204775	0	0.506611	0.192243	0.0949945	0.128367	0.236206	0	0.220412
Spib	37.897	110.128	5.942	0.497693	0.926454	3.04262	87.3608	148.527	69.0063	3.25858	0.989474	0.0869753	2.02858	7.79711	17.3804	7.62228	0.17987	0.486434	0.375936	75.9287	0.196646	0.457409	2.7867	0.370871	0.321072	0.233396	0.0855661	0	0.336812	1.24889	0.172302	0.260323	0.0872263	0.21107	0.0348279	0.191602	0.0853345	0.154398	1.42001	0.704944	0.258017	0.281164	0.527289	0.0780986	0.117612	0.156893	0.439606	0.231613	0.280525
Sv2c	23.0449	36.3624	0.871493	1.63037	40.5756	1.04055	48.7713	88.1666	48.614	0.947952	1.16263	1.4206	1.02281	2.50555	13.4063	24.0848	12.8382	0.625416	9.2538	105.882	5.11281	3.99353	3.8585	0.780781	4.89634	3.88993	3.67934	3.04082	0.321503	0.408405	0.547675	0.91113	0.634813	0.803097	0.272818	0.364043	0.151275	0.397023	0.674796	108.573	0.24573	0.20907	1.10627	1.06334	0.705673	0.465925	0.433045	0.440064	0.355665
Trhde	0.302692	3.10411	0.0158453	0	0.0471078	0	5.30122	8.95749	3.98909	0.019749	0	0.0289918	0.102281	0.149585	0.181389	2.7896	0.517127	0	0.0289181	2.42866	0.0491616	0	0.0535903	0.370871	0	0.0777986	0.513396	0.506803	0.0688934	0.585972	0.0553829	0	1.15817	1.15831	0.893916	0.790357	0.190063	1.61566	3.96663	0.156654	1.10169	0.836281	0.10856	0.228288	0.131183	0.332804	0.957947	0.440064	0.185347
Trpm5	77.7716	120.154	6.6075	0.137295	0.188431	1.38301	58.3135	73.2647	74.2203	4.04854	0.890527	0.260926	0.733015	4.05749	10.2402	3.85043	0.134903	0.243217	0.144591	34.0201	0.147485	0.105556	0.214361	0.136637	0.0802679	0	0	0	1.28601	2.30837	0.713824	0.564033	0.31983	0.447881	0.481786	0.148491	0	0.215054	0.381406	0.749702	0.106483	0	0.242967	0.180227	0.153801	0.232963	0.505219	0.169849	0.360675
[truncated: 9 more columns]

## Sheet: Old vs Young stats
gene_id	logFC	logCPM	PValue	QValue
Plcb2	-4.66928	5.65878	9.35e-08	0.000164937
Lipc	-3.7833	3.47658	5.6e-07	0.000449443
Gnb3	-5.82195	4.53741	3.09e-06	0.00107077
Avil	-3.9258	5.2844	4.98e-06	0.00125512
Gnat3	-4.13385	-2.12557	4.66e-06	0.00125512
Mctp1	-2.79748	3.31337	4.46e-06	0.00125512
Hepacam2	-2.73716	4.69034	8.84e-06	0.00182046
Nxph4	-3.12218	1.116	1.04e-05	0.00205998
Lrmp	-3.43671	3.43114	1.31e-05	0.00226889
Pcdh20	-5.11177	2.8423	1.41e-05	0.00227943
Atp2a3	-2.57885	6.44965	1.53e-05	0.00243404
Ovol3	-5.13558	3.63434	1.92e-05	0.00278079
Ascl2	-3.08809	0.21498	4.18e-05	0.00461557
Trpm5	-4.10448	3.64742	9.35e-05	0.00732967
C2cd4a	-3.50904	3.0987	0.000135488	0.0086944
Ly6g6f	-4.02315	0.630203	0.00015641	0.00946456
Spib	-3.62818	3.95654	0.000170653	0.00990629
Bmx	-4.04639	4.11686	0.000313639	0.0139065
Pou2f3	-3.79731	5.69317	0.000464402	0.0174368
Gng13	-4.89207	8.81325	0.00142587	0.0341135
Ltc4s	-1.90176	0.563095	0.00156355	0.0361151
Rassf6	-1.676	4.64723	0.00257505	0.048653
Fam19a1	-2.57403	-0.270541	0.00290605	0.0523296
Rgs13	-3.15032	2.46418	0.00418272	0.063975
Sv2c	-1.91718	3.66278	0.0146203	0.135578
Fam19a4	-5.84634	16.5733	0.0206492	0.167649
Il17rb	-1.34503	2.1638	0.0320758	0.216957
Trhde	-2.50774	-0.349476	0.0376498	0.233043
Ccdc129	-0.866674	1.38375	0.282058	0.62594
Ociad2	-0.0758718	2.38995	0.89718	0.982879
