# Supplementary material for: Appearance of tuft cells during prostate cancer progression
Source: Oncogene. 2023 Jun 29;42(31):2374–85. doi: 10.1038/s41388-023-02743-1 (PMC10374444; doi:10.1038/s41388-023-02743-1)
Supplement: Supplementary file 10 — Table S4 [file 41388_2023_2743_MOESM10_ESM.xlsx]

## Sheet: Cluster 5 (tuft cells)
	p_val	avg_log2FC	pct.1	pct.2	p_val_adj
AZGP1	4.1475e-169	1.17218	0.765	0.004	8.35181e-165
BMX	5.44622e-160	2.78466	1	0.012	1.0967e-155
KLK11	1.22272e-145	0.961412	0.529	0.001	2.46219e-141
GFI1B	2.0119e-132	0.542713	0.529	0.001	4.05136e-128
KLK12	2.82416e-121	1.15446	0.647	0.005	5.687e-117
C11orf53	1.07783e-117	1.64146	0.882	0.014	2.17043e-113
RP11-111H13.1	2.44716e-115	0.365653	0.471	0.001	4.92785e-111
POU2F3	7.95435e-99	1.79884	0.941	0.023	1.60177e-94
EHF	3.97273e-95	1.18709	0.647	0.009	7.99988e-91
TPD52L1	6.75059e-89	1.2719	0.471	0.004	1.35937e-84
HTR3E	9.03471e-89	0.748056	0.471	0.004	1.81932e-84
ALOX5	1.30341e-88	2.29497	1	0.032	2.62467e-84
RP11-430C7.5	1.98395e-88	0.340199	0.412	0.002	3.99508e-84
SH2D6	2.77293e-86	1.74791	0.882	0.024	5.58385e-82
RFPL1S	9.97427e-86	0.391644	0.529	0.006	2.00852e-81
GRIP2	1.83854e-82	0.354906	0.471	0.004	3.70227e-78
PLA2G4A	2.18946e-81	0.388943	0.353	0.001	4.40892e-77
CAMP	2.18946e-81	0.461384	0.353	0.001	4.40892e-77
KLK13	2.18946e-81	0.526772	0.353	0.001	4.40892e-77
TRPM5	4.74679e-81	0.722661	0.529	0.007	9.55862e-77
GNAT3	1.59646e-75	0.456293	0.294	0.001	3.2148e-71
IL37	1.94395e-75	0.587108	0.294	0.001	3.91453e-71
KRT2	1.94395e-75	0.282727	0.294	0.001	3.91453e-71
COL27A1	2.63897e-73	0.912155	0.529	0.008	5.31409e-69
CPB1	1.11713e-64	0.444891	0.294	0.001	2.24956e-60
LHX6	1.45945e-64	1.12736	0.824	0.03	2.9389e-60
PTGS1	1.02198e-60	0.594014	0.471	0.008	2.05795e-56
INHBB	4.89265e-59	0.443413	0.412	0.006	9.85233e-55
OMG	6.53906e-59	0.393715	0.353	0.004	1.31677e-54
HEPACAM2	1.58924e-58	1.31548	0.824	0.034	3.20025e-54
LRRN2	1.59314e-57	0.599521	0.765	0.029	3.20811e-53
RP11-430C7.4	1.32267e-56	0.254743	0.294	0.002	2.66347e-52
RGS13	3.92454e-51	3.95953	0.882	0.05	7.90285e-47
RP11-504A18.1	3.0493e-48	1.21214	0.471	0.012	6.14038e-44
SUCNR1	1.54414e-46	0.618447	0.353	0.006	3.10944e-42
HOXC-AS1	1.98703e-46	0.273562	0.353	0.006	4.00128e-42
LGALS3	8.77308e-46	3.1928	0.941	0.065	1.76664e-41
LINC00890	1.6874e-45	0.645774	0.294	0.004	3.39792e-41
PSD2	2.3124e-44	0.623682	0.529	0.017	4.65647e-40
DAB1	2.43487e-44	0.433329	0.412	0.009	4.90311e-40
SPIB	5.71735e-44	1.1181	0.765	0.042	1.1513e-39
ARX	2.56028e-41	0.332379	0.294	0.004	5.15563e-37
ADH1C	3.17067e-41	0.436821	0.294	0.004	6.38477e-37
CDC42EP1	5.19352e-41	0.841148	0.647	0.03	1.04582e-36
EPHX4	1.31171e-39	0.434834	0.471	0.015	2.64138e-35
CRYM	6.03937e-38	3.13808	0.824	0.062	1.21615e-33
SPTSSB	3.30692e-37	0.705474	0.412	0.012	6.65915e-33
PRAME	3.03707e-34	0.29653	0.353	0.009	6.11575e-30
PELI2	4.69607e-34	0.427815	0.412	0.014	9.45647e-30
ANXA1	1.76284e-33	4.22362	0.824	0.072	3.54984e-29
FAM49A	3.25641e-33	0.758122	0.588	0.032	6.55744e-29
NRG2	1.77051e-32	0.384085	0.353	0.01	3.56528e-28
VPREB3	1.89793e-31	0.653786	0.647	0.042	3.82186e-27
HOXC9	1.7524e-29	0.320517	0.353	0.012	3.52881e-25
CA9	1.88993e-29	0.333601	0.412	0.017	3.80576e-25
SHROOM2	9.45742e-28	0.308484	0.412	0.018	1.90444e-23
DAPK1	3.74781e-27	1.08821	0.882	0.107	7.54696e-23
CHI3L2	3.77175e-27	0.822799	0.353	0.013	7.59517e-23
CPLX3	1.99109e-26	0.387858	0.471	0.025	4.00946e-22
ACADSB	1.03612e-24	0.910139	0.765	0.086	2.08643e-20
CTD-2555A7.2	2.42282e-24	0.927788	0.706	0.072	4.87884e-20
SERPIND1	2.87488e-24	0.462442	0.353	0.015	5.78914e-20
ASCL2	3.55381e-24	0.308311	0.471	0.028	7.1563e-20
CHN2	8.07571e-23	0.816846	0.882	0.124	1.62621e-18
ABLIM3	1.66917e-21	0.279669	0.353	0.017	3.3612e-17
CCDC129	1.10864e-20	0.25799	0.294	0.012	2.23248e-16
INPP5B	1.34042e-20	0.713998	0.765	0.102	2.6992e-16
LINC01548	1.55873e-19	0.433077	0.412	0.028	3.13882e-15
IL17RB	2.26344e-19	1.25607	0.824	0.138	4.55788e-15
GATA2-AS1	3.28576e-19	0.359783	0.412	0.028	6.61653e-15
DPYSL3	5.44222e-19	0.775445	0.412	0.029	1.0959e-14
NDUFA4L2	2.04576e-18	0.630655	0.588	0.065	4.11954e-14
ANXA4	2.1262e-18	2.30433	0.941	0.23	4.28152e-14
ST3GAL1	2.20151e-18	0.521703	0.529	0.05	4.43318e-14
HMX2	4.71889e-18	0.257707	0.353	0.022	9.50242e-14
RAI14	2.18991e-17	0.292749	0.353	0.022	4.40982e-13
OVOL3	2.28989e-17	1.1804	0.471	0.042	4.61116e-13
GRK5	1.37956e-16	0.388246	0.588	0.07	2.77803e-12
AVIL	3.98861e-16	2.05775	0.941	0.281	8.03186e-12
IL13RA1	1.93458e-15	2.21785	0.941	0.29	3.89567e-11
ARNT2	3.42082e-15	0.584874	0.529	0.064	6.88851e-11
PLPP4	3.45994e-15	0.768319	0.412	0.038	6.96728e-11
AC002456.2	6.74028e-15	1.20695	0.706	0.124	1.35729e-10
HOXB6	1.23973e-14	0.390785	0.412	0.038	2.49645e-10
GNG13	1.83829e-14	2.39075	0.882	0.258	3.70176e-10
CALD1	2.07476e-14	0.749325	0.647	0.103	4.17794e-10
C19orf38	1.10267e-13	0.726166	0.529	0.071	2.22044e-09
ACSL4	1.34236e-13	0.96191	0.706	0.143	2.70311e-09
PAK3	2.73155e-13	1.71483	0.706	0.142	5.50053e-09
SPSB4	3.34931e-13	0.682597	0.647	0.114	6.74451e-09
PLPP2	4.85995e-13	1.2156	1	0.407	9.78648e-09
YBX3	8.19954e-13	2.12685	0.471	0.061	1.65114e-08
RP11-796E2.4	4.39159e-12	0.867908	0.588	0.098	8.84335e-08
FGGY	4.68722e-12	0.600841	0.588	0.099	9.43866e-08
LRMP	5.35983e-12	1.90799	0.353	0.036	1.07931e-07
EPN3	5.53085e-12	0.374453	0.529	0.079	1.11375e-07
H2AFJ	1.29117e-11	1.88439	1	0.475	2.60003e-07
FBLN5	1.37123e-11	0.547062	0.353	0.037	2.76125e-07
TFF3	2.53437e-11	2.96796	1	0.742	5.10347e-07
CORO2B	3.06501e-11	0.340505	0.529	0.086	6.17202e-07
COL9A3	3.18087e-11	0.40659	0.412	0.051	6.40531e-07
CBFA2T3	3.94787e-11	0.335284	0.412	0.051	7.94984e-07
PSAT1	5.12148e-11	0.658448	0.765	0.185	1.03131e-06
ACSBG1	5.81512e-11	0.347486	0.294	0.027	1.17099e-06
ELOVL7	5.95273e-11	0.854959	0.706	0.18	1.1987e-06
LRRC26	6.8708e-11	0.637094	0.588	0.113	1.38357e-06
FOXN3	9.26159e-11	0.750126	0.941	0.341	1.86501e-06
CCDC109B	1.06253e-10	1.8695	0.941	0.55	2.13961e-06
OGDHL	1.33131e-10	0.855822	0.824	0.272	2.68086e-06
FRMD4A	1.37566e-10	0.46512	0.471	0.072	2.77017e-06
COTL1	1.38775e-10	-2.09417	0.941	0.991	2.79451e-06
OLIG1	1.41383e-10	1.47589	0.824	0.291	2.84703e-06
SPOCK1	1.62002e-10	0.980046	0.765	0.224	3.26223e-06
CNIH3	1.88281e-10	0.560042	0.471	0.075	3.79141e-06
TC2N	1.92249e-10	0.490668	0.765	0.2	3.87131e-06
NEFH	2.1028e-10	0.317566	0.353	0.04	4.23442e-06
PTGFRN	3.07119e-10	0.317886	0.471	0.073	6.18446e-06
TPM1	3.34093e-10	1.93538	0.941	0.805	6.72764e-06
NPHP3	3.84036e-10	1.08774	0.765	0.241	7.73333e-06
SMC2	5.07472e-10	-1.69061	0.706	0.975	1.0219e-05
KIF19	6.18333e-10	-1.62884	0.235	0.939	1.24514e-05
ASCL1	7.53513e-10	-2.26495	0.882	0.983	1.51735e-05
KDELR2	9.83143e-10	1.23116	1	0.939	1.97976e-05
SYT1	1.0475e-09	-1.58918	0.529	0.964	2.10935e-05
IFITM2	1.53459e-09	0.546053	0.529	0.105	3.09021e-05
DCN	1.61109e-09	2.86506	0.412	0.064	3.24425e-05
MDK	1.64769e-09	0.92877	1	0.985	3.31795e-05
TRAF5	2.37548e-09	0.369832	0.529	0.102	4.78351e-05
C20orf27	3.11841e-09	-1.29287	0.882	0.97	6.27954e-05
ENC1	4.39849e-09	1.77743	0.941	0.493	8.85724e-05
FRMPD2	5.08511e-09	-1.24463	0.118	0.849	0.000102399
ATP5G3	5.09265e-09	1.55806	1	0.982	0.000102551
TMEM176A	6.07159e-09	-1.51696	0.941	0.985	0.000122264
NRGN	6.59677e-09	2.09704	0.529	0.118	0.000132839
GSTA4	6.80342e-09	1.19481	0.824	0.323	0.000137
MLIP	6.94867e-09	0.404873	0.294	0.034	0.000139925
RPS19	7.57908e-09	-1.03305	1	1	0.00015262
PLCG2	7.88315e-09	1.67843	0.706	0.223	0.000158743
PIR	1.11335e-08	0.280036	0.412	0.064	0.000224196
LYPLA1	1.45406e-08	1.31611	0.941	0.621	0.000292805
TPPP	1.64335e-08	0.251448	0.412	0.067	0.000330922
NLRP1	1.71592e-08	-1.56955	0.882	0.988	0.000345535
PRAC1	1.79601e-08	-1.49266	1	0.986	0.000361663
ATP1A1	1.91919e-08	2.01236	1	0.938	0.000386466
COLCA2	2.00131e-08	1.38735	0.824	0.394	0.000403004
MFI2	2.12823e-08	0.650095	0.647	0.184	0.000428562
PRH1	2.1353e-08	4.55948	0.412	0.072	0.000429986
RPN2	3.03791e-08	-1.79198	1	0.993	0.000611743
DLX6-AS1	3.09702e-08	-1.62594	0.647	0.959	0.000623647
PTPN18	4.14801e-08	1.08715	0.824	0.466	0.000835285
CEACAM1	4.41948e-08	1.12281	0.765	0.322	0.00088995
IFITM3	4.85223e-08	1.73386	0.882	0.565	0.000977093
REEP5	4.95271e-08	1.64263	0.941	0.659	0.000997327
PEAK1	5.45964e-08	0.573232	0.765	0.269	0.00109941
NTHL1	6.21278e-08	-1.35722	0.647	0.953	0.00125107
CNIH4	6.31806e-08	1.21016	0.941	0.691	0.00127227
LINC01252	6.53251e-08	0.340179	0.294	0.038	0.00131545
LCN15	6.63833e-08	-1.61374	0.176	0.859	0.00133676
TESC	7.61313e-08	-1.34511	0.706	0.965	0.00153306
FAM171A1	7.9996e-08	0.360305	0.647	0.172	0.00161088
RPL18A	9.59767e-08	-0.65558	1	1	0.00193268
ADI1	9.98033e-08	0.889332	1	0.792	0.00200974
DLX5	1.46105e-07	-1.42931	0.824	0.977	0.00294211
2022-09-11	1.57887e-07	-1.10785	0.471	0.936	0.00317937
PCCA	1.67589e-07	-1.46427	0.529	0.914	0.00337474
GMCL1	1.7358e-07	0.624128	1	0.592	0.00349539
RCN1	1.88277e-07	0.949735	0.706	0.259	0.00379133
SMIM3	1.93281e-07	0.323593	0.588	0.149	0.0038921
LIMCH1	1.96366e-07	1.00707	0.824	0.42	0.00395421
USH1C	1.99595e-07	0.301342	0.412	0.077	0.00401925
CXCR4	2.10561e-07	-1.06939	0.118	0.78	0.00424007
SMIM10L1	2.39912e-07	1.42959	0.824	0.422	0.00483111
HOXA3	2.40028e-07	0.643517	0.765	0.293	0.00483345
PDLIM7	2.64068e-07	0.334224	0.471	0.101	0.00531755
MDM1	2.7542e-07	-0.87927	0.412	0.867	0.00554613
ANLN	3.19615e-07	0.62105	0.647	0.215	0.00643609
SMCO4	3.21656e-07	1.40225	0.941	0.584	0.0064772
STK38	3.51676e-07	1.11221	0.882	0.549	0.00708169
KIT	3.6576e-07	0.458073	0.588	0.169	0.00736531
KTN1	4.53292e-07	0.986376	1	0.972	0.00912794
ATP5L	5.83332e-07	0.641214	1	0.997	0.0117466
TAGLN3	5.93179e-07	-1.22363	0.176	0.807	0.0119449
RAB6A	5.93404e-07	0.64672	0.941	0.63	0.0119494
COQ6	6.4088e-07	0.521571	0.824	0.344	0.0129054
RPL18	6.7358e-07	-0.556972	1	1	0.0135639
KCNN3	6.80077e-07	0.649706	0.706	0.283	0.0136947
RPS5	6.88442e-07	-0.5755	1	1	0.0138632
LMO2	7.04441e-07	0.341911	0.294	0.044	0.0141853
ENAH	7.09807e-07	-0.930129	0.882	0.965	0.0142934
AKR1A1	8.13941e-07	-0.921371	0.765	0.973	0.0163903
NABP1	8.866e-07	0.713379	0.529	0.147	0.0178535
SNRNP27	9.33594e-07	1.22123	0.882	0.648	0.0187998
RBP1	9.53087e-07	-1.12412	1	0.991	0.0191923
IGSF21	9.65672e-07	0.86195	0.941	0.649	0.0194457
TLE2	1.04329e-06	0.420822	0.412	0.088	0.0210088
FHL1	1.09809e-06	-1.18214	0.588	0.934	0.0221123
CASP7	1.16523e-06	0.552278	0.471	0.117	0.0234643
PCGF5	1.17e-06	-0.853097	0.471	0.854	0.0235602
CBLN2	1.2359e-06	-1.00968	0.176	0.758	0.0248872
RPS28	1.23668e-06	-0.593163	1	1	0.0249031
ZC3H12A	1.37976e-06	0.301392	0.471	0.113	0.0277841
FAM84A	1.5094e-06	-0.905266	0.824	0.955	0.0303947
ARHGAP4	1.61468e-06	0.650804	0.765	0.353	0.0325147
ALDH2	1.77471e-06	0.485651	0.706	0.279	0.0357374
METTL9	1.9601e-06	0.698419	1	0.912	0.0394705
RPS16	1.96374e-06	-0.510874	1	1	0.0395438
ATL2	1.97111e-06	0.312418	0.529	0.142	0.0396922
ARTN	1.98826e-06	0.423419	0.529	0.157	0.0400376
HES4	2.24972e-06	1.16165	1	0.622	0.0453027
FABP5	2.50747e-06	-1.42965	1	0.991	0.0504929
PARP9	2.56111e-06	0.602684	1	0.634	0.051573
MTURN	2.56617e-06	-0.852503	0.706	0.927	0.0516749
RAB3B	2.67952e-06	-0.916673	0.765	0.949	0.0539576
LGR4	3.13257e-06	0.298792	0.529	0.146	0.0630806
ARHGEF2	3.36884e-06	0.443303	0.765	0.334	0.0678383
NOL4	3.6778e-06	-0.86811	0.471	0.846	0.0740599
ASS1	3.89396e-06	-0.837215	0.353	0.796	0.0784127
MS4A8	3.90967e-06	-0.687508	0	0.633	0.0787291
IFI27	4.10676e-06	2.36499	0.706	0.27	0.0826979
AMFR	4.19318e-06	0.410423	0.588	0.191	0.0844381
RPS11	4.6657e-06	-0.580769	1	1	0.0939532
CHCHD2	4.76106e-06	-0.566652	1	1	0.0958735
LDB3	4.77925e-06	-0.769528	0.412	0.832	0.0962397
NCK2	4.88352e-06	0.830597	0.824	0.473	0.0983394
MS4A15	4.95424e-06	-1.05411	0.353	0.824	0.0997635
JAZF1	4.95935e-06	0.305176	0.471	0.123	0.0998664
MINPP1	4.99947e-06	0.443325	0.529	0.156	0.100674
SYT5	5.19241e-06	-0.973223	0.471	0.877	0.104559
LITAF	5.23694e-06	0.613865	0.941	0.754	0.105456
FAM60A	5.34004e-06	-1.05597	0.706	0.967	0.107532
NANOS1	5.4533e-06	-0.784819	0.176	0.754	0.109813
RP11-81H14.2	5.70718e-06	-0.890235	0.235	0.815	0.114925
PFKP	5.96688e-06	0.535832	0.353	0.075	0.120155
CTSH	6.00276e-06	0.415006	0.706	0.263	0.120878
TMSB4X	6.50978e-06	0.705847	1	1	0.131088
CD79A	6.51327e-06	-1.07474	0.353	0.857	0.131158
SMC6	6.59228e-06	-0.89403	0.824	0.926	0.132749
HOXA4	6.73583e-06	0.297559	0.529	0.153	0.13564
EXOSC4	6.85434e-06	0.744746	0.941	0.659	0.138026
LCP1	6.89644e-06	0.509577	0.412	0.098	0.138874
MAST4	6.96465e-06	-0.825112	0.706	0.869	0.140247
PCDH7	6.99493e-06	-0.691048	0	0.614	0.140857
CSTB	7.35636e-06	0.526571	1	0.993	0.148135
HLA-DRA	7.41896e-06	0.381218	0.706	0.315	0.149396
C1R	7.80808e-06	0.334985	0.353	0.075	0.157231
SH3PXD2A	8.03645e-06	0.525721	0.647	0.292	0.16183
TMEM191B	8.62826e-06	0.487489	0.706	0.292	0.173747
IFI6	8.68369e-06	1.2449	1	0.957	0.174863
C1orf61	9.30689e-06	0.625327	0.588	0.221	0.187413
PPP3CC	9.34564e-06	0.524009	0.471	0.134	0.188193
LACTB	9.42515e-06	0.266115	0.412	0.098	0.189794
PRR15L	9.46587e-06	-0.760124	0.471	0.806	0.190614
POLA1	1.04264e-05	0.631775	0.647	0.288	0.209956
CERS4	1.06023e-05	-0.75813	0.588	0.882	0.213498
NR0B2	1.08082e-05	-0.826539	0.118	0.669	0.217645
KCTD1	1.081e-05	0.480312	0.647	0.242	0.217681
HLA-DPB1	1.0849e-05	-0.372151	0.647	0.23	0.218467
C7orf50	1.10407e-05	-0.689508	0.941	0.98	0.222326
HOTAIRM1	1.1324e-05	1.64652	0.765	0.512	0.22803
RTN4	1.1862e-05	1.19929	0.941	0.899	0.238864
USP30	1.20601e-05	0.267096	0.471	0.128	0.242854
CRIP2	1.22411e-05	-0.805124	0.882	0.954	0.246499
SSBP4	1.31332e-05	-0.661607	0.882	0.936	0.264463
IFI44	1.37604e-05	0.511269	0.647	0.27	0.277093
CCDC115	1.39628e-05	0.599117	0.647	0.27	0.281168
TAS2R4	1.63895e-05	0.638483	0.294	0.058	0.330035
PRDX5	1.74226e-05	0.520639	1	0.991	0.350838
TNFSF10	1.8123e-05	0.42393	0.294	0.055	0.364942
GLUL	1.84953e-05	0.641792	1	0.974	0.37244
CTB-58E17.3	1.92699e-05	0.299756	0.471	0.137	0.388038
CREM	1.97628e-05	-0.9306	0.353	0.773	0.397964
ZBTB20	2.33114e-05	0.575083	0.824	0.527	0.469421
CNTFR	2.36502e-05	0.296969	0.412	0.107	0.476243
DHRS7	2.36603e-05	0.723535	1	0.857	0.476447
RAB22A	2.3862e-05	0.487784	0.706	0.33	0.48051
SDC2	2.44569e-05	0.862963	0.882	0.831	0.492488
C19orf25	2.51435e-05	0.491753	0.941	0.649	0.506315
BACH1	2.52613e-05	0.454186	0.529	0.189	0.508687
ERBB3	2.67463e-05	0.368352	0.647	0.263	0.538591
SLC44A1	2.70176e-05	-0.639098	0.294	0.793	0.544053
LSM7	2.76682e-05	-0.523529	1	0.993	0.557154
TMEM150C	2.89441e-05	0.378331	0.588	0.225	0.582847
ESRRA	3.03181e-05	0.563328	0.765	0.382	0.610515
SPTLC2	3.04276e-05	0.498626	0.765	0.426	0.61272
KCNH3	3.25252e-05	-0.665708	0.353	0.803	0.654961
RAPGEF5	3.258e-05	0.491983	0.529	0.176	0.656063
PRDX6	3.28567e-05	1.0032	0.941	0.862	0.661635
CYFIP1	3.32411e-05	-0.745966	0.353	0.794	0.669376
SHD	3.3355e-05	-0.811005	0.235	0.716	0.671669
IL17RA	3.35173e-05	0.285388	0.529	0.175	0.674938
SNX9	3.35695e-05	0.486157	0.588	0.249	0.67599
AIG1	3.38833e-05	0.775165	0.882	0.609	0.682307
EML3	3.44773e-05	0.50575	0.588	0.228	0.69427
ASRGL1	3.50648e-05	0.585399	1	0.884	0.706099
HOXA5	3.54467e-05	0.506501	0.765	0.387	0.71379
MT-CO3	3.57306e-05	0.548835	1	1	0.719506
LY6K	3.82961e-05	0.666325	0.882	0.566	0.771169
MYL5	3.99604e-05	-1.10619	0.588	0.849	0.804682
ELF3	4.29224e-05	-0.688075	1	0.98	0.864329
PGF	4.37898e-05	-0.912288	0.647	0.93	0.881795
ANGPT2	4.45653e-05	-0.900776	0.235	0.717	0.897411
PIK3C2B	4.51931e-05	0.422551	0.588	0.224	0.910054
RGS19	4.63384e-05	-0.849971	0.471	0.851	0.933116
PRUNE2	4.70799e-05	-0.72614	0.294	0.785	0.948047
RHOG	4.72695e-05	0.363346	0.824	0.411	0.951866
SYT4	4.74078e-05	-0.82707	0.412	0.841	0.954651
ARPC5	4.87746e-05	0.896172	1	0.936	0.982174
CLDN3	4.90733e-05	-0.643802	1	0.985	0.98819
HPCAL1	4.96807e-05	-0.736254	0.647	0.891	1
SRPK3	4.97525e-05	-0.568295	0.059	0.604	1
SPRYD7	5.06179e-05	0.322373	0.529	0.183	1
NLK	5.10169e-05	1.45329	0.647	0.311	1
IGF1	5.12006e-05	0.43032	0.294	0.06	1
HDGF	5.14697e-05	-0.585476	0.882	0.972	1
CDKN2A	5.5048e-05	-0.548345	1	0.979	1
IL27	5.60703e-05	-0.813066	0.529	0.899	1
RPS10	5.76608e-05	-0.435072	1	1	1
INSM1	6.16287e-05	-0.675221	0.471	0.92	1
DLGAP1	6.22243e-05	-0.644227	0.647	0.879	1
UGT2A1	6.26612e-05	-0.864755	0.588	0.907	1
CDC25B	6.54495e-05	-0.59466	0.765	0.949	1
MRPL15	6.66018e-05	0.533094	0.706	0.339	1
BTG1	6.75689e-05	1.43832	1	0.986	1
CD58	6.87537e-05	0.32761	0.471	0.154	1
SPECC1	6.89359e-05	0.534826	0.765	0.439	1
IVNS1ABP	6.8943e-05	1.06839	0.941	0.854	1
ORMDL1	6.9928e-05	0.848717	0.882	0.788	1
ID2	7.0708e-05	-0.83061	0.706	0.967	1
KRT18	7.63193e-05	0.967499	1	0.976	1
RPS27	7.6521e-05	-0.446154	1	1	1
SPATS2L	7.76362e-05	0.791639	0.824	0.546	1
RPLP2	7.98801e-05	-0.340784	1	1	1
C20orf85	8.04968e-05	-0.779449	0.118	0.646	1
MT1X	8.14371e-05	0.482511	0.471	0.143	1
RPL34	8.29593e-05	-0.439355	1	1	1
RBM3	8.33145e-05	-0.602201	0.824	0.928	1
RPL4	8.55031e-05	-0.450442	1	1	1
AHSA1	8.88836e-05	0.538014	1	0.793	1
TPPP3	8.99102e-05	-0.644934	0.471	0.822	1
AIF1L	9.0035e-05	-0.649472	0.412	0.833	1
MTHFD2	9.09858e-05	-0.672114	0.529	0.822	1
ARC	9.27372e-05	-0.697748	0.412	0.848	1
ATP6V0E2	9.71153e-05	0.68198	1	0.928	1
ZNF385B	9.78805e-05	-0.790848	0.647	0.905	1
CCDC167	9.81814e-05	0.78097	1	0.803	1
MIF4GD	9.85894e-05	0.397818	0.882	0.515	1
RPL32	9.86253e-05	-0.35951	1	1	1
C1QL1	9.92939e-05	-0.797898	0.471	0.809	1
CEP72	0.000102661	-0.620416	0.118	0.678	1
BHLHE22	0.00010323	-0.727111	0.235	0.716	1
ETV7	0.000104874	0.45714	0.588	0.251	1
OVOS2	0.000105443	-0.657699	0.471	0.901	1
COL2A1	0.000106668	0.721274	1	0.738	1
BARX2	0.000107789	-0.599796	0.412	0.741	1
TET2	0.000109752	0.297792	0.529	0.188	1
ABCC5	0.000112434	0.4448	0.529	0.202	1
PIM1	0.000113615	-0.590486	0.235	0.733	1
DALRD3	0.00011458	-0.507081	0.176	0.623	1
BUB3	0.000119937	0.866243	0.941	0.868	1
CEP152	0.000121438	-0.578933	0.176	0.636	1
UBE2D2	0.000122787	0.464844	1	0.965	1
CD79B	0.000125079	0.436682	0.706	0.326	1
DUSP26	0.000128267	-0.521578	0.176	0.667	1
RAB6B	0.000129301	0.476906	0.882	0.531	1
DENND1B	0.000129407	0.263491	0.471	0.152	1
MSH3	0.000136133	0.289672	0.647	0.275	1
HSPE1	0.0001387	-0.539058	1	0.999	1
IRS2	0.000141387	-0.771819	0.824	0.907	1
CTSL	0.000143689	0.359941	0.412	0.126	1
ZMIZ1	0.000146845	0.36775	0.529	0.206	1
RBM18	0.000149623	0.713327	0.765	0.451	1
KCNH5	0.000154208	-0.507346	0.059	0.552	1
STMND1	0.000165197	-0.542093	0.059	0.557	1
EFNA3	0.000172103	-0.63675	0.588	0.859	1
STAT3	0.000180436	-0.735442	0.941	0.963	1
RPS15A	0.000186019	-0.417245	1	1	1
EEF1A2	0.000188145	-0.654516	0.647	0.929	1
TMEM241	0.000191321	0.288007	0.471	0.164	1
SEMA6C	0.000192773	0.260354	0.353	0.098	1
AHI1	0.000198527	-0.519743	0.471	0.888	1
MMP24-AS1	0.000198816	0.448987	0.941	0.718	1
PLSCR1	0.00020314	0.480538	1	0.883	1
OTUD1	0.00020421	-0.656974	0.353	0.745	1
EMC8	0.000206863	-0.459648	0.176	0.65	1
TMEM176B	0.000207789	-0.596527	0.235	0.709	1
B2M	0.000222041	0.401293	1	1	1
THSD4	0.000223047	-0.577939	0.176	0.602	1
GTF2IRD1	0.000224463	-0.554885	0.353	0.72	1
PPP1R1B	0.000224539	-0.657861	0.706	0.928	1
CTXN1	0.000234924	-0.606423	1	0.956	1
UQCRB	0.000236182	0.554759	1	0.993	1
BSPRY	0.000237731	-0.501746	0.176	0.638	1
TANC2	0.000239952	0.524446	0.529	0.237	1
CPNE2	0.000241132	-0.511516	0.353	0.767	1
NUDT14	0.000242224	-0.583459	0.824	0.954	1
RHOB	0.00024467	-0.845915	0.882	0.97	1
SIX1	0.000247417	-0.61681	0.529	0.939	1
NR4A1	0.000255614	-0.789744	0.941	0.973	1
VAMP8	0.000256078	0.428706	0.941	0.712	1
OBSL1	0.00025642	0.426711	0.824	0.467	1
HDAC3	0.000260365	0.428452	0.824	0.534	1
S100A6	0.000273595	-0.891141	0.882	0.94	1
BLOC1S1	0.000275143	0.505072	1	0.954	1
NFKBIA	0.000291483	0.964566	0.824	0.684	1
MT2A	0.000293253	0.789117	0.882	0.556	1
BAMBI	0.000293779	-0.733717	0.588	0.822	1
NKX2-1	0.000295103	-0.586774	0.529	0.831	1
SKIV2L2	0.00029654	0.536725	0.824	0.514	1
NXPH4	0.000306897	0.524822	0.412	0.134	1
STAU2	0.000312319	0.577007	0.765	0.521	1
ERO1B	0.000313958	-0.614218	0.529	0.812	1
CHDH	0.000316497	0.340062	0.529	0.21	1
WBP5	0.000316765	-0.550345	0.941	0.987	1
KCNC4	0.000317203	0.279646	0.353	0.101	1
AGR2	0.000321402	-2.36077	0.941	0.956	1
SEC61B	0.000322342	-0.551468	0.941	0.991	1
CAPN2	0.000325702	0.391609	0.471	0.18	1
BIK	0.000326955	1.17715	0.706	0.479	1
PGM2L1	0.000332121	-0.891311	0.647	0.828	1
SRP14	0.000335708	0.705452	1	0.997	1
DNER	0.000341087	-0.495244	0.176	0.628	1
CDKN2C	0.000350098	-0.678055	0.941	0.95	1
CLDN9	0.000350431	-0.567699	0.294	0.754	1
PQLC3	0.000354025	-0.436042	0.059	0.522	1
TPO	0.000354274	-0.453703	0.118	0.566	1
TNFRSF12A	0.000357708	-0.570289	0.235	0.712	1
2022-09-03	0.000359614	0.359571	0.882	0.586	1
SDC1	0.000367973	-0.645518	0.412	0.854	1
GNAO1	0.000375925	-0.668765	0.294	0.704	1
YBX1	0.000378542	0.44279	1	0.999	1
MIR210HG	0.00038437	0.303684	0.471	0.175	1
ZFP36L2	0.000384569	-0.718188	0.471	0.736	1
SYNGR4	0.000384852	-0.606852	0.294	0.77	1
H1F0	0.000386313	1.00198	0.941	0.817	1
TBXAS1	0.000389283	0.329861	0.647	0.287	1
LACTB2	0.000393204	0.40305	0.824	0.512	1
GLTSCR2	0.000394517	-0.527184	1	0.987	1
SCRN1	0.000421449	-0.596479	0.412	0.771	1
ATP5B	0.000430893	0.680866	0.941	0.946	1
COX6C	0.00043628	0.383045	1	0.996	1
NELL2	0.000437231	-0.489184	0.176	0.64	1
MAP1LC3A	0.000441573	-0.558987	0.765	0.918	1
PRKAA2	0.000470802	0.352052	0.529	0.237	1
CPPED1	0.000474555	0.297766	0.529	0.214	1
MIDN	0.000474796	-0.617252	0.765	0.938	1
SOBP	0.000486255	-0.434457	0.118	0.567	1
IFT172	0.000490876	0.364435	0.353	0.108	1
PLP2	0.000494945	-0.669105	0.765	0.923	1
HSPD1	0.000505971	-0.582284	0.824	0.964	1
DLX6	0.000512196	-0.590728	0.353	0.791	1
ZC3HAV1	0.000519295	-0.654203	0.588	0.829	1
WIPI1	0.000529051	-0.496478	0.176	0.678	1
MSRB2	0.000542378	0.454172	0.941	0.859	1
MARCKS	0.00055125	-0.587617	0.765	0.92	1
KIF5B	0.0005513	0.89929	0.941	0.919	1
OGFOD3	0.000566606	-0.666411	0.529	0.846	1
SRD5A1	0.000567245	0.449387	0.765	0.472	1
MT-ND4	0.000568247	0.390745	1	1	1
STRN	0.000584004	0.686273	0.471	0.207	1
GAPDH	0.00058501	0.647081	1	1	1
WTAP	0.000585066	-0.517007	0.824	0.947	1
C12orf57	0.000613719	0.59219	1	0.98	1
TOR3A	0.000620191	0.544599	0.824	0.509	1
TM7SF2	0.000625157	1.20643	0.882	0.807	1
CLIP1	0.000638211	0.410473	0.824	0.55	1
PBXIP1	0.000641182	0.458445	0.353	0.114	1
CAT	0.000649037	0.25439	0.294	0.079	1
RACGAP1	0.000654119	0.335839	0.588	0.283	1
FXYD6	0.000658097	0.907522	0.941	0.941	1
RP11-620J15.3	0.000660413	-0.510475	0.706	0.844	1
PABPC1	0.000688008	0.711046	1	0.996	1
EBF3	0.000693052	-0.556007	0.353	0.747	1
TMEM132A	0.000696065	-0.561126	0.529	0.87	1
VAMP2	0.00069962	0.419659	1	0.904	1
NCOR1	0.000713897	0.439752	0.941	0.72	1
KIF9	0.000722947	-0.490543	0.294	0.714	1
H2AFY	0.000728587	0.70238	1	0.988	1
CAMK2B	0.000733076	-0.972086	0.588	0.788	1
ZCCHC11	0.000741863	-0.451313	0.294	0.674	1
CFLAR	0.000759607	0.38974	0.882	0.58	1
HSPA8	0.000766316	0.565379	1	0.983	1
TGOLN2	0.000770386	0.435047	0.824	0.546	1
DGKZ	0.000775411	0.255791	0.706	0.347	1
RARA	0.000820167	-0.417848	0.118	0.546	1
ZFHX3	0.000842491	0.60008	0.765	0.504	1
CD46	0.000844874	0.569748	0.647	0.374	1
NAP1L1	0.000852885	-0.485094	1	0.993	1
SELENBP1	0.000869831	-0.386397	0	0.42	1
PKIB	0.000880169	-0.44652	0.059	0.477	1
CDV3	0.000880855	0.466697	0.941	0.791	1
PVR	0.000888741	0.283719	0.529	0.234	1
RBM47	0.000891277	0.498061	0.529	0.244	1
DAP	0.000914372	0.348628	0.882	0.736	1
MBIP	0.000940795	-0.385527	0.118	0.568	1
CCNB2	0.000945379	0.489607	0.529	0.216	1
ADAMTS5	0.000952255	-0.38611	0	0.415	1
BTBD17	0.000957273	-0.471017	0.176	0.598	1
NEDD4L	0.000966666	0.37146	0.647	0.353	1
DUSP6	0.000975246	0.304223	0.647	0.3	1
DNASE1	0.000977609	0.451719	0.647	0.351	1
GNG8	0.000982719	-0.965934	0.118	0.522	1
USP14	0.000984771	0.57725	0.706	0.545	1
SUMO3	0.000987306	-0.472712	0.882	0.95	1
FTL	0.000988066	-0.666483	1	1	1
PYGO2	0.000997708	0.39902	0.706	0.397	1
RPS12	0.00100305	-0.368918	1	1	1
HOXB7	0.00100395	0.361932	0.824	0.625	1
AF064858.8	0.00102635	-0.375651	0	0.412	1
RNF183	0.00103175	-0.396855	0.059	0.48	1
MLLT11	0.00103569	0.487598	0.941	0.849	1
MYLIP	0.001045	-0.582555	0.647	0.834	1
HES6	0.00104577	-0.446026	0.941	0.971	1
DNAJC12	0.00104922	-0.514873	0.176	0.575	1
TMEM164	0.00105163	0.286124	0.588	0.297	1
SEPSECS-AS1	0.00105543	0.273261	0.471	0.186	1
OST4	0.00105605	0.343372	1	1	1
PHGDH	0.00106451	0.441065	0.882	0.608	1
TUBB2B	0.00107746	0.796208	1	0.888	1
ZHX1	0.00107815	0.372834	0.647	0.351	1
HOMER2	0.00108623	0.279894	0.471	0.19	1
TRAM2-AS1	0.00109375	0.277669	0.471	0.196	1
FBL	0.00109999	-0.44278	0.941	0.946	1
C7orf73	0.00110218	-0.386185	1	0.992	1
CXXC1	0.00110654	0.38136	0.882	0.611	1
PTPMT1	0.00111105	-0.436046	0.588	0.781	1
FRMD3	0.00111946	-0.391804	0.118	0.519	1
CAMTA2	0.00112197	0.280561	0.412	0.157	1
PRDX1	0.00112354	-0.400606	0.824	0.991	1
TMSB10	0.00112594	0.814692	1	0.999	1
NOXA1	0.00114286	0.272987	0.529	0.23	1
RPL9	0.00114529	-0.292218	1	1	1
FADS1	0.00114909	-0.503581	0.412	0.783	1
DLX2	0.00116109	-0.417322	0.118	0.517	1
ALDH1B1	0.00116192	-0.447691	0.235	0.682	1
PTPN3	0.00116616	-0.509371	0.353	0.657	1
SKAP2	0.00117094	0.883191	0.882	0.82	1
PKN1	0.00117343	-0.480002	0.882	0.901	1
SUPT4H1	0.00117884	-0.439531	0.824	0.92	1
ACP1	0.0011997	-0.485459	0.882	0.962	1
NAT14	0.00123193	-0.418145	0.294	0.682	1
TOR1AIP1	0.00124272	0.324029	0.647	0.357	1
CNOT8	0.00125967	0.291486	0.765	0.436	1
FAM200B	0.00127943	0.488889	1	0.898	1
HLA-B	0.00128803	0.814586	0.941	0.916	1
BCAT2	0.00130118	-0.400033	0.176	0.598	1
RGS10	0.00131061	-0.612607	0.588	0.832	1
PMVK	0.00131114	0.597103	0.941	0.796	1
XPA	0.0013225	0.430043	0.706	0.525	1
RPS9	0.00133096	-0.276464	1	1	1
RYBP	0.00133212	-0.501852	0.529	0.745	1
SGMS1	0.00133971	0.280272	0.471	0.196	1
IL10RB	0.00136221	0.714945	0.647	0.441	1
COL9A2	0.00136507	-0.387322	0.118	0.551	1
PSMD5-AS1	0.00136956	0.439085	0.882	0.656	1
MOK	0.00137903	-0.347615	0.059	0.459	1
TTC39B	0.00137953	-0.341125	0.059	0.489	1
DHRS2	0.0013908	1.30527	0.294	0.083	1
DUSP23	0.00140328	0.721345	0.941	0.798	1
SLC35B2	0.0014042	0.40093	0.882	0.657	1
SNHG25	0.00142326	0.781583	1	0.973	1
MAP1S	0.00143275	-0.456147	0.529	0.792	1
LGI2	0.00143427	-0.36589	0.059	0.459	1
NGFRAP1	0.00144138	-0.280227	1	0.996	1
MT-CO2	0.00145652	0.336791	1	1	1
CCDC50	0.00145716	0.595836	0.588	0.317	1
WLS	0.00146132	-0.304601	0	0.394	1
ANKRD13A	0.00146243	0.307859	0.588	0.29	1
FEN1	0.00146709	0.417429	0.882	0.676	1
AGPAT2	0.00147717	-0.46275	0.412	0.737	1
SGOL1	0.0015009	0.451872	0.647	0.328	1
RPS23	0.00150283	-0.319621	1	1	1
EBPL	0.0015087	-0.383396	0.176	0.554	1
MT-CO1	0.00150911	0.44453	1	1	1
CCDC90B	0.00152551	0.417304	0.882	0.71	1
KLHL20	0.00154474	0.28301	0.412	0.154	1
PFN2	0.00154643	-0.471781	0.882	0.954	1
C15orf39	0.00154804	-0.408952	0.235	0.587	1
JUND	0.00155506	-0.476762	1	0.967	1
AAMDC	0.00155901	0.534594	0.765	0.569	1
TRNP1	0.00156138	-0.430393	0.294	0.65	1
WNK2	0.00157063	-0.427954	0.412	0.736	1
FKBP4	0.00157442	0.480997	1	0.849	1
COMMD1	0.00157628	0.32483	0.941	0.647	1
RSAD1	0.00158281	0.306039	0.588	0.272	1
ZCCHC7	0.0016049	-0.465322	0.353	0.723	1
SNHG7	0.00160947	-0.485866	1	0.98	1
PITPNA-AS1	0.00161176	0.362167	0.882	0.648	1
PDCD6	0.00166349	-0.682014	1	0.97	1
PGRMC1	0.00168675	0.444031	1	0.809	1
SMPD1	0.00169515	0.276631	0.471	0.2	1
MAP1B	0.00169662	-0.500608	1	0.979	1
TMPRSS3	0.00170578	0.463259	0.706	0.447	1
LHFP	0.0017123	-0.298388	0	0.386	1
NFATC3	0.00172627	0.297606	0.706	0.411	1
NWD1	0.00172696	-0.424559	0.294	0.675	1
KLF6	0.00173079	-0.699107	0.882	0.949	1
PHACTR4	0.00174066	0.349199	0.824	0.536	1
PDLIM2	0.00174411	-0.431126	0.118	0.508	1
MUCL1	0.00175344	-2.53431	0.529	0.751	1
S100A11	0.00176203	-0.857579	0.412	0.753	1
DST	0.00177208	-0.586326	0.765	0.92	1
PURA	0.00177616	0.43378	0.882	0.748	1
UBALD2	0.00179467	0.533641	1	0.857	1
AGPAT1	0.00179596	0.378855	0.941	0.68	1
KRT10	0.00179834	0.608073	1	0.954	1
KDM4A	0.00181351	0.343572	0.412	0.17	1
FAM117A	0.00184046	0.547441	0.647	0.391	1
RPL31	0.00184601	-0.381968	1	1	1
PSMD12	0.00185244	0.378443	0.765	0.555	1
BAIAP2L1	0.00186239	-0.428331	0.235	0.683	1
RPL27	0.00186311	-0.295011	1	1	1
METTL3	0.00191694	0.260311	0.647	0.333	1
TRAPPC2L	0.00194959	-0.456943	0.588	0.814	1
HMGB1	0.00195282	0.493179	1	0.999	1
RND3	0.00195546	-0.39216	0.118	0.551	1
RGS16	0.00196856	-0.970298	0.647	0.886	1
PSIP1	0.00202973	-0.510461	0.941	0.975	1
MRPS25	0.00204011	-0.4399	0.471	0.779	1
DMKN	0.00205593	-0.460151	0.294	0.659	1
KMT2A	0.00209635	0.549841	0.882	0.713	1
QRICH2	0.00210021	0.313505	0.294	0.091	1
KLF13	0.0021077	-0.430453	0.353	0.657	1
ORMDL3	0.00210782	-0.481968	1	0.916	1
ELAVL2	0.00212696	-0.47745	0.294	0.626	1
FBXL5	0.00213387	0.256518	0.706	0.396	1
PEBP1	0.00213556	0.40628	1	0.989	1
COLCA1	0.00214024	-0.376712	0.176	0.541	1
RNF7	0.0021458	-0.405384	0.706	0.908	1
FAM131C	0.00217086	-0.355108	0.118	0.495	1
FAM13A	0.00217247	-0.443529	0.294	0.629	1
STARD10	0.00219596	-0.469659	0.471	0.809	1
RP11-696F12.1	0.00222885	-0.686986	0.529	0.823	1
SNTG2	0.00224039	-0.298739	0	0.372	1
NINJ1	0.0022405	-0.428402	0.412	0.751	1
BID	0.00225094	-0.438675	0.412	0.722	1
NPNT	0.00225612	-0.438223	0.235	0.667	1
MFSD12	0.00226424	-0.386743	0.235	0.609	1
CCNO	0.00227896	-0.473614	0.353	0.656	1
SRGAP1	0.00228167	0.486361	0.882	0.809	1
INADL	0.00228607	0.260513	0.647	0.343	1
MRPL14	0.0023097	-0.412267	0.941	0.959	1
NDUFC1	0.00232486	0.506638	1	0.883	1
TUBB	0.00233855	0.785159	0.941	0.986	1
SLC38A2	0.00235865	0.376596	0.941	0.765	1
CASP6	0.00236596	0.556379	0.706	0.549	1
PTPRD	0.00238906	-0.378695	0.176	0.531	1
C9orf16	0.00239071	0.498198	1	0.978	1
GSS	0.00240414	0.304239	0.647	0.377	1
RAB11FIP2	0.0024268	-0.312632	0.059	0.443	1
BLOC1S4	0.00247042	0.307422	0.882	0.61	1
LUC7L3	0.00251731	0.354017	1	0.92	1
MYO1B	0.00253948	0.276671	0.471	0.209	1
C19orf57	0.00254379	0.254064	0.471	0.212	1
SLC10A3	0.00254978	-0.383782	0.235	0.638	1
CDH7	0.00255662	-0.391764	0.118	0.488	1
BMP5	0.00256817	-0.358867	0.118	0.49	1
APBB2	0.00256854	0.948105	0.647	0.488	1
ANKRD37	0.00256914	-0.61824	0.412	0.783	1
EBF1	0.00257798	0.293479	0.471	0.211	1
COX20	0.00259065	0.578374	0.882	0.733	1
TRAM1	0.00262451	0.378164	0.882	0.706	1
KAZN	0.00264228	0.264686	0.294	0.095	1
TMEM99	0.00264368	0.307087	0.529	0.272	1
FAM155A	0.00264658	-0.320191	0	0.364	1
RASL10B	0.00265561	-0.422765	0.176	0.567	1
IMP4	0.00265921	0.692132	0.529	0.291	1
JKAMP	0.0026612	0.353517	0.647	0.372	1
GATA2	0.00266485	0.372502	0.353	0.125	1
TULP4	0.00270382	-0.39579	0.353	0.722	1
SMYD3	0.00271345	0.35285	0.647	0.381	1
AUTS2	0.00274581	-0.509332	0.471	0.859	1
FUT1	0.00277623	-0.323002	0.118	0.473	1
ZNF766	0.00279205	0.356456	0.647	0.343	1
SMUG1	0.00287014	0.391519	0.941	0.654	1
KRT80	0.00287392	-0.272038	0	0.359	1
CDK14	0.0028806	0.264714	0.412	0.164	1
RRM2B	0.00291121	0.352149	0.471	0.217	1
NDUFB4	0.00293443	0.420886	1	0.991	1
C21orf2	0.00294036	-0.400523	0.294	0.665	1
PARP1	0.00294315	-0.460987	0.941	0.941	1
DPCD	0.00298341	-0.426001	0.353	0.699	1
UBXN11	0.00303795	-0.325579	0.118	0.496	1
C1orf43	0.0030631	0.408214	1	0.92	1
TPGS2	0.00307139	0.474033	1	0.883	1
DBN1	0.00309147	0.340558	0.765	0.507	1
RPL14	0.00310666	-0.330125	1	1	1
TMPRSS6	0.00311156	-0.292574	0.059	0.425	1
NIPSNAP3A	0.00311852	-0.454152	0.471	0.78	1
RIMS3	0.00311891	-0.322495	0.059	0.448	1
KDELR1	0.0031205	-0.489116	0.824	0.956	1
PLEKHA1	0.0031479	-0.377811	0.353	0.692	1
INO80E	0.00316101	-0.521199	0.824	0.937	1
SNX18	0.00316159	-0.271572	0	0.354	1
ADCYAP1	0.00318618	-0.408408	0.353	0.746	1
ATF3	0.0031993	-0.591292	1	0.989	1
CABP7	0.00323708	-0.353093	0.059	0.416	1
RP11-442O18.1	0.00325883	-0.344847	0.059	0.42	1
HS3ST1	0.00329273	-0.28889	0	0.352	1
NEIL1	0.00329706	-0.323416	0.118	0.52	1
SEPW1	0.00332026	-0.439952	1	0.988	1
MTPN	0.00332274	0.406023	0.941	0.922	1
FKBP8	0.00332351	-0.381504	0.941	0.989	1
EML1	0.00333753	-0.251731	0	0.351	1
RPS3A	0.00335935	-0.27581	1	1	1
ATP5E	0.0033659	-0.308827	1	1	1
FAM19A1	0.00337752	-0.404765	0.294	0.606	1
TMEM167A	0.00338464	0.640123	0.824	0.655	1
PRPF38A	0.00341879	0.429708	0.765	0.501	1
MORN2	0.00343528	-0.469361	0.647	0.88	1
NUDT4	0.00343765	0.338216	0.882	0.608	1
TMEM125	0.00347196	0.260952	0.588	0.3	1
RPL11	0.00349937	-0.270279	1	1	1
SRSF8	0.00353302	-0.472283	0.471	0.775	1
TPR	0.00356923	-0.434249	0.765	0.896	1
RPL13A	0.00358522	-0.294698	1	1	1
SRGAP2	0.00360659	0.334683	0.588	0.33	1
HMCES	0.0036131	0.603149	1	0.867	1
ZYX	0.00361716	-0.418863	0.471	0.759	1
PCM1	0.00362695	-0.354014	0.294	0.651	1
TEX261	0.00364245	0.267979	0.765	0.438	1
SNRNP35	0.00367807	0.401303	0.706	0.462	1
MGST1	0.00369033	0.727025	0.471	0.231	1
AKT2	0.00369732	-0.459039	0.824	0.836	1
RGS14	0.00371293	0.292271	0.412	0.186	1
PFDN1	0.00373915	0.413565	0.882	0.797	1
DYNLT1	0.0037663	-0.351781	1	0.991	1
TSN	0.00377462	0.322355	0.765	0.471	1
TSPAN8	0.0038183	-0.327871	0.059	0.451	1
DDOST	0.00386081	0.398989	0.765	0.639	1
MORC4	0.00386676	-0.319423	0.118	0.458	1
TOPORS-AS1	0.00389782	0.364793	0.706	0.557	1
SNU13	0.00390654	-0.37655	0.882	0.985	1
PSENEN	0.00392827	-0.397329	0.941	0.963	1
GTF3A	0.00397112	0.313759	1	0.914	1
VEGFA	0.00399505	-0.312565	0.059	0.441	1
GCLC	0.00400302	0.420675	0.471	0.238	1
CAMTA1	0.00400468	-0.418079	0.882	0.968	1
TRIM38	0.00400957	-0.378568	0.235	0.564	1
NUAK1	0.00404158	-0.42051	0.294	0.635	1
RMND5B	0.00404652	0.408459	0.941	0.699	1
C10orf10	0.00404696	-0.667225	0.412	0.669	1
CLCNKB	0.00404777	-0.36165	0.118	0.468	1
RRBP1	0.00405695	-0.46364	0.353	0.731	1
EXOC4	0.00405698	-0.30313	0.118	0.469	1
PAPD5	0.00406395	0.268469	0.647	0.376	1
KDM4B	0.00406574	-0.407814	0.235	0.675	1
SHISA5	0.00407897	0.372255	0.941	0.697	1
CBFA2T2	0.00408567	-0.4374	0.529	0.791	1
DNAJB1	0.00409062	-0.59669	1	0.999	1
B9D1	0.00417718	-0.282774	0.294	0.691	1
CCSER2	0.00417943	-0.317816	0.471	0.82	1
GTPBP4	0.00418225	-0.304074	0.176	0.575	1
APLN	0.00419473	0.357454	0.353	0.133	1
ACOT7	0.00423236	0.259004	0.706	0.41	1
PSMB8	0.00425057	0.592789	0.882	0.85	1
LTBP4	0.00430414	-0.296354	0.118	0.512	1
TMEM256	0.00430986	0.370448	0.941	0.722	1
CCS	0.00432507	0.327533	0.706	0.46	1
CLDN4	0.00433987	-0.305758	1	0.987	1
IRAK1	0.00434532	0.420544	0.882	0.774	1
SFRP5	0.00436006	-0.314052	0.059	0.419	1
RPS8	0.00443163	-0.292521	1	1	1
SEC14L1	0.00443319	0.504696	0.706	0.554	1
CRABP1	0.0044442	-0.794071	0.471	0.8	1
ATP5S	0.00447968	-0.376306	0.294	0.647	1
E2F3	0.00453523	0.33989	0.647	0.385	1
RPS21	0.00457684	-0.302918	1	1	1
SLC31A1	0.00458294	0.295852	0.647	0.384	1
NDUFAF6	0.00458643	0.359134	0.824	0.543	1
CAPN1	0.00459672	0.40155	0.647	0.393	1
ILDR2	0.00460527	-0.375722	0.235	0.569	1
THYN1	0.00460533	-0.405062	0.529	0.787	1
PCLO	0.00463118	-0.471599	0.706	0.875	1
SLC44A2	0.00464446	-0.373751	0.353	0.686	1
UQCRQ	0.00469077	0.311014	1	0.999	1
FAM3B	0.00469843	0.494666	0.882	0.831	1
PPIC	0.00471508	0.399264	0.647	0.38	1
PRPH	0.00476156	-0.434835	0.353	0.697	1
HACD3	0.00478582	0.599654	1	0.814	1
DDAH2	0.0048477	-0.470703	0.941	0.972	1
SF3B6	0.00486646	0.368933	1	0.989	1
CSRP1	0.00489162	-0.45221	0.765	0.866	1
PLEKHG4B	0.00489742	-0.294066	0.118	0.493	1
ZNF487	0.00489937	-0.292876	0.118	0.504	1
RPS4X	0.00492637	-0.274011	1	1	1
NOVA1	0.00496583	-0.268692	0.059	0.402	1
SLC7A2	0.00496941	-0.283302	0	0.33	1
LKAAEAR1	0.00497498	-0.458212	0.412	0.698	1
MUM1	0.00498331	-0.325555	0.647	0.875	1
RAB13	0.00500555	0.322497	0.941	0.731	1
SLC37A3	0.00500808	-0.306472	0.118	0.482	1
AHCYL1	0.00504383	0.516994	0.824	0.608	1
MAP3K13	0.00504901	0.427404	0.941	0.855	1
MYLK-AS1	0.00510139	-0.294419	0.118	0.475	1
SCAPER	0.00512322	-0.333493	0.176	0.535	1
EBF4	0.00515389	-0.332614	0.176	0.546	1
CLPP	0.00516074	-0.341938	0.824	0.865	1
DCPS	0.00516967	0.376756	0.471	0.243	1
CCDC28B	0.00517776	0.320029	0.941	0.691	1
HEBP2	0.00519422	0.446473	0.941	0.93	1
DTX1	0.00521156	-0.345585	0.176	0.499	1
ASAP1	0.00524221	-0.272023	0.059	0.416	1
NEB	0.00525178	-0.513426	0.294	0.68	1
TLK2	0.00526977	-0.318146	0.176	0.528	1
MTA2	0.00531944	0.25001	0.412	0.171	1
HOXA11	0.00533233	-0.378435	0.235	0.575	1
HOPX	0.00533569	-0.492832	0.235	0.595	1
DDIT3	0.00534058	-0.558759	0.824	0.946	1
DCP2	0.00545306	0.614151	0.588	0.372	1
BCR	0.00549266	-0.361364	0.235	0.57	1
DBNL	0.00556184	-0.406692	0.471	0.727	1
RPS27L	0.00556225	0.481093	1	0.97	1
CTNNBL1	0.00557272	-0.404096	0.353	0.743	1
BATF3	0.00558872	0.308135	0.412	0.185	1
PSD3	0.00559768	-0.282274	0.059	0.396	1
NCKAP5L	0.00560873	-0.275412	0.059	0.396	1
GUK1	0.00564605	0.413097	1	0.983	1
BST2	0.00565807	0.856527	0.824	0.801	1
CORO2A	0.00576962	-0.341046	0.176	0.509	1
CSRP2	0.00577846	0.823778	0.882	0.76	1
MED29	0.00579175	-0.363056	0.529	0.749	1
C12orf56	0.00581146	-0.261905	0.059	0.387	1
RP5-1187M17.10	0.0058178	-0.393847	0.294	0.662	1
DGCR5	0.00582416	-0.333158	0.176	0.542	1
KIAA0101	0.00582547	0.79401	0.824	0.636	1
SPTBN4	0.00589146	-0.330048	0.176	0.522	1
TROVE2	0.00589846	0.343296	0.824	0.691	1
KREMEN1	0.00596327	0.380156	0.588	0.332	1
CCDC74A	0.00599492	-0.347891	0.235	0.56	1
PRPSAP1	0.00605015	0.529145	0.824	0.636	1
QDPR	0.00606812	0.333459	0.647	0.377	1
C20orf195	0.00607815	-0.313357	0.118	0.468	1
INA	0.00608674	-0.413093	0.647	0.862	1
C19orf43	0.00613583	-0.339393	1	0.998	1
ZFP36	0.00615141	-0.63941	0.647	0.914	1
NXT1	0.00615169	-0.415337	0.647	0.841	1
CHCHD10	0.00615182	0.434426	0.882	0.896	1
FAM111A	0.00616895	0.640219	0.529	0.315	1
OTUD6B-AS1	0.00617518	0.494774	0.765	0.605	1
HM13	0.00618718	-0.366509	0.294	0.646	1
STAP1	0.00624299	-0.368366	0.176	0.549	1
ZFYVE19	0.00625472	0.317148	0.471	0.248	1
LTBP1	0.00626051	-0.261108	0.059	0.389	1
NDUFA8	0.00626427	0.352391	1	0.93	1
SLC25A36	0.00629124	-0.368565	0.412	0.661	1
RPL13	0.00629579	-0.272969	1	1	1
CIT	0.0063253	0.257403	0.471	0.23	1
EMB	0.00641334	-0.258286	0.059	0.395	1
UHRF1	0.00644131	-0.443643	0.471	0.793	1
SLC25A33	0.00644731	0.338145	0.882	0.733	1
FOXO6	0.00648925	-0.3539	0.294	0.586	1
NSMCE2	0.00658351	0.309082	0.706	0.436	1
LGALSL	0.00658411	-0.298659	0.118	0.484	1
COX17	0.00663913	0.351257	1	0.993	1
RAB4B	0.00671777	0.257805	0.706	0.441	1
SOS1	0.00672812	0.547887	0.588	0.414	1
SLC29A1	0.00674528	0.281643	0.529	0.291	1
RIPK4	0.0067652	-0.356755	0.176	0.507	1
PTPRK	0.00677508	-0.274967	0.059	0.381	1
CHP1	0.00680103	-0.260476	0.059	0.386	1
PMAIP1	0.00682327	-0.473775	0.059	0.383	1
GINS1	0.00682468	-0.256375	0.059	0.393	1
PGS1	0.00684141	-0.346207	0.235	0.565	1
NELFA	0.00684841	0.316809	0.647	0.466	1
CCNG1	0.00685049	0.281439	0.941	0.647	1
CSRNP1	0.00687555	-0.348711	0.235	0.554	1
LETM1	0.00688699	-0.414212	0.353	0.677	1
LINC01574	0.00690968	-0.280409	0.059	0.378	1
MANF	0.0069319	-0.392068	1	0.947	1
DLGAP1-AS3	0.00699748	-0.267913	0.059	0.397	1
ITGA3	0.00709005	-0.38436	0.588	0.821	1
EMX2	0.00709769	-0.402718	0.059	0.378	1
RBX1	0.00710134	-0.35514	0.941	0.98	1
EIF1	0.00716626	0.266297	1	1	1
LMAN2	0.00722834	0.31643	0.941	0.804	1
DUSP3	0.00728793	-0.260217	0.059	0.381	1
DAPL1	0.00736429	-0.732085	0.471	0.788	1
SOX9	0.00736626	0.43581	1	0.928	1
ISG15	0.00750964	1.60978	0.941	0.92	1
VAMP7	0.00756499	0.261957	0.765	0.512	1
AKT3	0.00760002	-0.289907	0.176	0.501	1
CDS2	0.00763058	-0.399317	0.529	0.791	1
RHOC	0.00764919	0.329925	0.824	0.682	1
DDC	0.00766286	-0.491507	0.294	0.571	1
EIF4EBP1	0.00769758	-0.352173	0.235	0.593	1
CTA-29F11.1	0.00770115	-0.31437	0.176	0.564	1
XPC	0.00770283	0.421308	0.647	0.472	1
GPX4	0.00773066	-0.351503	1	1	1
CPLX1	0.00776511	-0.396646	0.412	0.721	1
HN1	0.00777215	0.783149	1	0.978	1
TNRC6C	0.00780102	0.270348	0.824	0.559	1
FAM107A	0.0079437	-0.392708	0.118	0.428	1
DYNLL1	0.0079845	-0.448188	1	0.999	1
CXCL17	0.00799133	-0.33467	0.059	0.373	1
NT5C3B	0.00805635	0.311115	0.941	0.815	1
SMARCD1	0.00806936	-0.361662	0.529	0.698	1
SIPA1L2	0.00809277	-0.345338	0.294	0.607	1
RPS15	0.00814328	-0.288295	1	1	1
PRDX4	0.00814378	0.385994	0.882	0.828	1
ZNF664	0.00818538	-0.36983	0.647	0.812	1
CADM1	0.00820586	-0.334193	0.235	0.578	1
SCOC	0.00826636	0.277562	0.941	0.787	1
ARL4A	0.00828939	-0.414847	0.588	0.785	1
KPNA2	0.00840386	0.771228	0.824	0.688	1
MYL6	0.0084242	-0.295653	1	0.999	1
POLD3	0.00848587	-0.331416	0.235	0.539	1
ARL5A	0.00852653	0.612559	0.824	0.766	1
IPO7	0.00853767	-0.263698	0.118	0.457	1
PFKFB2	0.00858996	-0.45923	0.529	0.711	1
PIP4K2A	0.00867018	-0.294811	0.118	0.422	1
FXYD5	0.00877654	-0.306994	0.059	0.376	1
IQCA1	0.00882904	0.256418	0.353	0.149	1
FOXJ1	0.00885419	-0.430248	0.294	0.62	1
CCDC112	0.008883	0.327817	0.765	0.548	1
ADSS	0.00895323	0.329363	0.647	0.442	1
PRKDC	0.00902048	-0.34597	0.412	0.632	1
PHB	0.00902165	-0.367864	0.882	0.943	1
SEMA6A	0.00903163	-0.402308	0.471	0.754	1
IFT57	0.00909645	-0.361284	0.353	0.651	1
ZDHHC4	0.00910343	-0.393433	0.706	0.887	1
B3GAT3	0.00916244	0.360092	0.882	0.739	1
CDCA7	0.00917926	0.37537	0.765	0.571	1
ETS2	0.00919953	-0.493605	0.647	0.823	1
PAIP2B	0.00926286	0.281938	0.471	0.254	1
SNCAIP	0.00932277	-0.341864	0.176	0.55	1
SPPL2B	0.0093339	-0.349713	0.412	0.754	1
HNRNPLL	0.00935733	0.305388	0.647	0.409	1
CMBL	0.00943253	-0.299372	0.176	0.528	1
ZNF775	0.00943596	-0.271667	0.118	0.425	1
AC010641.1	0.00947429	-0.342127	0.059	0.364	1
GZMB	0.00952142	-0.417886	0.118	0.452	1
TNFAIP1	0.00959536	-0.334241	0.294	0.581	1
RP11-395A13.2	0.00973762	0.300507	0.471	0.242	1
TMEM243	0.00980265	-0.315581	0.235	0.578	1
BRI3BP	0.00985014	-0.39386	0.647	0.775	1
PRPS2	0.00985701	0.883073	0.647	0.424	1
BIRC6	0.00991745	-0.280092	0.176	0.536	1
UBR4	0.00992249	-0.364987	0.294	0.608	1
BEX2	0.00995331	-0.395584	0.882	0.937	1
OXLD1	0.00995811	0.421018	0.824	0.693	1
NDUFB5	0.0100178	0.347863	0.941	0.824	1
TRAFD1	0.0100376	0.250666	0.529	0.285	1
UBL5	0.0100504	-0.304693	1	0.999	1
C1D	0.010056	-0.284232	0.235	0.572	1
SNRPD2	0.0101033	-0.275895	1	0.997	1
RNF187	0.0101051	0.372816	0.941	0.784	1
INTS7	0.0101263	-0.280283	0.118	0.422	1
RP11-128M1.1	0.0101568	-0.354931	0.235	0.55	1
GRIK1	0.0101772	0.259389	0.353	0.153	1
SATB2	0.0102432	-0.290616	0.176	0.474	1
MRPL22	0.0102849	0.500243	0.882	0.766	1
BCAS3	0.0103998	-0.311104	0.118	0.459	1
SPATS2	0.0104007	-0.380268	0.824	0.905	1
VAPB	0.010467	0.294228	0.706	0.527	1
RBBP7	0.0104716	0.518144	0.882	0.809	1
TPD52	0.0104757	0.383222	0.941	0.864	1
PSMC1	0.0105066	0.333179	0.882	0.772	1
TSPAN3	0.0105504	0.301001	0.941	0.801	1
CDKN1A	0.0106176	-0.39505	0.941	0.988	1
CTDSP2	0.0106522	-0.35229	0.706	0.779	1
HBEGF	0.0106782	0.415176	0.647	0.441	1
CBR1	0.0106894	-0.314267	0.765	0.91	1
BBX	0.0106976	0.373046	0.765	0.642	1
FRGCA	0.0108161	0.312042	0.412	0.207	1
HSPB1	0.0108506	-0.463237	1	1	1
MT-CYB	0.0109261	0.335665	1	0.999	1
MAP2K3	0.0109811	-0.323519	0.294	0.628	1
THEM6	0.0110009	0.342052	1	0.766	1
AES	0.0110186	-0.292117	0.882	0.962	1
SBK1	0.0110545	-0.351837	0.412	0.646	1
EEF1A1	0.011136	-0.322972	1	1	1
ADAP1	0.0111553	-0.311705	0.235	0.53	1
SORBS1	0.0111944	-0.25553	0.118	0.425	1
MKNK2	0.0112653	-0.400037	0.588	0.811	1
NPAS4	0.0113379	-0.29645	0.118	0.433	1
PANK3	0.0113913	0.327373	0.647	0.415	1
SPC25	0.0115548	0.396121	0.588	0.347	1
C17orf58	0.0115866	-0.280839	0.118	0.447	1
FRAT2	0.0115984	0.589329	0.588	0.386	1
ZMYND10	0.0116639	-0.258379	0.118	0.416	1
MAP9	0.0116778	-0.313295	0.235	0.513	1
RALA	0.0117769	-0.32731	0.824	0.894	1
EFNB2	0.0118173	-0.397754	0.412	0.666	1
IFFO2	0.0118404	-0.255889	0.118	0.439	1
PAQR4	0.0119616	0.261156	0.941	0.688	1
PHYHIPL	0.0119881	-0.302149	0.235	0.504	1
TBC1D24	0.01206	-0.274652	0.118	0.406	1
SLCO5A1	0.0120666	-0.359489	0.235	0.572	1
RPL36A	0.0120948	-0.307496	1	0.999	1
ATP6V1G1	0.0121363	0.280817	1	0.998	1
UCHL5	0.0121816	0.365262	0.588	0.385	1
FAM102A	0.0122033	0.301143	0.706	0.501	1
RSRP1	0.0122861	0.332565	0.824	0.678	1
SLC2A10	0.0123091	0.322175	0.353	0.16	1
HPRT1	0.012317	-0.372124	0.765	0.833	1
GRB2	0.0125198	0.299257	0.824	0.696	1
DUSP12	0.0125659	-0.265024	0.176	0.463	1
CHRNA3	0.0125844	-0.265865	0.059	0.35	1
RP11-792A8.4	0.0125882	0.488185	0.882	0.769	1
CD9	0.0126338	0.687187	1	0.909	1
INSIG1	0.0127711	-0.387308	0.412	0.701	1
TMEM147	0.0130033	-0.393443	0.882	0.976	1
ELOVL5	0.0130781	0.317629	0.647	0.486	1
EIF3K	0.0130813	-0.316694	1	0.983	1
PHC2	0.013101	0.345613	0.706	0.529	1
SURF6	0.0131978	0.345917	0.529	0.328	1
OAS1	0.0132168	0.42384	0.588	0.347	1
REEP2	0.0133241	0.286745	0.824	0.662	1
CGRRF1	0.0133876	0.284293	0.647	0.438	1
ADGRA3	0.0134006	-0.269303	0.176	0.496	1
PDLIM1	0.0134041	0.432518	0.765	0.574	1
RPL5	0.0134866	-0.312184	1	1	1
EEF2	0.0135781	-0.331376	1	1	1
NT5C3A	0.0137293	0.48897	0.765	0.626	1
CYB5A	0.013765	0.362847	0.941	0.8	1
POLR2E	0.0137869	-0.374913	0.765	0.903	1
SRP19	0.0138348	0.310126	0.824	0.763	1
MOB1A	0.0138932	-0.326153	0.294	0.634	1
LYRM9	0.0139365	0.275845	0.529	0.312	1
FXYD3	0.0139489	-0.427597	0	0.27	1
CCDC171	0.0142863	-0.324593	0.294	0.548	1
ARIH1	0.0143116	-0.385781	0.588	0.834	1
CRIP1	0.0143356	-0.472117	0.941	0.949	1
DBI	0.0143557	1.39279	0.882	0.857	1
RPS27A	0.0144025	-0.289435	1	1	1
VEZT	0.0144218	0.326281	0.765	0.567	1
CADM2	0.0144884	-0.358781	0.235	0.509	1
CTD-2049O4.1	0.0145	-0.325572	0.235	0.591	1
PTPRD-AS1	0.014528	-0.269264	0.118	0.414	1
APMAP	0.0146488	-0.260292	0.118	0.412	1
PROSER3	0.0146663	-0.265297	0.176	0.514	1
WSB2	0.0146991	0.402342	0.824	0.789	1
FSD1	0.0147906	-0.35025	0.353	0.7	1
PPP1R11	0.0148151	-0.321875	0.412	0.676	1
TDP2	0.0148183	0.376617	0.588	0.394	1
ARHGEF28	0.0148275	0.358803	0.471	0.28	1
SIVA1	0.0148807	-0.349495	1	0.993	1
RPS29	0.0149181	-0.270552	1	1	1
EIF5B	0.0150721	-0.28811	0.824	0.888	1
PRELID3B	0.015084	-0.310233	0.412	0.658	1
TUBA1B	0.0152454	0.780567	1	0.999	1
GPX3	0.0152891	-0.299093	0.176	0.483	1
NUDC	0.0154004	-0.366173	0.882	0.923	1
PTGR1	0.015484	-0.256369	0.118	0.401	1
PTMS	0.0155014	-0.425772	0.941	0.994	1
TRMT6	0.0155826	-0.351947	0.529	0.734	1
CAMK2N1	0.0155961	-0.38446	0.529	0.892	1
SEPP1	0.0156966	-0.630596	0	0.262	1
HDAC9	0.0157405	-0.252706	0.059	0.336	1
FOXP1	0.0157521	-0.416777	0.706	0.841	1
TRAF4	0.0159229	-0.340295	0.941	0.925	1
PDK4	0.0159757	-0.511175	0.529	0.757	1
TMEM219	0.016156	0.289568	0.941	0.967	1
CTNNBIP1	0.0161979	0.358358	0.765	0.532	1
BATF2	0.0162608	-0.295592	0.118	0.415	1
SLC1A4	0.0162677	0.273455	0.588	0.362	1
GTF3C5	0.0162714	0.525905	0.882	0.581	1
MALAT1	0.0162923	0.407007	1	1	1
JUP	0.0163498	-0.369264	0.824	0.853	1
RPP30	0.0165025	-0.260698	0.176	0.457	1
HELLS	0.0165414	-0.461077	0.882	0.888	1
ABR	0.0165739	-0.262268	0.176	0.475	1
PREP	0.0167129	-0.267049	0.235	0.539	1
LRCH3	0.0169017	-0.307545	0.235	0.505	1
ANG	0.0169041	0.275581	0.294	0.12	1
SHOX2	0.0169206	-0.412807	0.412	0.672	1
SNHG8	0.0169478	-0.427224	0.471	0.687	1
NRM	0.0172039	-0.358463	0.471	0.706	1
SLC25A4	0.0172314	0.435208	0.765	0.638	1
RP4-655J12.4	0.0172393	0.257207	0.294	0.122	1
MED17	0.0172459	0.32027	0.647	0.454	1
FAM104A	0.0172636	-0.360647	0.529	0.782	1
BIRC5	0.0172661	0.57724	0.647	0.436	1
BCAR3	0.0173065	-0.276919	0.176	0.451	1
ALDOA	0.0173695	0.528831	0.882	0.96	1
SIRT1	0.0173769	-0.342862	0.412	0.599	1
GNG12	0.0174286	0.328699	0.412	0.213	1
CCDC130	0.0174454	-0.250494	0.235	0.53	1
DNAJC14	0.0174622	0.258588	0.529	0.31	1
COPRS	0.017495	-0.311218	0.941	0.928	1
MX1	0.0176481	0.579553	0.824	0.771	1
TP53I13	0.0177137	0.339425	0.941	0.749	1
SUGP2	0.0178344	0.322377	0.882	0.675	1
TCAF1	0.0178904	-0.306458	0.353	0.604	1
ABHD2	0.0180417	-0.381406	0.706	0.804	1
AK6	0.0180464	0.311561	0.706	0.545	1
NDUFA3	0.0180988	-0.311983	1	0.993	1
SLC1A5	0.0182121	-0.403331	0.647	0.78	1
PGLS	0.0182271	-0.306959	0.882	0.93	1
SEZ6	0.0182339	0.461379	0.471	0.32	1
PPP1R13B	0.0182572	-0.284643	0.294	0.548	1
SLC26A7	0.0183215	0.354395	0.353	0.167	1
SOX2	0.0183223	-0.527484	0.471	0.683	1
CLN8	0.0183348	-0.311544	0.235	0.52	1
HRK	0.0183962	-0.403179	0.235	0.496	1
BRD8	0.0184302	-0.256669	0.176	0.457	1
RASSF3	0.0184626	-0.287045	0.353	0.646	1
SYNE2	0.0185311	-0.384977	0.765	0.869	1
MAP2K4	0.0187255	0.2607	0.412	0.204	1
MVB12A	0.018804	-0.323372	0.412	0.623	1
CETN2	0.0188151	-0.403396	0.824	0.931	1
PRKAR1A	0.0189011	-0.362018	0.706	0.888	1
MBOAT7	0.0192332	-0.296296	0.294	0.607	1
PFDN5	0.0193777	-0.264028	1	1	1
MND1	0.0195232	0.29959	0.471	0.267	1
TSPAN4	0.0195698	-0.308178	0.235	0.551	1
VPS37D	0.0196766	0.322369	0.588	0.392	1
GCHFR	0.0197292	0.462597	0.824	0.812	1
EFR3B	0.0197762	0.269009	0.824	0.601	1
TLCD1	0.0197826	-0.277204	0.235	0.525	1
PAFAH1B1	0.0197846	-0.284282	0.471	0.717	1
RP11-511P7.5	0.0197924	-0.419887	0.471	0.729	1
LL22NC03-N95F10.1	0.0198605	-0.354541	0.059	0.325	1
RMDN1	0.0198947	0.352374	0.471	0.282	1
GPT2	0.0199303	0.407076	0.647	0.501	1
PUS7L	0.0200462	0.319365	0.588	0.412	1
FHDC1	0.0200465	0.293667	0.353	0.165	1
RP11-19N8.4	0.0201872	-0.401277	0.235	0.518	1
PYY	0.0202159	-0.414383	0.059	0.342	1
GADD45GIP1	0.0202241	-0.341848	1	0.98	1
PPP6R1	0.0203789	-0.250305	0.235	0.519	1
POLE4	0.0204219	0.336063	0.824	0.567	1
PIGP	0.020449	-0.371141	0.824	0.932	1
AP3S1	0.0204746	-0.334716	0.647	0.824	1
OPTN	0.0204838	0.288769	0.882	0.72	1
MARVELD2	0.0205195	-0.275209	0.235	0.551	1
OAS3	0.0205329	0.364008	0.706	0.496	1
BTG2	0.0205359	-0.346069	1	0.987	1
DEGS1	0.0205391	0.314738	0.765	0.52	1
MXD3	0.0206497	0.312905	0.588	0.322	1
PLA2G12A	0.0207522	0.398024	0.765	0.645	1
TOP1MT	0.020803	-0.263349	0.588	0.749	1
HSBP1	0.0210191	-0.29655	1	0.986	1
FAM98C	0.0210675	0.26486	0.706	0.563	1
TLE1	0.0214233	-0.299965	0.471	0.812	1
TRIM25	0.02151	0.256087	0.529	0.334	1
THAP11	0.0215214	-0.25444	0.235	0.525	1
CHADL	0.021648	0.29501	0.412	0.22	1
LRRC58	0.0218221	-0.327764	0.588	0.73	1
SLC37A4	0.0218296	0.285468	0.588	0.386	1
RNASEH2C	0.0218688	0.313069	0.824	0.657	1
RFNG	0.0219191	0.258277	0.588	0.403	1
UNCX	0.0219598	-0.347325	0.176	0.476	1
SDF2L1	0.0220581	-0.457812	0.824	0.948	1
RNF146	0.0221336	0.329301	0.706	0.504	1
SMS	0.0221488	-0.31992	0.824	0.929	1
METTL5	0.0223667	0.401503	0.882	0.754	1
TIMM50	0.0223831	-0.325047	0.529	0.707	1
PLGRKT	0.0223899	0.266855	0.706	0.474	1
MPC1	0.0224384	0.25751	0.647	0.455	1
ADD3	0.0225622	-0.28302	0.353	0.57	1
DNAJA2	0.0225874	0.279692	0.647	0.465	1
SEC61G	0.0226009	-0.288224	1	0.999	1
NNT-AS1	0.0226947	0.308612	0.588	0.391	1
FAM43A	0.0227028	-0.459583	0.412	0.658	1
THOC3	0.0227764	-0.326094	0.529	0.714	1
MT-ND1	0.0227808	0.329175	1	1	1
MINCR	0.0227897	-0.352518	0.529	0.697	1
RUNX1	0.0229669	-0.286418	0.294	0.611	1
ADM	0.0232872	0.451319	0.412	0.238	1
SLC25A5	0.02342	0.541604	0.941	0.982	1
GSDMD	0.0234519	0.349061	0.706	0.51	1
LAGE3	0.0234759	-0.33141	1	0.989	1
ARID5A	0.0235106	-0.364448	0.353	0.634	1
GCH1	0.0235618	0.269782	0.529	0.358	1
KAT6A	0.0236887	0.258145	0.529	0.329	1
SLC26A2	0.0238105	-0.271969	0.118	0.437	1
EIF4G2	0.02383	0.313116	1	0.981	1
HERC4	0.0238555	0.265207	0.412	0.235	1
RPL22	0.0238869	-0.290018	1	0.999	1
RPL35A	0.0238869	-0.250979	1	1	1
ATXN7L3B	0.0239067	0.25456	0.882	0.751	1
AHR	0.0239083	-0.271058	0.294	0.604	1
MSI1	0.0239259	-0.311636	0.471	0.732	1
UCHL1	0.0239273	0.480051	0.941	0.877	1
IFITM1	0.0239531	0.404954	0.647	0.502	1
RTN4R	0.0242625	-0.27727	0.294	0.584	1
LARP6	0.0243558	-0.301235	0.412	0.619	1
VPS51	0.0244237	0.267044	0.765	0.528	1
SERPINB6	0.0244373	0.35614	0.647	0.496	1
PSMB9	0.0245201	0.819608	0.765	0.803	1
COCH	0.0245401	-0.268126	0.235	0.53	1
CSNK1E	0.0245436	-0.31038	0.824	0.903	1
BRD4	0.0245752	-0.303639	0.882	0.921	1
SLC4A2	0.0247461	-0.303085	0.529	0.656	1
PTPRS	0.0247808	-0.259959	0.176	0.449	1
TMEM184A	0.0249502	-0.25588	0.176	0.437	1
BCL2	0.0249924	0.408283	0.471	0.301	1
RNF216	0.0250904	-0.304411	0.412	0.667	1
NPPC	0.025107	-0.56438	0.412	0.668	1
VMP1	0.0251372	0.335458	0.882	0.78	1
CRNDE	0.0253108	-0.381636	0.588	0.73	1
RBM26	0.0254838	-0.273799	0.294	0.586	1
PCCB	0.0254874	0.406549	0.529	0.383	1
GNG7	0.0254917	0.308779	0.529	0.317	1
SOHLH1	0.0255398	-0.264682	0.059	0.309	1
CEBPG	0.025868	-0.285757	0.412	0.714	1
GLCE	0.0263311	-0.272371	0.294	0.572	1
SIPA1L1	0.0264182	-0.255934	0.235	0.512	1
NDUFS2	0.0266331	0.323645	0.706	0.571	1
EGR4	0.0266479	-0.305216	0.118	0.374	1
GPR89A	0.0266992	0.257016	0.471	0.28	1
FLJ37453	0.0269456	0.350925	0.765	0.555	1
CIZ1	0.0271904	-0.289168	0.412	0.677	1
MRPS17	0.027269	-0.286866	0.353	0.657	1
MTRF1L	0.0275636	-0.253137	0.235	0.534	1
HOOK2	0.0275641	-0.298864	0.706	0.864	1
MYO19	0.0275816	-0.280849	0.353	0.604	1
PLA2G6	0.0275972	0.261808	0.353	0.178	1
ABRACL	0.0276161	0.57183	1	0.98	1
MRPL50	0.027627	-0.253253	0.294	0.546	1
E2F1	0.0279498	-0.327092	0.824	0.886	1
RUVBL1	0.0279944	-0.308013	0.412	0.703	1
PIAS2	0.0280277	-0.316679	0.588	0.752	1
PODXL2	0.0280939	0.334203	0.941	0.94	1
UCP2	0.028149	0.372556	0.882	0.806	1
ANAPC16	0.0281528	-0.320925	0.941	0.973	1
TMEM38A	0.0281603	-0.26999	0.412	0.701	1
MRPL16	0.0282248	0.440148	0.588	0.426	1
GDF11	0.0282601	-0.345286	0.588	0.772	1
BTG3	0.0284277	-0.415389	0.882	0.927	1
KIF5C	0.028896	-0.353533	0.882	0.904	1
PSMF1	0.0289136	-0.379362	0.647	0.87	1
SERF2	0.028989	-0.259078	1	1	1
CFAP36	0.0290463	-0.277049	0.412	0.688	1
MRPL11	0.0290887	-0.295799	0.882	0.912	1
RFK	0.0291451	-0.350201	0.529	0.796	1
C1orf194	0.0292814	-0.299903	0.118	0.396	1
CHMP4A	0.0293094	0.294125	0.882	0.717	1
ANKRD54	0.0293886	0.25533	0.706	0.538	1
RAB11B	0.0294137	-0.26281	0.882	0.896	1
UBE2L6	0.0294278	0.255856	0.882	0.77	1
KRBOX1	0.0298927	-0.272586	0.353	0.629	1
ACADVL	0.0298932	0.312868	0.824	0.613	1
FAM188A	0.0300656	-0.396898	0.471	0.648	1
UQCRH	0.0300966	-0.270631	0.941	0.997	1
LRP11	0.0302434	-0.273702	0.294	0.571	1
RNF24	0.030304	0.378131	0.882	0.692	1
NR2F2	0.0303782	-0.318183	0.294	0.547	1
PLEKHO1	0.0304676	-0.30878	0.765	0.83	1
BLM	0.0304897	0.256884	0.588	0.374	1
CERS6	0.0307288	0.933793	0.706	0.646	1
CEBPZ	0.0307615	-0.29561	0.471	0.717	1
SBDS	0.0307723	0.395951	0.882	0.747	1
ABCF1	0.0308556	-0.327076	0.529	0.749	1
RNF2	0.0310723	0.335898	0.529	0.343	1
HOXB-AS1	0.0311454	-0.303324	0.353	0.62	1
ZSCAN18	0.0312122	-0.281139	0.294	0.543	1
ATP5C1	0.0312564	0.271572	1	0.954	1
IKBKG	0.0312749	0.26196	0.588	0.409	1
FGFR1OP2	0.0313391	-0.252136	0.294	0.575	1
C14orf142	0.0314054	-0.287105	0.471	0.648	1
POMC	0.0314671	-0.3478	0.235	0.472	1
CREBRF	0.0315156	0.253846	0.412	0.243	1
LLPH	0.0316264	-0.277004	0.412	0.646	1
SFTA3	0.0317057	-0.295658	0.412	0.722	1
UVSSA	0.0319462	-0.313164	0.235	0.487	1
SARAF	0.0322322	-0.366274	0.706	0.892	1
RP11-60L3.6	0.0323588	-0.380625	0.529	0.757	1
REPIN1	0.0326466	-0.280945	0.706	0.878	1
ANKH	0.0326576	-0.316704	0.588	0.772	1
ABLIM2	0.0326978	-0.283776	0.353	0.601	1
HLA-C	0.0327612	0.754866	1	0.962	1
HSD11B1L	0.0328503	-0.269651	0.412	0.659	1
RPA3	0.0329885	-0.338495	0.941	0.986	1
C6orf1	0.0330599	0.323421	0.706	0.572	1
IQCE	0.0331117	-0.251528	0.235	0.593	1
TMEM106C	0.0332302	0.326315	0.941	0.866	1
ERGIC1	0.0333633	-0.279723	0.353	0.666	1
NAP1L4	0.033543	0.325182	0.882	0.793	1
PRR11	0.0335556	0.342077	0.353	0.2	1
MTERF4	0.0337531	0.254598	0.412	0.228	1
CDK5RAP2	0.0338322	-0.263594	0.294	0.565	1
CD151	0.0338742	-0.330385	0.529	0.795	1
PRRC2C	0.0339287	-0.258986	0.706	0.872	1
CMTM6	0.0342136	0.317574	0.824	0.697	1
FST	0.0342469	-0.423751	0.118	0.347	1
AC116614.1	0.0342528	-0.260752	0.176	0.455	1
C1orf131	0.0343527	0.313545	0.706	0.559	1
ST3GAL4	0.0346739	0.284406	0.353	0.196	1
POLR2I	0.0347931	-0.303198	1	0.978	1
PPP1R15A	0.0348677	-0.296624	0.882	0.964	1
CHD7	0.0350849	-0.307744	0.647	0.857	1
MT-ND5	0.0352649	0.330325	1	0.996	1
TRAPPC1	0.0354102	-0.291281	0.765	0.852	1
MORF4L2	0.0354622	-0.320998	0.706	0.927	1
MTX2	0.0355674	0.27978	0.882	0.723	1
XRCC6	0.0356695	0.298016	0.824	0.772	1
CTSB	0.0357562	-0.495455	0.706	0.478	1
CRYL1	0.035757	0.363856	0.706	0.494	1
IGLL1	0.0358783	-0.663453	0.235	0.457	1
PPIB	0.0360861	-0.349776	0.588	0.836	1
ACOX1	0.0361447	0.28979	0.529	0.386	1
FADS2	0.0361683	0.42727	0.824	0.739	1
SERP1	0.0364641	0.271337	1	0.972	1
MRPS23	0.0364935	-0.314116	0.529	0.789	1
MUC16	0.0365109	-0.314488	0.529	0.699	1
JUNB	0.0366287	-0.475993	0.941	0.996	1
KPNA4	0.0367276	0.259916	0.706	0.503	1
LGALS1	0.036753	0.408006	0.529	0.359	1
RNF5	0.0368229	0.254146	0.941	0.822	1
MED10	0.0368353	-0.28868	0.706	0.849	1
TGIF1	0.0369932	-0.372104	0.588	0.834	1
RRM1	0.0370007	0.387766	0.706	0.563	1
DNAJA1	0.0370101	-0.322743	0.882	0.982	1
TMEM54	0.0371483	0.308401	1	0.878	1
CENPV	0.0372377	0.529653	0.941	0.743	1
TIMM10	0.0374661	-0.30269	0.529	0.732	1
DNAJB9	0.0374977	-0.250256	0.176	0.414	1
IFT43	0.0380795	-0.274414	0.529	0.758	1
FAIM	0.0380997	-0.272793	0.824	0.841	1
PPP1CC	0.0381401	0.349162	0.824	0.872	1
COL1A1	0.0382844	-0.27726	0.059	0.28	1
CD83	0.038336	-0.334335	0.118	0.38	1
COX8A	0.0384317	0.316443	1	0.997	1
GRB7	0.038494	-0.315903	0.588	0.744	1
RAB4A	0.0386626	0.292463	0.706	0.584	1
ODF2L	0.0389672	-0.299495	0.588	0.746	1
RDX	0.0390556	0.287218	0.765	0.674	1
IQCK	0.0392733	-0.263929	0.353	0.659	1
CHMP4B	0.0395039	-0.282895	0.941	0.945	1
SUMO1	0.0395202	-0.295712	0.941	0.988	1
MAVS	0.039557	-0.262662	0.294	0.589	1
WEE1	0.0396052	0.272949	0.588	0.456	1
CSDE1	0.0397888	0.331271	0.941	0.781	1
NSG1	0.0398368	-0.38466	0.647	0.802	1
LINC00958	0.0398865	0.360916	0.353	0.197	1
SLC39A3	0.0399008	-0.359133	0.647	0.908	1
C19orf70	0.0400858	-0.328011	0.882	0.944	1
PPP1CB	0.040315	-0.419239	0.765	0.94	1
AK2	0.0404253	-0.28391	0.471	0.654	1
PRPF31	0.0407004	-0.29189	0.471	0.693	1
C22orf39	0.0407863	-0.301975	0.824	0.833	1
NEURL1	0.040894	0.274865	0.882	0.645	1
HOMER1	0.0413803	-0.418607	0.529	0.671	1
ZFHX4	0.0414923	0.286878	0.765	0.52	1
RCC1	0.0415527	0.345043	0.529	0.351	1
CD47	0.0415792	0.345222	0.471	0.303	1
INO80C	0.0416705	-0.286083	0.471	0.699	1
ARF6	0.0418302	0.25085	0.941	0.959	1
ASNA1	0.0420485	-0.275605	0.588	0.784	1
TFDP1	0.0422478	-0.304343	0.588	0.752	1
SH3BGRL3	0.0423866	-0.341283	1	0.977	1
UGDH	0.0425239	-0.290727	0.529	0.742	1
KNOP1	0.0426015	-0.306104	0.588	0.742	1
GSTK1	0.0428297	-0.311292	0.882	0.862	1
KIFAP3	0.0429395	0.507383	0.588	0.451	1
MRPS36	0.0430374	0.281571	0.941	0.903	1
KIF2A	0.0430611	-0.315194	0.471	0.695	1
RARRES3	0.0430648	-0.266526	0.176	0.411	1
PLEKHA5	0.0430854	-0.263072	0.471	0.673	1
TCF7	0.043162	0.342633	0.588	0.416	1
DFFA	0.0432998	-0.250308	0.353	0.583	1
CSK	0.0433692	0.323277	0.647	0.509	1
RABAC1	0.0433808	-0.302638	0.941	0.979	1
FAM89B	0.0437277	0.309743	0.941	0.85	1
HMGB3	0.0439346	0.380394	1	0.947	1
CAND1	0.0442614	-0.304793	0.706	0.795	1
ACTG1	0.0444276	0.443018	1	0.999	1
GRINA	0.0444627	0.358614	0.882	0.856	1
MGAT4A	0.0445079	-0.270529	0.471	0.61	1
ERGIC2	0.0445717	-0.283805	0.412	0.634	1
PRR4	0.044615	0.259808	0.353	0.198	1
ATP5I	0.0446521	-0.276967	1	0.999	1
FANCA	0.0446914	-0.311961	0.529	0.673	1
MNAT1	0.0447692	-0.280791	0.647	0.825	1
C14orf166	0.044849	-0.306587	0.824	0.937	1
ZNF462	0.0448736	-0.305492	0.471	0.597	1
PUF60	0.0450931	0.272735	0.882	0.864	1
PHPT1	0.0451685	-0.31215	1	0.983	1
OVOL1	0.0454187	0.440009	0.588	0.417	1
CDKN3	0.0457032	0.606013	0.588	0.456	1
WSB1	0.0458502	-0.297375	1	0.964	1
SURF4	0.0459421	0.309743	0.765	0.701	1
TRPC4AP	0.0460173	0.308322	0.471	0.326	1
NUDCD2	0.046198	-0.276825	0.824	0.909	1
VGF	0.0463638	-0.297307	0.588	0.775	1
ZNF511	0.0465482	-0.293712	0.647	0.82	1
IRF2BP2	0.046884	-0.313664	0.824	0.894	1
EIF1AX	0.0468856	-0.324643	0.824	0.936	1
LPCAT1	0.0470415	-0.330141	0.529	0.739	1
MRPL52	0.0470456	-0.279243	0.882	0.93	1
NAPRT	0.0470544	0.378699	0.588	0.522	1
TMEM87A	0.0471141	0.292789	0.412	0.228	1
MEST	0.0471531	-0.316235	0.647	0.849	1
SF3A3	0.0473929	0.261	0.588	0.422	1
MAPK8IP1	0.047629	-0.292271	0.471	0.67	1
C19orf60	0.0476473	-0.267952	0.941	0.925	1
LPIN1	0.0480234	-0.304701	0.471	0.72	1
THRA	0.0481032	0.283203	0.647	0.489	1
HMOX2	0.04852	-0.256639	0.294	0.531	1
AP1M2	0.0490746	0.293621	0.765	0.64	1
PRADC1	0.0492933	0.351504	0.765	0.671	1
NARF	0.049442	-0.270757	0.824	0.87	1
STK17B	0.0495918	-0.264987	0.176	0.412	1
TMEM129	0.0495989	0.317986	0.588	0.464	1
ECH1	0.0495989	-0.316496	0.765	0.873	1
CHSY1	0.049632	-0.262932	0.294	0.522	1
PTOV1	0.0496606	-0.330676	1	0.971	1
NDUFV2	0.0496909	0.333328	0.941	0.912	1
METTL12	0.0497782	0.294941	0.824	0.716	1
PNKP	0.0498778	-0.276439	0.471	0.696	1
RAP1B	0.0501995	-0.267479	0.588	0.766	1
OSTC	0.0502212	-0.262675	0.471	0.767	1
DNAJC27-AS1	0.0505677	0.513188	0.529	0.437	1
SNX17	0.0506198	-0.301939	0.588	0.757	1
CTSD	0.0509922	-0.690529	0.588	0.412	1
ZRANB2	0.051351	0.302825	0.706	0.599	1
DUSP4	0.051865	-0.270284	0.471	0.653	1
CLDN7	0.0519357	0.363558	1	0.845	1
MDH2	0.0519681	0.30908	1	0.94	1
ZNF706	0.0523361	0.336478	1	0.941	1
LCMT1	0.0523892	-0.271643	0.412	0.614	1
POP7	0.0524746	-0.277126	0.824	0.86	1
AGR3	0.0525434	-0.792736	0.176	0.404	1
ZFAS1	0.0527267	-0.280895	1	0.98	1
RALGDS	0.0528451	-0.253966	0.353	0.593	1
PSMB1	0.0528884	-0.297029	0.706	0.898	1
NUF2	0.0530261	0.314184	0.412	0.244	1
ZCCHC10	0.0530292	0.271697	0.706	0.546	1
HOMER3	0.0535796	0.292206	0.765	0.602	1
KCNQ2	0.0537199	-0.282498	0.471	0.657	1
TCP1	0.0537229	0.333046	1	0.898	1
TMEM261	0.0537276	0.276744	0.882	0.848	1
DIAPH1	0.0539024	0.259051	0.588	0.449	1
ITGB1	0.0539486	0.302789	0.765	0.708	1
FLYWCH2	0.0542025	-0.261846	0.588	0.741	1
LRRC10B	0.0544395	-0.332878	0.529	0.733	1
DHRS4-AS1	0.0547361	0.276961	0.588	0.428	1
RP11-87C12.5	0.0547992	0.267816	0.294	0.153	1
NET1	0.0549648	-0.310201	0.588	0.706	1
CITED4	0.0553733	-0.251616	0.412	0.676	1
DGCR6L	0.0561283	0.270973	0.941	0.909	1
DNAJC22	0.0563096	-0.26025	0.353	0.623	1
CDK1	0.0564181	0.503989	0.647	0.496	1
SLC2A4RG	0.0571785	-0.264352	0.353	0.612	1
PCP4	0.0571819	0.827723	0.412	0.274	1
NQO2	0.0572387	-0.2645	0.471	0.733	1
CLU	0.0574291	-0.347914	0.118	0.329	1
MTDH	0.0576357	0.287069	1	0.97	1
MTHFS	0.0580718	-0.264799	0.529	0.653	1
UFC1	0.0583786	-0.28889	0.824	0.908	1
DBNDD1	0.058483	-0.267619	0.471	0.636	1
HLA-A	0.0585196	0.392911	1	0.981	1
ZNF503	0.0589641	-0.309383	0.588	0.754	1
RCC2	0.0596588	0.328013	0.706	0.605	1
RAD51C	0.0598472	0.337104	0.941	0.825	1
BLVRB	0.059855	-0.303347	0.353	0.599	1
VKORC1	0.060003	0.305728	0.941	0.942	1
STAT1	0.0601782	0.253192	0.882	0.725	1
GTF3C6	0.060225	-0.252036	0.412	0.666	1
HOXA6	0.0603775	0.505634	0.471	0.325	1
SECTM1	0.0609643	0.275288	0.412	0.251	1
FUS	0.0613149	0.298137	1	0.982	1
SOCS3	0.0620124	-0.423861	0.471	0.734	1
RPL6	0.0620737	0.269396	1	1	1
PNMA1	0.0621381	-0.280687	0.647	0.774	1
MARK3	0.0630897	-0.266745	0.706	0.724	1
DNAJB2	0.0631927	0.25752	0.765	0.672	1
AK1	0.0637781	0.301704	0.941	0.888	1
CRABP2	0.0641358	-0.343532	0.471	0.704	1
SLC13A3	0.0643957	-0.267344	0.235	0.466	1
MYBL2	0.0650387	-0.436303	0.647	0.742	1
CNFN	0.0650965	0.286225	0.941	0.931	1
CALM2	0.0653607	0.439001	1	0.998	1
TM7SF3	0.065672	0.352899	0.588	0.477	1
IAH1	0.0657783	-0.294292	0.765	0.887	1
WDR54	0.066191	-0.294638	0.706	0.799	1
GSN	0.0666874	-0.349089	0.706	0.847	1
IER5L	0.0668249	-0.310806	0.647	0.805	1
CHMP2B	0.0672544	-0.26227	0.471	0.646	1
COX7B	0.0672828	0.251119	1	0.987	1
DUT	0.0676364	-0.347186	0.706	0.891	1
H3F3B	0.0676913	0.320095	1	0.999	1
SETD3	0.0677861	0.255634	0.647	0.479	1
HSPA1A	0.0679189	-0.308272	0.941	0.993	1
BOLA1	0.0681311	0.310699	0.588	0.459	1
ATXN2L	0.0682424	-0.256319	0.471	0.663	1
GNG4	0.0682487	0.300134	0.882	0.842	1
PHF14	0.0682951	-0.3039	0.882	0.917	1
HOXA9	0.0683616	-0.450108	0.824	0.909	1
IFI27L1	0.0685158	0.446827	0.882	0.891	1
LOXL1	0.0688295	-0.302073	0.588	0.797	1
MYL12B	0.0688807	0.309841	0.941	0.979	1
SQSTM1	0.068925	-0.316914	0.824	0.93	1
ASL	0.0689945	-0.268558	0.529	0.775	1
PIN1	0.0697469	-0.300862	0.824	0.953	1
TAX1BP3	0.0698159	-0.280506	0.588	0.736	1
MTSS1	0.0699663	0.252385	0.706	0.614	1
FKBP3	0.0704857	-0.256709	0.941	0.943	1
PAICS	0.0705613	-0.260675	0.412	0.569	1
SCGB2A1	0.0706994	0.429784	0.529	0.385	1
EIF1AY	0.0707474	-0.284619	0.706	0.838	1
GLRX2	0.0709414	0.507922	0.529	0.473	1
WRB	0.0710849	-0.294897	0.824	0.851	1
IER5	0.0711585	0.40532	0.882	0.79	1
C8orf59	0.0715378	0.254649	1	0.825	1
BDP1	0.0724877	-0.252578	0.588	0.774	1
SAP30BP	0.0727061	0.256492	0.647	0.561	1
MTIF3	0.0732153	0.282896	0.941	0.822	1
RAB11A	0.0739868	0.331977	1	0.904	1
UBL4A	0.0740267	0.356392	0.824	0.685	1
TCTEX1D2	0.0740864	-0.300559	0.706	0.879	1
TP53INP1	0.07422	0.25888	0.412	0.25	1
TECR	0.0748954	-0.277363	1	0.972	1
HIPK2	0.0749469	0.257568	0.824	0.741	1
BEND5	0.0753147	0.305405	0.471	0.346	1
EIF2S2	0.0754331	-0.31432	0.765	0.928	1
TMEM18	0.0755042	-0.283058	0.647	0.81	1
LAPTM4A	0.075791	-0.333083	1	0.98	1
TLK1	0.0761594	-0.252427	0.647	0.718	1
FBXW11	0.076532	0.264449	0.529	0.376	1
ELMSAN1	0.0766501	-0.285077	0.412	0.621	1
FAM217B	0.0767361	-0.283508	0.471	0.624	1
ANAPC5	0.0767417	0.322825	0.824	0.778	1
RBCK1	0.0772053	0.252791	0.941	0.835	1
SPINT2	0.0778087	-0.309439	1	0.988	1
DYNC1LI2	0.0785356	0.351949	0.588	0.456	1
ODC1	0.0788749	-0.308347	0.765	0.928	1
HIP1R	0.078894	0.56383	0.412	0.288	1
ARF5	0.0790497	-0.269257	0.765	0.875	1
LINC01503	0.0791669	0.311747	0.294	0.157	1
TGFBR3	0.0793949	-0.285276	0.471	0.597	1
TAPBP	0.0796779	0.25585	0.647	0.581	1
LINC00869	0.080011	0.252316	0.529	0.383	1
PDCD5	0.0800719	-0.256914	0.941	0.967	1
CHMP5	0.0803349	0.315175	0.882	0.799	1
SNHG9	0.0803864	0.394078	0.765	0.804	1
MDH1	0.0810439	0.65358	0.882	0.817	1
C5orf24	0.0810948	0.280999	0.765	0.721	1
SOX4	0.0813375	0.379364	1	0.991	1
TAP1	0.0818224	0.320817	0.765	0.629	1
RRP15	0.0819558	-0.277947	0.588	0.705	1
JUN	0.082186	0.253504	1	0.985	1
LMNA	0.0825506	0.339831	0.647	0.612	1
PTH2	0.0832678	0.362829	0.412	0.284	1
IFNGR2	0.0838082	0.279728	0.824	0.82	1
DRAP1	0.0839019	0.327058	1	0.97	1
CD2BP2	0.0850475	0.274517	0.824	0.684	1
FOXD3-AS1	0.0852807	0.447126	0.647	0.472	1
MRPS6	0.0858239	0.299184	1	0.93	1
TSTD1	0.08626	0.297381	1	0.977	1
DCXR	0.086673	0.425339	0.824	0.797	1
ATG4D	0.0868835	0.310619	0.824	0.76	1
RBM23	0.0869477	0.283002	0.941	0.873	1
RAMP1	0.0869651	-0.374699	0.294	0.542	1
BRD3	0.0870953	-0.26677	0.824	0.888	1
KCTD10	0.0874388	0.254707	0.412	0.279	1
EIF4EBP2	0.0878614	0.279895	0.824	0.672	1
RHOU	0.0879168	0.289279	0.765	0.612	1
DERL1	0.0884884	0.294839	0.529	0.454	1
HADHB	0.0887773	0.253127	0.706	0.562	1
CXCL1	0.0890753	-0.387047	0.235	0.442	1
SDC4	0.0899306	-0.301964	0.471	0.659	1
TRIM44	0.090064	0.271321	0.706	0.561	1
TCEA2	0.0900817	-0.289042	0.824	0.908	1
SEC61A1	0.0902801	0.290799	0.882	0.757	1
KMT5C	0.0912701	-0.260701	0.588	0.773	1
PSMA1	0.0917239	0.261249	0.765	0.805	1
MESP1	0.0932234	0.26607	0.765	0.694	1
PEMT	0.0938275	-0.273274	0.588	0.688	1
NFU1	0.0939544	0.354177	0.647	0.583	1
ZMAT3	0.0942281	0.252372	0.471	0.32	1
CHGB	0.0944127	-0.338153	0.647	0.737	1
CARS2	0.0950681	0.330048	0.471	0.399	1
MKI67	0.0955963	0.323345	0.647	0.525	1
PSMD1	0.0956663	0.277883	0.471	0.351	1
ATP1B3	0.0967573	-0.277478	0.588	0.732	1
RP11-146F11.1	0.0968109	0.258259	0.471	0.379	1
C19orf48	0.0971763	-0.251282	0.941	0.95	1
CDKN1C	0.0981438	-0.284542	0.118	0.285	1
ISYNA1	0.0992883	-0.265512	0.882	0.812	1
APRT	0.100342	-0.254324	0.824	0.909	1
EIF4A2	0.100409	0.266559	0.941	0.985	1
METRN	0.100451	0.28666	0.765	0.691	1
ATP2A3	0.102733	-0.250293	0.588	0.703	1
TCF4	0.102743	-0.339005	0.706	0.871	1
DRD2	0.102753	0.289936	0.588	0.465	1
RHBDD2	0.10409	0.345708	1	0.926	1
NSF	0.104357	0.276625	0.529	0.394	1
DUSP2	0.104649	-0.310487	0.118	0.304	1
C1orf122	0.105339	0.338203	0.941	0.863	1
INSR	0.105771	-0.283305	0.471	0.65	1
CFL2	0.105938	0.32506	0.412	0.254	1
VIMP	0.107006	-0.253436	0.882	0.954	1
EMP2	0.107241	-0.299194	0.647	0.843	1
SPTSSA	0.107485	-0.259888	0.647	0.888	1
SOCS1	0.108159	0.295971	0.706	0.596	1
HSPA6	0.111854	-0.534215	0.471	0.641	1
HIST2H2AC	0.111921	0.419638	0.588	0.433	1
TMEM30B	0.112954	-0.25509	0.588	0.696	1
FASTK	0.114835	0.411608	0.765	0.808	1
C4orf48	0.115019	0.264194	1	0.99	1
CEBPB	0.115565	-0.370437	0.706	0.814	1
SPPL3	0.116054	0.257966	0.647	0.532	1
SMIM22	0.119333	0.293972	1	0.926	1
TP53INP2	0.119672	0.278582	0.529	0.461	1
RPN1	0.11969	0.358952	0.882	0.745	1
IPO9	0.11975	0.296758	0.824	0.712	1
CCDC34	0.119808	-0.33068	0.706	0.809	1
TSPO	0.12006	0.493496	0.412	0.328	1
AMIGO2	0.122223	-0.33552	0.471	0.653	1
ARL6IP1	0.122266	0.321464	0.882	0.943	1
FOSB	0.123926	-0.370831	0.765	0.855	1
CCNB1	0.125166	0.778171	0.471	0.319	1
RNF14	0.125174	0.270695	0.471	0.354	1
CEP170	0.125266	0.288228	0.471	0.418	1
PSMA7	0.126152	0.311195	0.941	0.993	1
DDX39A	0.126805	0.305477	0.941	0.825	1
CDK4	0.126814	-0.272184	0.824	0.96	1
IGLC2	0.130004	-2.69856	0.471	0.338	1
ENO1	0.130667	-0.265217	0.471	0.717	1
UCK1	0.131802	0.350067	0.647	0.608	1
MGST2	0.132271	0.260648	0.706	0.64	1
PPP1R12A	0.134084	0.381653	0.882	0.796	1
VPS28	0.134703	0.269318	0.882	0.836	1
PSMA3-AS1	0.134972	0.278988	0.706	0.749	1
IER2	0.135554	-0.323211	1	0.992	1
ZNF821	0.13574	0.299084	0.529	0.43	1
VIM	0.136494	-0.647471	0.118	0.287	1
SLU7	0.136583	0.319464	0.588	0.505	1
MCM3	0.137294	-0.26306	0.588	0.717	1
H2AFZ	0.138429	0.262877	1	1	1
RANBP1	0.139074	-0.256342	0.941	0.988	1
TM2D3	0.140291	0.334077	0.647	0.62	1
RAC3	0.142676	0.307022	0.765	0.637	1
ANP32E	0.144566	0.335863	0.706	0.627	1
C21orf58	0.146867	0.420795	0.765	0.697	1
CKS1B	0.149709	0.699456	0.647	0.654	1
SLC25A3	0.150055	0.287874	0.941	0.975	1
KRTCAP3	0.152357	0.304104	0.647	0.709	1
LGMN	0.152495	-0.502011	0.471	0.622	1
HSPA1B	0.155018	-0.375256	0.882	0.93	1
NUCKS1	0.156146	0.30271	1	0.995	1
ERV3-1	0.156234	0.250532	0.647	0.601	1
RNASEH2B	0.156656	0.25261	0.706	0.587	1
NR4A2	0.156734	-0.335902	0.471	0.612	1
TAX1BP1	0.15744	1.15803	0.882	0.841	1
NDFIP1	0.158469	0.270982	0.941	0.907	1
TAP2	0.159996	0.300803	0.353	0.241	1
CLNS1A	0.161545	0.266792	0.824	0.72	1
ANXA5	0.162507	-0.260844	0.765	0.843	1
GPX1	0.163878	-0.252385	1	0.986	1
HOXB13	0.167618	-0.250991	0.529	0.63	1
AURKB	0.169344	0.313494	0.471	0.335	1
BCL7C	0.171978	0.293368	1	0.859	1
TCEA1	0.173601	0.351678	0.824	0.773	1
SCPEP1	0.173696	-0.255707	0.706	0.749	1
GNAS	0.173994	0.26223	1	0.985	1
TUBA1A	0.174378	0.530497	1	0.991	1
CCNG2	0.176206	0.298408	0.588	0.462	1
CDKAL1	0.176447	0.388433	0.647	0.576	1
LINC00176	0.178099	-0.326667	0.529	0.66	1
EIF4A3	0.178752	-0.260402	0.706	0.857	1
PTEN	0.179518	0.250435	0.588	0.478	1
DUSP1	0.180459	-0.52612	0.765	0.851	1
H2AFX	0.180927	0.331056	0.824	0.773	1
ATP6V0B	0.182973	0.358736	1	0.992	1
SPATA20	0.18357	0.269111	0.471	0.382	1
COPB2	0.183796	0.313398	0.471	0.441	1
CXCL2	0.18498	-0.305834	0.235	0.443	1
RBM38	0.185743	0.398938	0.941	0.874	1
LINC00511	0.188691	0.255675	0.294	0.209	1
RNF34	0.188927	0.251712	0.706	0.581	1
TMSB15A	0.195492	-0.257069	0.941	0.899	1
FAM134B	0.196247	0.326841	0.529	0.485	1
ATF5	0.197598	-0.499057	0.647	0.733	1
SRSF3	0.197921	0.275843	1	0.997	1
HUWE1	0.198985	0.276917	0.647	0.564	1
ILF2	0.199713	0.26662	0.824	0.902	1
FSCN1	0.205254	-0.304718	0.765	0.825	1
AURKA	0.208272	0.325317	0.353	0.247	1
PRC1	0.208519	0.446156	0.529	0.492	1
AUP1	0.209029	0.323151	0.765	0.818	1
MIR7-3HG	0.209181	-0.259796	0.529	0.64	1
WDR45B	0.212937	0.268241	0.882	0.762	1
FCGRT	0.213356	-0.437969	0.824	0.781	1
PSMB8-AS1	0.214385	0.404191	0.588	0.607	1
TACC3	0.215485	0.261593	0.471	0.383	1
CENPA	0.21584	0.40163	0.353	0.264	1
PRRG4	0.219187	0.341411	0.588	0.52	1
NEAT1	0.22858	0.284927	1	0.996	1
SPSB2	0.23156	0.286673	0.353	0.259	1
UBE2C	0.239304	0.663052	0.706	0.66	1
TOP2A	0.241439	0.386116	0.588	0.6	1
TFF2	0.244138	-0.297785	1	0.993	1
ITSN2	0.246442	0.282286	0.882	0.83	1
AOC1	0.246623	0.28898	0.353	0.28	1
RPL7	0.252064	0.27115	1	1	1
TMEM59	0.258781	0.294396	0.824	0.886	1
LINC00467	0.259931	0.404557	0.765	0.686	1
PGAM1	0.265934	0.252447	0.824	0.822	1
PPP1R3E	0.267042	0.25966	0.471	0.395	1
KRT8	0.278249	0.280412	1	0.981	1
CDKN2D	0.288322	0.735868	0.588	0.697	1
ERP29	0.288385	0.25382	0.941	0.909	1
ACYP1	0.289036	0.331329	0.824	0.824	1
ZCCHC9	0.298202	0.328235	0.529	0.453	1
CD24	0.298325	0.398042	0.765	0.685	1
FOS	0.309387	-0.27696	1	0.993	1
SIAH2	0.310728	0.312282	0.588	0.817	1
RFC5	0.314573	0.279504	0.529	0.522	1
CDCA4	0.318568	0.270494	0.647	0.638	1
PRNP	0.322597	0.253056	0.647	0.535	1
TMEM134	0.329889	0.250585	0.882	0.84	1
APOC1	0.333916	-0.829339	0.294	0.431	1
UBE2Q2	0.340031	0.299486	0.412	0.344	1
CXADR	0.344012	0.308706	0.824	0.897	1
DDX5	0.3449	0.313096	1	0.994	1
SLC12A2	0.351664	0.315505	0.471	0.507	1
EEPD1	0.359648	0.266188	0.412	0.415	1
SMARCD3	0.361958	0.287073	0.471	0.446	1
HBA2	0.373276	-0.261147	0.235	0.372	1
C10orf11	0.384315	0.310809	0.412	0.375	1
HSD17B14	0.395519	0.257553	0.412	0.37	1
ATP6AP2	0.395742	0.282485	0.471	0.456	1
TUBA1C	0.405161	0.448271	0.824	0.758	1
IGKC	0.411862	-2.16243	0.353	0.469	1
PSAP	0.42609	-0.351568	0.941	0.837	1
C16orf87	0.429944	0.260525	0.471	0.459	1
TMEM106B	0.450226	0.393145	0.529	0.585	1
ERO1A	0.455065	0.253868	0.471	0.438	1
UBXN6	0.46067	0.250376	0.647	0.615	1
SIGIRR	0.472405	0.298395	0.647	0.705	1
ARHGAP32	0.474314	0.30679	0.294	0.263	1
HSPA9	0.486211	0.250325	0.647	0.666	1
RRM2	0.497141	0.422049	0.471	0.52	1
BASP1	0.498033	0.253402	0.471	0.446	1
APOE	0.537327	-1.35413	0.235	0.294	1
SKA2	0.5518	0.253735	0.765	0.773	1
EYA1	0.601206	0.704935	0.412	0.551	1
ZNF620	0.635618	0.308203	0.294	0.287	1
SYBU	0.643825	0.329981	0.529	0.551	1
HIST1H4C	0.648546	0.396214	1	0.981	1
CENPW	0.701917	-0.272017	0.765	0.809	1
CDC20	0.732461	0.355823	0.294	0.286	1
C9orf3	0.734207	0.250089	0.765	0.772	1
HES1	0.743552	-0.358537	0.294	0.333	1
UBC	0.75955	0.444843	1	0.988	1
HBB	0.806645	-0.386825	0.471	0.494	1
PTP4A3	0.853351	0.276088	0.471	0.506	1
SMIM19	0.912201	0.270044	0.412	0.53	1
RDH10	0.937879	0.503557	0.412	0.464	1

## Sheet: All clusters
	p_val	avg_log2FC	pct.1	pct.2	p_val_adj	cluster	gene
RPS19	2.90373e-88	0.538185	1	1	5.84724e-84	0	RPS19
NLRP1	3.118e-62	0.539749	1	0.977	6.27873e-58	0	NLRP1
RPS17	1.27794e-59	0.321467	1	1	2.57339e-55	0	RPS17
FAM60A	2.58772e-52	0.616645	0.991	0.945	5.2109e-48	0	FAM60A
C20orf27	3.67462e-48	0.467015	0.993	0.954	7.39959e-44	0	C20orf27
RPS28	2.8272e-46	0.292413	1	1	5.69312e-42	0	RPS28
RPS6	7.75937e-46	0.26922	1	1	1.5625e-41	0	RPS6
RPL13	7.30716e-42	0.256917	1	1	1.47144e-37	0	RPL13
RPS2	4.27875e-38	0.254301	1	1	8.61612e-34	0	RPS2
IL27	7.91434e-37	0.518978	0.951	0.857	1.59371e-32	0	IL27
FHL1	9.0073e-37	0.514603	0.962	0.908	1.8138e-32	0	FHL1
RP11-696F12.1	4.44182e-36	0.610576	0.917	0.755	8.94449e-32	0	RP11-696F12.1
FRMPD2	4.04695e-34	0.491342	0.919	0.787	8.14933e-30	0	FRMPD2
RPS11	6.28559e-34	0.266943	1	1	1.26573e-29	0	RPS11
TMA7	8.50824e-34	0.306318	1	0.999	1.7133e-29	0	TMA7
RPL36A	6.6916e-33	0.26998	1	0.999	1.34749e-28	0	RPL36A
DSCR8	1.38083e-32	0.415526	0.978	0.904	2.78058e-28	0	DSCR8
IRS2	2.59976e-31	0.465594	0.937	0.885	5.23514e-27	0	IRS2
UQCR11	2.0918e-30	0.271351	1	0.999	4.21226e-26	0	UQCR11
SNHG25	4.3766e-30	0.442219	0.993	0.961	8.81316e-26	0	SNHG25
HELLS	5.9046e-30	0.40614	0.951	0.845	1.18901e-25	0	HELLS
U47924.27	2.64086e-29	0.455072	0.831	0.727	5.3179e-25	0	U47924.27
NTHL1	4.07464e-29	0.442924	0.978	0.93	8.2051e-25	0	NTHL1
C4orf48	1.15648e-28	0.305387	0.996	0.986	2.32879e-24	0	C4orf48
ATP5I	7.36483e-28	0.297548	1	0.999	1.48306e-23	0	ATP5I
PRUNE2	2.50551e-27	0.394503	0.849	0.732	5.04535e-23	0	PRUNE2
IGFBP2	5.6408e-27	0.482289	0.971	0.913	1.13589e-22	0	IGFBP2
AC010641.1	2.73378e-26	0.335548	0.509	0.262	5.50502e-22	0	AC010641.1
E2F1	5.51122e-26	0.371072	0.937	0.851	1.10979e-21	0	E2F1
ITGA3	1.24128e-25	0.38627	0.869	0.785	2.49957e-21	0	ITGA3
SNHG19	5.77682e-25	0.389608	0.851	0.73	1.16328e-20	0	SNHG19
TAGLN3	8.01191e-25	0.532655	0.871	0.751	1.61336e-20	0	TAGLN3
RP11-108M9.4	9.20454e-25	0.332158	0.905	0.79	1.85352e-20	0	RP11-108M9.4
CNFN	2.91781e-23	0.337963	0.96	0.912	5.8756e-19	0	CNFN
MRPL33	5.22547e-23	0.273049	1	0.982	1.05225e-18	0	MRPL33
POLR2I	8.67763e-23	0.277795	0.993	0.969	1.74741e-18	0	POLR2I
PYY	1.16038e-22	0.441155	0.471	0.251	2.33666e-18	0	PYY
ZNF428	3.44442e-22	0.2635	1	0.979	6.93602e-18	0	ZNF428
SMC6	7.16568e-22	0.346506	0.96	0.901	1.44295e-17	0	SMC6
CHGB	1.74771e-21	0.393426	0.795	0.697	3.51936e-17	0	CHGB
LY6H	2.38894e-21	0.364998	0.912	0.803	4.81061e-17	0	LY6H
COL2A1	5.50985e-21	0.457453	0.824	0.687	1.10952e-16	0	COL2A1
RP11-81H14.2	6.19933e-21	0.409334	0.888	0.755	1.24836e-16	0	RP11-81H14.2
STAP1	8.66144e-21	0.321637	0.655	0.472	1.74415e-16	0	STAP1
TMEM176A	1.24106e-20	0.322386	0.998	0.975	2.49911e-16	0	TMEM176A
ATP5G1	5.35183e-20	0.258866	0.989	0.971	1.0777e-15	0	ATP5G1
ETS2	8.68143e-20	0.352782	0.862	0.794	1.74818e-15	0	ETS2
PCCA	1.07794e-19	0.451845	0.948	0.883	2.17064e-15	0	PCCA
ASS1	1.94801e-19	0.321954	0.858	0.746	3.9227e-15	0	ASS1
TTC3	2.28744e-19	0.306404	0.977	0.944	4.60621e-15	0	TTC3
MYL5	2.4467e-19	0.429601	0.897	0.812	4.92692e-15	0	MYL5
TMEM61	4.47596e-19	0.308456	0.698	0.552	9.01325e-15	0	TMEM61
KIF19	6.74138e-19	0.296123	0.973	0.902	1.35751e-14	0	KIF19
PDK4	1.40882e-18	0.35555	0.822	0.709	2.83693e-14	0	PDK4
SSBP4	3.58281e-18	0.268006	0.966	0.916	7.21471e-14	0	SSBP4
TESC	5.79128e-18	0.286293	0.986	0.946	1.16619e-13	0	TESC
BPIFA2	5.82005e-18	0.257156	0.442	0.249	1.17198e-13	0	BPIFA2
KCNJ6	6.45281e-18	0.277273	0.554	0.373	1.2994e-13	0	KCNJ6
RBP1	7.32264e-18	0.320133	1	0.985	1.47456e-13	0	RBP1
TRAF4	9.44358e-18	0.284592	0.953	0.906	1.90165e-13	0	TRAF4
EFNA3	3.15276e-17	0.268114	0.921	0.813	6.34871e-13	0	EFNA3
PCLO	3.93355e-17	0.281819	0.921	0.842	7.921e-13	0	PCLO
COTL1	7.31183e-17	0.295883	0.989	0.99	1.47238e-12	0	COTL1
MAP1B	8.28625e-17	0.305392	0.998	0.967	1.6686e-12	0	MAP1B
LLNLR-245B6.1	9.17742e-17	0.262259	0.908	0.876	1.84806e-12	0	LLNLR-245B6.1
NEURL1	9.54428e-17	0.277559	0.719	0.6	1.92193e-12	0	NEURL1
RAB3B	1.06779e-16	0.251463	0.978	0.925	2.1502e-12	0	RAB3B
DCX	7.30871e-16	0.263086	0.829	0.743	1.47176e-11	0	DCX
NOL4	7.42519e-16	0.284163	0.896	0.805	1.49521e-11	0	NOL4
OVOS2	1.05632e-15	0.29442	0.935	0.869	2.12711e-11	0	OVOS2
LDB3	1.60728e-15	0.256565	0.874	0.795	3.23658e-11	0	LDB3
MAP1LC3A	2.20915e-15	0.252804	0.941	0.9	4.44856e-11	0	MAP1LC3A
CERS4	2.64441e-15	0.27169	0.91	0.857	5.32506e-11	0	CERS4
SNRPN	2.9742e-15	0.25992	0.98	0.96	5.98915e-11	0	SNRPN
CYFIP1	3.31167e-15	0.286436	0.84	0.755	6.66871e-11	0	CYFIP1
CEP72	5.47896e-15	0.293021	0.736	0.629	1.1033e-10	0	CEP72
ANGPT2	7.9936e-15	0.340392	0.779	0.666	1.60967e-10	0	ANGPT2
ANKH	8.45725e-15	0.293553	0.82	0.736	1.70304e-10	0	ANKH
AIF1L	1.06757e-14	0.259519	0.879	0.794	2.14976e-10	0	AIF1L
GNAO1	1.57192e-14	0.317953	0.766	0.654	3.16537e-10	0	GNAO1
ZNF385B	2.71162e-14	0.284985	0.933	0.881	5.46038e-10	0	ZNF385B
TNNT1	4.39064e-14	0.302195	0.777	0.621	8.84144e-10	0	TNNT1
NPNT	1.1535e-13	0.255088	0.716	0.627	2.32281e-09	0	NPNT
CCSER2	1.9843e-13	0.251914	0.853	0.792	3.99579e-09	0	CCSER2
RPN2	3.30347e-13	0.27731	0.996	0.992	6.6522e-09	0	RPN2
CREM	3.36833e-13	0.366714	0.791	0.753	6.78281e-09	0	CREM
PLPP3	3.65406e-13	0.252228	0.595	0.449	7.35817e-09	0	PLPP3
PFKFB2	8.4007e-13	0.304014	0.757	0.677	1.69165e-08	0	PFKFB2
TCF4	2.72287e-12	0.257606	0.905	0.845	5.48304e-08	0	TCF4
SDF2L1	9.19528e-12	0.294126	0.966	0.933	1.85165e-07	0	SDF2L1
GNG8	1.23658e-11	0.477306	0.608	0.458	2.49009e-07	0	GNG8
OGFOD3	1.73874e-11	0.256832	0.881	0.816	3.50129e-07	0	OGFOD3
NEB	2.31675e-11	0.299376	0.734	0.636	4.66524e-07	0	NEB
SYT4	4.61098e-11	0.284707	0.851	0.826	9.28512e-07	0	SYT4
SHD	1.17268e-08	0.271645	0.752	0.683	0.000236142	0	SHD
LINC00176	4.68758e-08	0.256177	0.71	0.624	0.000943939	0	LINC00176
TMX4	6.70182e-07	0.265502	0.791	0.774	0.0134954	0	TMX4
CNKSR3	1.81416e-06	0.266884	0.779	0.742	0.0365317	0	CNKSR3
C10orf10	0.000217391	0.31503	0.664	0.667	1	0	C10orf10
NPPC	0.000579877	0.343417	0.665	0.665	1	0	NPPC
MUCL1	0.00438246	0.637641	0.745	0.75	1	0	MUCL1
C11orf96	0.00638364	0.257483	0.414	0.377	1	0	C11orf96
KRT8	2.57966e-47	0.715569	1	0.973	5.19465e-43	1	KRT8
LY6E	2.59521e-38	0.49096	1	0.995	5.22598e-34	1	LY6E
HSPA1A	2.98186e-38	0.889154	0.998	0.991	6.00457e-34	1	HSPA1A
HSPB1	1.56819e-36	0.600654	1	1	3.15787e-32	1	HSPB1
JUN	3.17504e-36	0.877927	0.995	0.98	6.39358e-32	1	JUN
CLDN3	3.03358e-34	0.455437	1	0.978	6.10873e-30	1	CLDN3
HSPA1B	3.92693e-31	0.718396	0.955	0.919	7.90765e-27	1	HSPA1B
DDX5	1.20279e-26	0.367615	0.995	0.994	2.42205e-22	1	DDX5
HSPH1	8.58081e-26	0.427408	0.969	0.95	1.72792e-21	1	HSPH1
HSP90AB1	2.80284e-25	0.411163	1	1	5.64407e-21	1	HSP90AB1
KRT18	8.35008e-25	0.443516	0.998	0.967	1.68146e-20	1	KRT18
PDCD6	1.23244e-24	0.673235	0.979	0.966	2.48177e-20	1	PDCD6
TAF7	2.57457e-23	0.385268	0.939	0.878	5.18442e-19	1	TAF7
PEBP1	1.49827e-22	0.302761	0.995	0.987	3.01706e-18	1	PEBP1
TFF3	1.04111e-21	0.564798	0.842	0.703	2.09648e-17	1	TFF3
DNAJA1	5.36823e-21	0.399539	0.986	0.978	1.081e-16	1	DNAJA1
EPCAM	1.32767e-20	0.402632	0.976	0.922	2.67353e-16	1	EPCAM
HSPA6	9.41635e-20	1.05407	0.715	0.606	1.89617e-15	1	HSPA6
HSP90AA1	3.30191e-18	0.366318	1	0.999	6.64906e-14	1	HSP90AA1
MAGEA1	5.09901e-18	0.337676	0.814	0.705	1.02679e-13	1	MAGEA1
CITED2	9.29764e-18	0.426525	0.807	0.726	1.87227e-13	1	CITED2
DUSP1	9.81924e-18	0.653082	0.861	0.846	1.9773e-13	1	DUSP1
NPM1	1.05543e-17	0.290458	0.995	0.994	2.12531e-13	1	NPM1
EGR1	2.18682e-17	0.474688	0.981	0.946	4.4036e-13	1	EGR1
FOS	3.53045e-17	0.532085	0.998	0.992	7.10927e-13	1	FOS
FOXJ1	4.1551e-17	0.382936	0.705	0.578	8.36712e-13	1	FOXJ1
CRIP1	1.03665e-16	0.456277	0.986	0.932	2.0875e-12	1	CRIP1
C20orf85	1.34344e-16	0.495528	0.722	0.604	2.70529e-12	1	C20orf85
HSPA8	5.59595e-16	0.40524	0.986	0.982	1.12686e-11	1	HSPA8
SLC9A3R2	5.65186e-16	0.362854	0.908	0.838	1.13811e-11	1	SLC9A3R2
TFF2	9.09437e-16	0.404445	0.998	0.992	1.83133e-11	1	TFF2
CLDN4	1.03982e-15	0.301235	1	0.982	2.09388e-11	1	CLDN4
CEBPB	1.72941e-15	0.308525	0.856	0.793	3.48251e-11	1	CEBPB
MRFAP1	2.44075e-15	0.288202	0.955	0.933	4.91494e-11	1	MRFAP1
HSPD1	2.57159e-15	0.309066	0.974	0.958	5.17842e-11	1	HSPD1
BCAP31	2.58789e-15	0.25704	0.976	0.951	5.21124e-11	1	BCAP31
DNAJB1	4.76543e-15	0.400813	1	0.999	9.59615e-11	1	DNAJB1
UBC	7.30934e-15	0.385851	0.991	0.988	1.47188e-10	1	UBC
KLF4	1.06912e-14	0.334332	0.842	0.726	2.15289e-10	1	KLF4
FKBP4	1.20017e-14	0.252734	0.906	0.827	2.41678e-10	1	FKBP4
CRIP2	1.38697e-14	0.31737	0.974	0.943	2.79293e-10	1	CRIP2
SPINT2	1.93696e-14	0.290926	0.998	0.985	3.90045e-10	1	SPINT2
EIF4A2	2.32372e-14	0.35954	0.986	0.984	4.67927e-10	1	EIF4A2
APEX1	2.57078e-14	0.272382	0.913	0.892	5.17677e-10	1	APEX1
ZFAND2A	6.48572e-14	0.385922	0.858	0.818	1.30603e-09	1	ZFAND2A
DLX6-AS1	8.21865e-14	0.360615	0.979	0.945	1.65499e-09	1	DLX6-AS1
MGLL	9.99361e-14	0.496561	0.79	0.726	2.01241e-09	1	MGLL
NR0B2	1.12762e-13	0.413846	0.731	0.632	2.27069e-09	1	NR0B2
IER5	1.31969e-13	0.471517	0.816	0.78	2.65746e-09	1	IER5
AHSA1	2.27429e-13	0.264978	0.837	0.778	4.57973e-09	1	AHSA1
HNRNPK	2.48683e-13	0.265547	0.972	0.985	5.00774e-09	1	HNRNPK
SKP1	2.92646e-13	0.263018	0.995	0.99	5.89301e-09	1	SKP1
MDH2	4.52747e-13	0.262789	0.96	0.932	9.11696e-09	1	MDH2
PUF60	5.62101e-13	0.29763	0.901	0.848	1.1319e-08	1	PUF60
H1F0	5.63584e-13	0.582832	0.866	0.798	1.13489e-08	1	H1F0
IFI6	7.56708e-13	0.41433	0.974	0.95	1.52378e-08	1	IFI6
ATP5B	1.55157e-12	0.293689	0.962	0.939	3.1244e-08	1	ATP5B
MAGED2	2.72256e-12	0.26176	0.705	0.584	5.48242e-08	1	MAGED2
GADD45B	5.24126e-12	0.417308	0.861	0.798	1.05543e-07	1	GADD45B
RASL11B	5.61603e-12	0.282588	0.361	0.209	1.1309e-07	1	RASL11B
ARC	1.01997e-11	0.327705	0.901	0.817	2.05391e-07	1	ARC
TESC1	1.11992e-11	0.313085	0.995	0.948	2.25518e-07	1	TESC
PGF	1.18244e-11	0.312112	0.936	0.922	2.38108e-07	1	PGF
GRINA	1.22192e-11	0.279272	0.884	0.844	2.46059e-07	1	GRINA
C1orf194	3.91383e-11	0.310752	0.488	0.351	7.88128e-07	1	C1orf194
CCT3	5.15628e-11	0.255541	0.884	0.839	1.03832e-06	1	CCT3
TMEM80	7.76639e-11	0.310031	0.594	0.49	1.56392e-06	1	TMEM80
CAMK2B	3.39121e-10	0.558588	0.825	0.768	6.82887e-06	1	CAMK2B
PKM	5.61051e-10	0.264251	0.979	0.964	1.12979e-05	1	PKM
WFDC2	6.31528e-10	0.626783	0.774	0.752	1.27171e-05	1	WFDC2
BST2	7.25219e-10	0.35443	0.849	0.781	1.46037e-05	1	BST2
SYT1	9.40506e-10	0.315754	0.998	0.941	1.8939e-05	1	SYT1
TGIF1	1.27097e-09	0.28397	0.844	0.825	2.55936e-05	1	TGIF1
EPHX1	3.02212e-09	0.361603	0.856	0.854	6.08564e-05	1	EPHX1
RAMP1	3.05131e-09	0.456849	0.611	0.508	6.14442e-05	1	RAMP1
KIF191	3.14047e-09	0.257427	0.953	0.921	6.32396e-05	1	KIF19
OGFOD31	3.22296e-09	0.25405	0.88	0.825	6.49008e-05	1	OGFOD3
PERP	6.65496e-09	0.337732	0.901	0.882	0.000134011	1	PERP
LPCAT1	1.16981e-08	0.297891	0.764	0.725	0.000235565	1	LPCAT1
PTMS	1.17088e-08	0.414036	1	0.991	0.000235781	1	PTMS
DDIT4	1.91184e-08	0.367654	0.632	0.558	0.000384987	1	DDIT4
GADD45A	2.15946e-08	0.250472	0.917	0.838	0.00043485	1	GADD45A
CLDN9	2.2566e-08	0.280239	0.774	0.737	0.000454411	1	CLDN9
SCGB2A1	2.50012e-08	0.259075	0.46	0.355	0.000503449	1	SCGB2A1
FAM183A	4.15732e-08	0.253765	0.432	0.321	0.00083716	1	FAM183A
DDIT3	4.72949e-08	0.290676	0.941	0.946	0.000952378	1	DDIT3
HRAS	5.08486e-08	0.300113	0.955	0.941	0.00102394	1	HRAS
RSPH1	5.48875e-08	0.278162	0.608	0.531	0.00110527	1	RSPH1
DAPL1	9.04622e-08	0.472129	0.807	0.774	0.00182164	1	DAPL1
MS4A15	1.03434e-07	0.357443	0.847	0.806	0.00208284	1	MS4A15
BAG3	2.51039e-07	0.267861	0.535	0.444	0.00505517	1	BAG3
RP11-511P7.5	2.60106e-07	0.291504	0.755	0.713	0.00523776	1	RP11-511P7.5
CD9	7.03815e-07	0.270657	0.943	0.896	0.0141727	1	CD9
SLC26A2	8.50505e-07	0.294734	0.5	0.404	0.0171266	1	SLC26A2
DLX5	1.3527e-06	0.260096	0.995	0.966	0.0272393	1	DLX5
MS4A8	1.4177e-06	0.25344	0.667	0.607	0.0285482	1	MS4A8
IER2	2.59643e-06	0.299539	0.995	0.991	0.0522843	1	IER2
GADD45G	2.59852e-06	0.28326	0.884	0.882	0.0523263	1	GADD45G
DDC	5.84319e-06	0.262511	0.599	0.554	0.117664	1	DDC
CD79A	6.69271e-06	0.251417	0.894	0.832	0.134771	1	CD79A
G0S2	8.18065e-06	0.461752	0.269	0.187	0.164734	1	G0S2
UGT2A1	1.40256e-05	0.26017	0.901	0.903	0.282434	1	UGT2A1
TP53I3	7.49509e-05	0.272383	0.927	0.915	1	1	TP53I3
CRABP1	0.000895579	0.302531	0.797	0.795	1	1	CRABP1
PCP4	0.00100374	0.443139	0.321	0.256	1	1	PCP4
AC007325.4	0.00118632	0.411483	0.351	0.311	1	1	AC007325.4
LINC001761	0.0018599	0.261014	0.672	0.653	1	1	LINC00176
PGM2L1	0.00186939	0.321283	0.849	0.816	1	1	PGM2L1
AURKB	4.72771e-109	0.886666	0.927	0.209	9.52019e-105	2	AURKB
SPC25	1.04365e-101	0.863106	0.899	0.232	2.10161e-97	2	SPC25
RRM2	2.39386e-97	1.1403	0.984	0.419	4.82052e-93	2	RRM2
HIST1H4C	5.9281e-96	2.06776	1	0.977	1.19374e-91	2	HIST1H4C
HIST2H2AC	1.99394e-94	1.14166	0.911	0.332	4.01519e-90	2	HIST2H2AC
BIRC5	8.67088e-92	0.924896	0.956	0.327	1.74606e-87	2	BIRC5
UBE2C	1.50677e-87	1.03628	1	0.587	3.03418e-83	2	UBE2C
MKI67	4.38457e-87	1.00353	0.996	0.425	8.82921e-83	2	MKI67
TOP2A	3.25113e-84	0.981407	0.996	0.514	6.5468e-80	2	TOP2A
SPC24	2.33818e-83	0.61395	0.81	0.209	4.70839e-79	2	SPC24
ESCO2	1.18659e-82	0.408687	0.637	0.105	2.38943e-78	2	ESCO2
SKA1	8.14143e-76	0.450724	0.726	0.164	1.63944e-71	2	SKA1
HMGB1	9.3183e-76	0.890808	1	0.999	1.87643e-71	2	HMGB1
GTSE1	1.32448e-72	0.497416	0.875	0.251	2.6671e-68	2	GTSE1
PBK	1.9545e-72	0.372863	0.665	0.134	3.93577e-68	2	PBK
KIFC1	1.32327e-70	0.52984	0.843	0.253	2.66467e-66	2	KIFC1
TK1	2.39789e-70	0.916617	0.956	0.425	4.82863e-66	2	TK1
CDKN3	6.94284e-70	0.605951	0.935	0.354	1.39808e-65	2	CDKN3
NUSAP1	4.84375e-69	0.781588	0.976	0.497	9.75385e-65	2	NUSAP1
HMGB2	5.71835e-69	0.971992	1	0.97	1.1515e-64	2	HMGB2
PRC1	3.1699e-68	0.710392	0.94	0.396	6.38322e-64	2	PRC1
UBE2T	5.04059e-68	0.926663	0.992	0.784	1.01502e-63	2	UBE2T
CDK1	1.00224e-67	0.675974	0.964	0.398	2.01821e-63	2	CDK1
SGOL1	1.80956e-66	0.455888	0.81	0.228	3.64391e-62	2	SGOL1
MYBL2	7.45504e-65	0.889596	0.976	0.69	1.50122e-60	2	MYBL2
NUF2	1.05743e-63	0.321692	0.694	0.15	2.12935e-59	2	NUF2
ASF1B	1.32778e-63	0.774485	0.996	0.673	2.67375e-59	2	ASF1B
MELK	7.4278e-62	0.398528	0.746	0.214	1.49574e-57	2	MELK
PKMYT1	1.88887e-61	0.407431	0.79	0.252	3.80362e-57	2	PKMYT1
HIST1H1C	2.18504e-60	0.636622	0.823	0.292	4.40002e-56	2	HIST1H1C
ATAD2	5.2466e-60	0.83559	0.976	0.62	1.05651e-55	2	ATAD2
CDKN2D	6.34424e-60	0.734881	0.98	0.634	1.27754e-55	2	CDKN2D
HIST1H1D	6.86959e-60	0.254822	0.415	0.05	1.38333e-55	2	HIST1H1D
SKA3	1.99916e-59	0.330813	0.609	0.136	4.02572e-55	2	SKA3
C21orf58	1.4192e-58	0.75384	0.972	0.639	2.85785e-54	2	C21orf58
CEP55	2.32834e-58	0.285041	0.621	0.133	4.68858e-54	2	CEP55
MXD3	2.40646e-58	0.36192	0.782	0.227	4.84589e-54	2	MXD3
CKS1B	1.16045e-56	0.646103	0.972	0.585	2.3368e-52	2	CKS1B
RHEB	1.29126e-56	0.636051	1	0.977	2.60022e-52	2	RHEB
CCDC34	1.59243e-56	0.705711	0.988	0.768	3.20667e-52	2	CCDC34
MND1	2.07362e-56	0.344521	0.673	0.182	4.17565e-52	2	MND1
FOXM1	3.57134e-55	0.501507	0.819	0.312	7.19161e-51	2	FOXM1
CENPW	8.85374e-55	0.851336	0.988	0.769	1.78288e-50	2	CENPW
H2AFZ	9.1181e-54	0.596603	1	1	1.83611e-49	2	H2AFZ
CDCA5	2.64395e-53	0.593679	0.915	0.476	5.32412e-49	2	CDCA5
TROAP	2.67411e-53	0.370659	0.923	0.365	5.38485e-49	2	TROAP
H2AFV	7.83421e-53	0.514819	1	0.995	1.57757e-48	2	H2AFV
SMC4	1.42971e-52	0.70809	0.992	0.778	2.879e-48	2	SMC4
CENPF	1.75562e-52	0.422663	0.895	0.379	3.5353e-48	2	CENPF
HIST1H1E	2.11118e-52	0.407348	0.685	0.198	4.25128e-48	2	HIST1H1E
CENPN	7.6145e-52	0.493159	0.871	0.372	1.53333e-47	2	CENPN
DEPDC1B	1.20847e-51	0.379852	0.758	0.243	2.43349e-47	2	DEPDC1B
H2AFX	2.68624e-51	0.723932	0.98	0.729	5.40929e-47	2	H2AFX
CDCA3	5.90719e-51	0.275571	0.681	0.176	1.18953e-46	2	CDCA3
NDC80	6.57799e-51	0.299383	0.585	0.14	1.32461e-46	2	NDC80
FBXO5	2.07358e-50	0.652695	0.879	0.419	4.17557e-46	2	FBXO5
NUCKS1	2.41697e-49	0.538916	1	0.994	4.86706e-45	2	NUCKS1
RECQL4	3.57297e-49	0.425042	0.819	0.315	7.19489e-45	2	RECQL4
DHFR	4.94969e-49	0.70361	0.988	0.773	9.96718e-45	2	DHFR
NCAPG	7.87956e-47	0.307087	0.601	0.16	1.58671e-42	2	NCAPG
CENPH	1.50887e-46	0.607123	0.964	0.688	3.03841e-42	2	CENPH
CENPU	2.40458e-46	0.573876	0.968	0.534	4.8421e-42	2	CENPU
MAD2L1	2.70276e-46	0.353946	0.746	0.246	5.44254e-42	2	MAD2L1
TACC3	2.27813e-45	0.40958	0.786	0.298	4.58748e-41	2	TACC3
RAD51AP1	3.18207e-45	0.309123	0.722	0.242	6.40774e-41	2	RAD51AP1
TUBB	3.8683e-45	0.689494	1	0.982	7.7896e-41	2	TUBB
TUBA1B	3.36684e-44	0.835667	1	0.998	6.77981e-40	2	TUBA1B
HJURP	3.48323e-44	0.255802	0.581	0.153	7.01418e-40	2	HJURP
RNASEH2A	5.91494e-44	0.710837	0.996	0.857	1.19109e-39	2	RNASEH2A
TRIP13	7.12259e-44	0.273897	0.524	0.136	1.43428e-39	2	TRIP13
KIAA0101	8.31987e-44	0.614988	0.964	0.567	1.67537e-39	2	KIAA0101
MYBL1	1.05645e-43	0.303752	0.657	0.215	2.12737e-39	2	MYBL1
ANP32E	6.62977e-43	0.49932	0.944	0.56	1.33504e-38	2	ANP32E
E2F7	1.23233e-42	0.346047	0.706	0.256	2.48155e-38	2	E2F7
RACGAP1	2.67875e-42	0.268167	0.653	0.208	5.3942e-38	2	RACGAP1
ORC6	2.93873e-42	0.575858	0.956	0.584	5.91772e-38	2	ORC6
PTTG1	8.44327e-42	0.658009	1	0.942	1.70022e-37	2	PTTG1
RAD51C	1.38607e-39	0.573657	0.992	0.79	2.79114e-35	2	RAD51C
DTYMK	8.36342e-39	0.446801	0.935	0.575	1.68414e-34	2	DTYMK
CLSPN	2.17614e-38	0.598506	0.956	0.632	4.3821e-34	2	CLSPN
CKAP2	4.15828e-38	0.376678	0.871	0.414	8.37352e-34	2	CKAP2
SAC3D1	5.76339e-37	0.489526	0.964	0.716	1.16057e-32	2	SAC3D1
UBE2S	1.10572e-36	0.402973	1	0.997	2.22659e-32	2	UBE2S
TUBG1	1.79008e-36	0.587426	1	0.798	3.60469e-32	2	TUBG1
CENPM	4.55196e-36	0.495344	0.948	0.607	9.16627e-32	2	CENPM
RDM1	5.15976e-36	0.267604	0.544	0.178	1.03902e-31	2	RDM1
NEK2	2.37645e-35	0.32947	0.847	0.377	4.78545e-31	2	NEK2
ZWINT	7.20968e-35	0.526752	0.968	0.599	1.45181e-30	2	ZWINT
MCM10	3.29601e-34	0.371205	0.831	0.394	6.63718e-30	2	MCM10
TMPO	6.47703e-33	0.482083	0.996	0.807	1.30428e-28	2	TMPO
RPA3	4.6666e-32	0.449681	1	0.983	9.39713e-28	2	RPA3
PTMA	5.34695e-32	0.335423	1	1	1.07671e-27	2	PTMA
CALM3	1.0296e-31	0.448612	1	0.958	2.07331e-27	2	CALM3
WDR62	1.15652e-31	0.265713	0.706	0.289	2.32887e-27	2	WDR62
FAM111A	3.30534e-31	0.282161	0.637	0.249	6.65596e-27	2	FAM111A
ALYREF	7.66034e-31	0.476167	0.984	0.834	1.54256e-26	2	ALYREF
PPIA	1.27167e-30	0.313757	1	0.999	2.56076e-26	2	PPIA
CREB5	7.83617e-30	0.313047	0.766	0.348	1.57797e-25	2	CREB5
GMNN	1.49356e-29	0.480345	0.976	0.787	3.00758e-25	2	GMNN
HMGN2	2.38929e-29	0.3717	1	0.998	4.81132e-25	2	HMGN2
RFC3	3.02474e-29	0.264772	0.625	0.252	6.09092e-25	2	RFC3
RANBP1	6.54116e-29	0.42042	1	0.985	1.31719e-24	2	RANBP1
BARD1	7.15513e-29	0.381163	0.899	0.542	1.44083e-24	2	BARD1
PSMC3IP	1.07049e-28	0.426027	0.956	0.655	2.15566e-24	2	PSMC3IP
COX8A	1.28177e-28	0.351017	1	0.997	2.5811e-24	2	COX8A
SIVA1	1.42199e-28	0.398607	1	0.992	2.86347e-24	2	SIVA1
COX5A	3.27798e-28	0.366592	0.996	0.985	6.60088e-24	2	COX5A
CENPK	6.72211e-28	0.392659	0.887	0.538	1.35363e-23	2	CENPK
RIPPLY3	1.12132e-27	0.38563	0.879	0.507	2.258e-23	2	RIPPLY3
UBB	1.45498e-27	0.452133	1	0.998	2.9299e-23	2	UBB
PCNA	4.22237e-27	0.535113	1	0.939	8.5026e-23	2	PCNA
RTKN2	2.31829e-26	0.384403	0.895	0.537	4.66833e-22	2	RTKN2
PLP2	3.7284e-26	0.459127	0.996	0.905	7.50788e-22	2	PLP2
MIS18BP1	5.60073e-26	0.323843	0.839	0.466	1.12782e-21	2	MIS18BP1
DTL	1.32615e-25	0.330444	0.867	0.485	2.67047e-21	2	DTL
STMN1	1.33956e-25	0.369282	1	0.999	2.69748e-21	2	STMN1
TMPO-AS1	2.74245e-25	0.318186	0.847	0.461	5.52247e-21	2	TMPO-AS1
IFI27L1	3.57454e-25	0.396133	0.996	0.868	7.19806e-21	2	IFI27L1
LMNB2	6.55739e-25	0.349705	0.915	0.602	1.32046e-20	2	LMNB2
NCAPD3	1.1228e-24	0.264597	0.738	0.364	2.26099e-20	2	NCAPD3
TEX30	1.75274e-24	0.413666	0.968	0.74	3.5295e-20	2	TEX30
DNAJC9	2.21452e-24	0.419886	0.984	0.824	4.45937e-20	2	DNAJC9
TYMS	2.74032e-24	0.452585	0.984	0.768	5.51819e-20	2	TYMS
RRM1	3.88092e-24	0.329115	0.879	0.497	7.81502e-20	2	RRM1
CSRP2	4.38869e-24	0.480317	0.964	0.718	8.83751e-20	2	CSRP2
BTG3	6.93671e-24	0.429355	1	0.91	1.39685e-19	2	BTG3
SAP30	7.48865e-24	0.322775	0.903	0.563	1.50799e-19	2	SAP30
TCF19	8.18285e-24	0.408091	0.919	0.626	1.64778e-19	2	TCF19
LRR1	1.17355e-23	0.292846	0.786	0.425	2.36317e-19	2	LRR1
FEN1	1.6696e-23	0.40883	0.923	0.626	3.36207e-19	2	FEN1
DEK	1.79114e-23	0.342573	1	0.99	3.60682e-19	2	DEK
CDCA4	3.22475e-23	0.370588	0.883	0.586	6.49367e-19	2	CDCA4
ANP32B	7.76236e-23	0.370263	1	0.95	1.56311e-18	2	ANP32B
WDR34	1.21643e-22	0.354302	1	0.917	2.44953e-18	2	WDR34
SNRPG	2.08185e-22	0.347167	1	0.985	4.19222e-18	2	SNRPG
CKLF	2.37604e-22	0.337628	0.984	0.815	4.78462e-18	2	CKLF
CRNDE	4.14795e-22	0.350739	0.968	0.677	8.35272e-18	2	CRNDE
BRCA1	1.0921e-21	0.36041	0.895	0.621	2.19915e-17	2	BRCA1
CKS2	1.44969e-21	0.337532	1	0.99	2.91924e-17	2	CKS2
MPC2	1.63901e-21	0.332953	0.996	0.959	3.30047e-17	2	MPC2
TMEM106C	3.0748e-21	0.394913	0.984	0.842	6.19173e-17	2	TMEM106C
CALM2	3.84835e-21	0.32718	1	0.997	7.74943e-17	2	CALM2
PHGDH	4.29907e-21	0.418673	0.895	0.55	8.65704e-17	2	PHGDH
CDC6	4.41351e-21	0.309659	0.762	0.41	8.88748e-17	2	CDC6
SLC25A5	3.41425e-20	0.400597	0.996	0.978	6.87528e-16	2	SLC25A5
MT2A	3.50648e-20	0.309718	0.815	0.505	7.061e-16	2	MT2A
ATP2A1-AS1	8.3954e-20	0.317961	0.911	0.616	1.69058e-15	2	ATP2A1-AS1
MCM8	8.44312e-20	0.257172	0.754	0.399	1.70019e-15	2	MCM8
EZH2	9.75318e-20	0.353713	0.964	0.783	1.964e-15	2	EZH2
PSMB9	1.01335e-19	0.495551	0.948	0.771	2.04059e-15	2	PSMB9
COMMD4	2.48316e-19	0.338402	0.988	0.837	5.00033e-15	2	COMMD4
STOM	4.33865e-19	0.250529	0.673	0.339	8.73673e-15	2	STOM
TUBB4B	4.399e-19	0.302124	1	0.972	8.85826e-15	2	TUBB4B
C1QL1	1.06815e-18	0.411525	0.964	0.771	2.15094e-14	2	C1QL1
DCK	1.16479e-18	0.254378	0.827	0.46	2.34554e-14	2	DCK
HAUS1	2.64208e-18	0.329706	0.931	0.677	5.32036e-14	2	HAUS1
CBR3	3.52082e-18	0.278271	0.907	0.554	7.08988e-14	2	CBR3
HMGB3	4.17334e-18	0.275397	0.996	0.937	8.40386e-14	2	HMGB3
USP1	4.35455e-18	0.379602	0.996	0.824	8.76875e-14	2	USP1
CHAF1A	7.30021e-18	0.325402	0.96	0.715	1.47004e-13	2	CHAF1A
ZDHHC12	8.6532e-18	0.322197	0.968	0.782	1.7425e-13	2	ZDHHC12
EMC9	1.13411e-17	0.262016	0.859	0.543	2.28375e-13	2	EMC9
CDK5RAP2	1.8718e-17	0.260945	0.831	0.504	3.76924e-13	2	CDK5RAP2
PCDH7	2.29135e-17	0.34941	0.839	0.556	4.61408e-13	2	PCDH7
BCL7C	2.32551e-17	0.331561	0.972	0.836	4.68289e-13	2	BCL7C
SMC3	3.63635e-17	0.308382	0.984	0.825	7.32252e-13	2	SMC3
ENO2	8.56659e-17	0.297554	0.976	0.797	1.72505e-12	2	ENO2
CMC2	1.10392e-16	0.262056	0.899	0.588	2.22296e-12	2	CMC2
HINT2	1.22884e-16	0.294752	0.992	0.963	2.47452e-12	2	HINT2
MYL12B	1.97908e-16	0.272029	1	0.974	3.98528e-12	2	MYL12B
SFN	2.71597e-16	0.310325	0.94	0.638	5.46914e-12	2	SFN
RTN3	3.40049e-16	0.311131	1	0.93	6.84757e-12	2	RTN3
GAPDH	3.71393e-16	0.260056	1	1	7.47875e-12	2	GAPDH
RAB3IP	3.87483e-16	0.281287	0.976	0.871	7.80275e-12	2	RAB3IP
HSPB11	6.996e-16	0.30657	1	0.924	1.40878e-11	2	HSPB11
HES4	7.39558e-16	0.395389	0.843	0.581	1.48925e-11	2	HES4
PAFAH1B3	7.4682e-16	0.291046	1	0.977	1.50387e-11	2	PAFAH1B3
NUDT1	1.06734e-15	0.268245	0.98	0.842	2.1493e-11	2	NUDT1
CSNK2B	1.34233e-15	0.276501	0.98	0.95	2.70306e-11	2	CSNK2B
PSME2	1.43159e-15	0.358366	0.988	0.911	2.8828e-11	2	PSME2
GGCT	2.81864e-15	0.351018	0.996	0.918	5.67589e-11	2	GGCT
DDT	4.472e-15	0.285415	0.992	0.934	9.00527e-11	2	DDT
HSP90AA11	5.46983e-15	0.381298	1	0.999	1.10146e-10	2	HSP90AA1
ARF6	1.01039e-14	0.272329	0.996	0.951	2.03462e-10	2	ARF6
MIS18A	1.0514e-14	0.271048	0.899	0.632	2.11721e-10	2	MIS18A
ACYP1	1.11284e-14	0.2794	0.964	0.794	2.24092e-10	2	ACYP1
MEA1	1.34165e-14	0.262722	0.992	0.92	2.70169e-10	2	MEA1
PHF19	1.67161e-14	0.268391	0.935	0.674	3.36613e-10	2	PHF19
FANCA	1.67495e-14	0.274286	0.903	0.621	3.37285e-10	2	FANCA
RDX	2.9662e-14	0.298393	0.895	0.628	5.97304e-10	2	RDX
NUCB2	2.97324e-14	0.285673	0.879	0.593	5.98721e-10	2	NUCB2
COPRS	4.22076e-14	0.258822	0.988	0.915	8.49934e-10	2	COPRS
CDKN2C	4.2376e-14	0.276653	1	0.939	8.53326e-10	2	CDKN2C
NRM	6.28316e-14	0.273235	0.915	0.657	1.26524e-09	2	NRM
PSMG2	6.49664e-14	0.280187	0.948	0.745	1.30823e-09	2	PSMG2
SAE1	6.66962e-14	0.320339	0.944	0.714	1.34306e-09	2	SAE1
TAGLN2	9.69756e-14	0.328103	0.984	0.887	1.9528e-09	2	TAGLN2
DUT	1.28684e-13	0.374168	0.992	0.866	2.59131e-09	2	DUT
RFC2	1.43167e-13	0.273424	0.98	0.774	2.88295e-09	2	RFC2
KIF22	1.66343e-13	0.27346	0.96	0.736	3.34965e-09	2	KIF22
YEATS4	2.82965e-13	0.252576	0.927	0.712	5.69807e-09	2	YEATS4
H1FX	5.96818e-13	0.299954	1	0.988	1.20181e-08	2	H1FX
TCEAL3	2.62074e-12	0.263848	0.976	0.826	5.27738e-08	2	TCEAL3
MAD2L2	9.99549e-12	0.253274	0.988	0.892	2.01279e-07	2	MAD2L2
STXBP6	1.15839e-11	0.254448	0.81	0.564	2.33264e-07	2	STXBP6
FDPS	1.35667e-11	0.250763	0.972	0.839	2.73193e-07	2	FDPS
RPL22L1	2.06262e-11	0.274752	1	0.964	4.1535e-07	2	RPL22L1
ECI1	2.14559e-11	0.267783	0.984	0.889	4.32058e-07	2	ECI1
YWHAH	2.65285e-11	0.269887	0.992	0.936	5.34204e-07	2	YWHAH
FOXP1	2.88291e-11	0.263537	0.96	0.813	5.80532e-07	2	FOXP1
PXMP2	3.39198e-11	0.252233	0.988	0.879	6.83044e-07	2	PXMP2
PSMB3	5.72253e-11	0.252438	0.992	0.954	1.15235e-06	2	PSMB3
FABP5	6.89866e-11	0.403023	1	0.99	1.38918e-06	2	FABP5
NCOA7	9.25274e-10	0.265405	0.976	0.795	1.86322e-05	2	NCOA7
AGR3	5.59128e-09	0.322877	0.589	0.36	0.000112592	2	AGR3
DAPL11	5.80629e-09	0.286178	0.919	0.755	0.000116921	2	DAPL1
FOS1	6.53077e-09	0.280439	1	0.992	0.00013151	2	FOS
ISG15	3.62343e-08	0.316443	0.964	0.911	0.000729651	2	ISG15
PIF1	5.27476e-107	0.63142	0.694	0.05	1.06218e-102	3	PIF1
PLK1	3.09744e-100	1.14284	0.802	0.097	6.23732e-96	3	PLK1
DLGAP5	4.46448e-81	0.787643	0.829	0.139	8.99012e-77	3	DLGAP5
KIF14	1.35623e-78	0.663293	0.766	0.117	2.73105e-74	3	KIF14
ASPM	2.33861e-78	1.14022	0.838	0.166	4.70926e-74	3	ASPM
CENPA	6.37376e-77	1.62451	0.874	0.213	1.28348e-72	3	CENPA
FAM72D	8.31754e-77	0.273765	0.486	0.031	1.6749e-72	3	FAM72D
DEPDC1	8.80502e-74	0.617167	0.721	0.107	1.77307e-69	3	DEPDC1
AURKA	9.15107e-74	1.02503	0.865	0.195	1.84275e-69	3	AURKA
KNSTRN	4.16463e-72	0.749413	0.793	0.147	8.38632e-68	3	KNSTRN
CCNB2	4.53669e-71	0.914935	0.82	0.168	9.13554e-67	3	CCNB2
NUF21	6.17321e-69	1.01675	0.847	0.194	1.2431e-64	3	NUF2
CDCA31	1.80471e-67	1.14017	0.847	0.215	3.63415e-63	3	CDCA3
CDC20	2.36883e-66	1.36553	0.865	0.236	4.77011e-62	3	CDC20
PSRC1	9.9974e-66	0.843538	0.82	0.19	2.01318e-61	3	PSRC1
FAM64A	5.32521e-65	0.823616	0.847	0.205	1.07234e-60	3	FAM64A
KIF20A	1.60074e-62	0.553166	0.667	0.107	3.2234e-58	3	KIF20A
CCNB1	4.57121e-61	1.54627	0.874	0.273	9.20505e-57	3	CCNB1
KIF4A	6.32294e-61	0.443206	0.667	0.109	1.27325e-56	3	KIF4A
HMMR	7.58004e-60	0.805138	0.784	0.178	1.52639e-55	3	HMMR
KIF2C	3.46675e-59	0.504881	0.667	0.112	6.98099e-55	3	KIF2C
CDCA8	1.00222e-56	0.771232	0.784	0.196	2.01817e-52	3	CDCA8
CDC25C	1.31435e-56	0.331208	0.595	0.083	2.6467e-52	3	CDC25C
SGOL2	1.41971e-56	0.771596	0.856	0.243	2.85887e-52	3	SGOL2
CENPF1	1.89322e-56	2.00564	0.901	0.433	3.81237e-52	3	CENPF
BIRC51	2.4864e-56	1.67651	0.928	0.397	5.00685e-52	3	BIRC5
AURKB1	3.68335e-56	1.21708	0.883	0.289	7.41717e-52	3	AURKB
SGOL11	2.40991e-54	0.799739	0.892	0.283	4.85283e-50	3	SGOL1
UBE2C1	3.38054e-54	2.78147	0.964	0.635	6.80739e-50	3	UBE2C
FAM83D	1.07208e-53	0.873653	0.865	0.268	2.15885e-49	3	FAM83D
GTSE11	1.38244e-53	0.969244	0.883	0.316	2.78381e-49	3	GTSE1
MXD31	2.77326e-53	1.03547	0.847	0.281	5.58451e-49	3	MXD3
DEPDC1B1	3.48226e-52	0.836377	0.883	0.287	7.01222e-48	3	DEPDC1B
ECT2	8.89954e-52	0.656747	0.829	0.235	1.7921e-47	3	ECT2
TROAP1	1.04767e-51	1.65198	0.892	0.427	2.10969e-47	3	TROAP
HJURP1	1.41104e-51	0.633845	0.766	0.183	2.8414e-47	3	HJURP
CDKN31	3.38961e-51	1.43763	0.901	0.419	6.82566e-47	3	CDKN3
CCNA2	2.05252e-50	0.38764	0.64	0.114	4.13315e-46	3	CCNA2
CDK11	6.05715e-49	1.48885	0.928	0.461	1.21973e-44	3	CDK1
MKI671	7.26255e-49	1.60611	0.919	0.492	1.46246e-44	3	MKI67
TTK	1.03717e-48	0.263606	0.459	0.055	2.08855e-44	3	TTK
TOP2A1	1.271e-48	1.96622	0.928	0.572	2.55942e-44	3	TOP2A
CEP551	7.68996e-48	0.575596	0.73	0.176	1.54853e-43	3	CEP55
CKS1B1	1.76451e-47	1.51763	0.955	0.628	3.5532e-43	3	CKS1B
NUSAP11	1.06503e-46	1.33759	0.937	0.551	2.14466e-42	3	NUSAP1
KIF23	2.83448e-46	0.709211	0.73	0.187	5.7078e-42	3	KIF23
NDC801	3.12505e-46	0.489226	0.73	0.175	6.29291e-42	3	NDC80
HMGB21	4.43954e-46	1.37018	1	0.973	8.93989e-42	3	HMGB2
UBALD2	1.00894e-45	1.31863	0.964	0.85	2.03171e-41	3	UBALD2
CENPE	3.46287e-45	0.739502	0.874	0.321	6.97317e-41	3	CENPE
MAD2L11	6.34358e-45	0.59088	0.892	0.287	1.27741e-40	3	MAD2L1
CDCA2	1.58484e-44	0.292847	0.459	0.062	3.1914e-40	3	CDCA2
ARL6IP1	3.26458e-44	2.11056	0.991	0.938	6.57389e-40	3	ARL6IP1
KIF20B	4.24001e-44	0.585619	0.784	0.24	8.5381e-40	3	KIF20B
TNFAIP8L1	7.07949e-44	0.508214	0.712	0.173	1.4256e-39	3	TNFAIP8L1
KIF18B	8.40228e-44	0.388128	0.667	0.151	1.69197e-39	3	KIF18B
PRC11	1.05407e-43	1.06997	0.892	0.458	2.12259e-39	3	PRC1
NUCKS11	2.54506e-43	0.914837	1	0.995	5.12499e-39	3	NUCKS1
TUBB4B1	4.23886e-43	1.89178	0.991	0.976	8.53578e-39	3	TUBB4B
NEK21	9.31579e-43	1.15657	0.883	0.424	1.87592e-38	3	NEK2
KIFC11	2.63425e-42	0.852103	0.847	0.316	5.30459e-38	3	KIFC1
ARHGAP11B	7.14474e-42	0.436862	0.73	0.196	1.43874e-37	3	ARHGAP11B
CKAP21	9.8262e-42	0.991662	0.901	0.46	1.9787e-37	3	CKAP2
SMC41	3.37136e-41	1.22239	0.973	0.802	6.7889e-37	3	SMC4
PBK1	3.70998e-41	0.483714	0.73	0.185	7.47079e-37	3	PBK
UBE2S1	3.91243e-41	1.29588	1	0.997	7.87846e-37	3	UBE2S
FRZB	7.41304e-41	0.391184	0.523	0.09	1.49276e-36	3	FRZB
TUBA1C	1.22867e-40	1.44055	0.937	0.743	2.47418e-36	3	TUBA1C
CDKN2D1	2.47065e-40	1.42799	0.955	0.673	4.97515e-36	3	CDKN2D
FOXM11	7.65518e-40	0.641975	0.901	0.359	1.54152e-35	3	FOXM1
CKS21	1.8872e-39	1.01633	0.982	0.993	3.80025e-35	3	CKS2
CIT	2.07417e-39	0.394215	0.712	0.191	4.17676e-35	3	CIT
ARHGEF39	4.46811e-39	0.332714	0.676	0.165	8.99744e-35	3	ARHGEF39
HN1	1.38616e-38	1.02975	0.991	0.977	2.79131e-34	3	HN1
KIF11	8.06723e-38	0.408134	0.73	0.207	1.6245e-33	3	KIF11
TPX2	8.67877e-38	0.921328	0.865	0.425	1.74764e-33	3	TPX2
KPNA2	1.25064e-37	1.25982	0.928	0.67	2.51842e-33	3	KPNA2
PTTG11	2.06912e-37	1.50081	0.955	0.952	4.16658e-33	3	PTTG1
CASC5	9.29991e-37	0.321211	0.568	0.125	1.87272e-32	3	CASC5
UBB1	1.5761e-36	0.832408	1	0.998	3.1738e-32	3	UBB
NDE1	1.6081e-36	0.506266	0.721	0.225	3.23823e-32	3	NDE1
CALM21	2.42858e-36	0.872545	1	0.998	4.89043e-32	3	CALM2
NCAPG1	2.99972e-36	0.401394	0.712	0.198	6.04053e-32	3	NCAPG
HMGB31	3.82389e-36	0.919461	0.991	0.944	7.70017e-32	3	HMGB3
SPC251	5.86643e-36	0.735483	0.856	0.306	1.18132e-31	3	SPC25
NCAPH	1.19292e-35	0.318484	0.613	0.143	2.40218e-31	3	NCAPH
SKA11	1.55749e-35	0.39634	0.757	0.222	3.13631e-31	3	SKA1
CENPW1	1.99768e-35	1.33564	0.946	0.796	4.02274e-31	3	CENPW
DBF4	7.70492e-35	0.700238	0.91	0.485	1.55154e-30	3	DBF4
HMGB11	1.37476e-34	0.886028	1	0.999	2.76835e-30	3	HMGB1
TACC31	1.57133e-34	0.684808	0.838	0.345	3.16418e-30	3	TACC3
REEP4	4.76302e-34	0.48861	0.676	0.208	9.5913e-30	3	REEP4
LMO7	9.22978e-34	0.267681	0.505	0.101	1.8586e-29	3	LMO7
GAS2L3	7.2947e-33	0.430934	0.685	0.218	1.46893e-28	3	GAS2L3
COX8A1	1.43423e-32	0.644985	1	0.997	2.88811e-28	3	COX8A
PTMS1	1.70014e-32	0.733729	1	0.993	3.42358e-28	3	PTMS
ARHGAP11A	1.95224e-32	0.263101	0.586	0.141	3.93123e-28	3	ARHGAP11A
H2AFX1	2.85871e-32	0.804455	0.973	0.757	5.75659e-28	3	H2AFX
TUBA1B1	4.21818e-32	1.10123	1	0.998	8.49415e-28	3	TUBA1B
LSM5	5.53383e-32	0.646079	1	0.967	1.11435e-27	3	LSM5
PRAC2	2.95494e-31	0.968422	0.883	0.601	5.95037e-27	3	PRAC2
KIF18A	4.33948e-31	0.251961	0.495	0.107	8.73842e-27	3	KIF18A
TUBB1	4.37593e-31	0.974514	1	0.984	8.81181e-27	3	TUBB
RACGAP11	1.27296e-30	0.450484	0.721	0.25	2.56335e-26	3	RACGAP1
H2AFZ1	1.61032e-30	0.67273	1	1	3.24271e-26	3	H2AFZ
CKAP5	3.04427e-30	0.397197	0.694	0.236	6.13024e-26	3	CKAP5
ANLN	3.82307e-30	0.339418	0.631	0.185	7.69853e-26	3	ANLN
PARPBP	4.45913e-30	0.343481	0.667	0.204	8.97935e-26	3	PARPBP
DYNLL1	1.40176e-29	0.675708	1	0.998	2.82273e-25	3	DYNLL1
EMC91	3.59881e-29	0.643136	0.91	0.572	7.24693e-25	3	EMC9
SKA2	1.01367e-28	0.716257	0.955	0.757	2.04123e-24	3	SKA2
KIF5B	6.35517e-28	0.679114	0.991	0.913	1.27974e-23	3	KIF5B
DDX39A	1.92303e-27	0.681311	0.973	0.813	3.87241e-23	3	DDX39A
CALM31	2.18271e-27	0.649166	0.982	0.964	4.39533e-23	3	CALM3
POC1A	3.07215e-27	0.339449	0.676	0.224	6.18639e-23	3	POC1A
UBE2T1	4.78657e-27	0.803632	0.973	0.808	9.63871e-23	3	UBE2T
HNRNPA1	5.67584e-27	0.492252	1	1	1.14294e-22	3	HNRNPA1
H2AFV1	7.65249e-27	0.502362	1	0.995	1.54098e-22	3	H2AFV
MZT1	9.40331e-27	0.695267	0.901	0.564	1.89354e-22	3	MZT1
G2E3	1.92163e-26	0.420626	0.775	0.313	3.86958e-22	3	G2E3
SKA31	5.40042e-26	0.30915	0.613	0.186	1.08748e-21	3	SKA3
BUB3	7.14553e-26	0.712846	0.973	0.86	1.43889e-21	3	BUB3
CEP70	1.85614e-25	0.377922	0.739	0.291	3.73771e-21	3	CEP70
SPC241	1.88878e-25	0.361359	0.775	0.276	3.80343e-21	3	SPC24
TUBB2B	2.0465e-25	1.01056	1	0.88	4.12104e-21	3	TUBB2B
CNIH4	3.01162e-25	0.582471	0.91	0.676	6.0645e-21	3	CNIH4
SPAG5	4.17038e-25	0.375744	0.631	0.216	8.3979e-21	3	SPAG5
PRR11	1.41123e-24	0.250935	0.577	0.17	2.8418e-20	3	PRR11
SPA17	7.78107e-24	0.261395	0.685	0.229	1.56688e-19	3	SPA17
TUBB2A	1.02951e-23	0.616187	0.928	0.529	2.07313e-19	3	TUBB2A
CCDC341	1.25818e-23	0.686639	0.964	0.794	2.5336e-19	3	CCDC34
DCTN3	1.67311e-23	0.559093	0.973	0.866	3.36915e-19	3	DCTN3
DTYMK1	2.37818e-23	0.544369	0.955	0.612	4.78894e-19	3	DTYMK
SAPCD2	2.54e-23	0.683578	0.865	0.563	5.11479e-19	3	SAPCD2
MIS18BP11	2.93667e-23	0.495552	0.91	0.5	5.91358e-19	3	MIS18BP1
RAD21	3.19636e-23	0.594198	0.982	0.85	6.43652e-19	3	RAD21
PHF191	4.8584e-23	0.594705	0.973	0.699	9.78335e-19	3	PHF19
STMN11	7.33149e-23	0.51474	1	0.999	1.47634e-18	3	STMN1
MND11	9.6604e-23	0.280552	0.676	0.234	1.94532e-18	3	MND1
FZR1	1.17458e-22	0.507162	0.865	0.474	2.36525e-18	3	FZR1
ANP32E1	4.01141e-22	0.63656	0.901	0.604	8.07777e-18	3	ANP32E
CDKN2C1	6.12396e-22	0.704625	1	0.946	1.23318e-17	3	CDKN2C
TUBA1A	9.94995e-22	0.976468	1	0.991	2.00362e-17	3	TUBA1A
DNAAF3	4.46989e-21	0.282661	0.595	0.206	9.00103e-17	3	DNAAF3
APOLD1	4.80108e-21	0.299591	0.703	0.28	9.66794e-17	3	APOLD1
HYLS1	8.0727e-21	0.267363	0.541	0.173	1.6256e-16	3	HYLS1
RCCD1	8.86063e-21	0.380364	0.712	0.316	1.78426e-16	3	RCCD1
RNF26	9.1821e-21	0.37733	0.784	0.373	1.849e-16	3	RNF26
LMNB21	1.12093e-20	0.472555	0.937	0.634	2.25721e-16	3	LMNB2
NCAPD2	1.3511e-20	0.28119	0.658	0.243	2.72071e-16	3	NCAPD2
MELK1	2.12068e-20	0.294388	0.703	0.274	4.27041e-16	3	MELK
CENPN1	2.42873e-20	0.456608	0.82	0.43	4.89073e-16	3	CENPN
GAPDH1	3.13472e-20	0.4496	1	1	6.31238e-16	3	GAPDH
IER21	3.79731e-20	0.709104	1	0.991	7.64665e-16	3	IER2
HP1BP3	5.07253e-20	0.491141	0.973	0.857	1.02145e-15	3	HP1BP3
METTL7A	1.13412e-19	0.308428	0.595	0.225	2.28379e-15	3	METTL7A
HIST1H4C1	1.32778e-19	1.19943	1	0.98	2.67375e-15	3	HIST1H4C
CBR31	1.51755e-19	0.562348	0.883	0.594	3.0559e-15	3	CBR3
RANGAP1	3.17923e-19	0.376997	0.73	0.361	6.40202e-15	3	RANGAP1
MRPL51	3.12608e-18	0.399461	1	0.965	6.29498e-14	3	MRPL51
HNRNPA2B1	7.09646e-18	0.447225	1	0.999	1.42901e-13	3	HNRNPA2B1
RHEB1	1.14407e-17	0.421727	1	0.979	2.30382e-13	3	RHEB
TMPO1	1.3409e-17	0.505954	0.973	0.829	2.70017e-13	3	TMPO
ILF2	3.27862e-17	0.500921	0.991	0.893	6.60215e-13	3	ILF2
HMGN21	3.67975e-17	0.403975	1	0.998	7.40991e-13	3	HMGN2
ACTB	5.65702e-17	0.434449	1	1	1.13915e-12	3	ACTB
HSP90AA12	1.72226e-16	0.594063	1	0.999	3.46811e-12	3	HSP90AA1
ACTG1	2.59182e-16	0.526235	1	0.998	5.21914e-12	3	ACTG1
CD59	3.8104e-16	0.325374	0.811	0.414	7.673e-12	3	CD59
CRNDE1	6.6762e-16	0.562542	0.883	0.715	1.34439e-11	3	CRNDE
SPDL1	1.74754e-15	0.256619	0.622	0.275	3.51903e-11	3	SPDL1
KIF221	4.66801e-15	0.454935	0.946	0.761	9.39996e-11	3	KIF22
CDC25B	5.92314e-15	0.529392	0.928	0.948	1.19274e-10	3	CDC25B
MYEF2	6.27415e-15	0.382475	0.829	0.503	1.26343e-10	3	MYEF2
CSRP21	6.50851e-15	0.564363	0.946	0.746	1.31062e-10	3	CSRP2
DAZAP1	9.12543e-15	0.438444	0.973	0.832	1.83759e-10	3	DAZAP1
RTKN21	1.10441e-14	0.41234	0.892	0.575	2.22394e-10	3	RTKN2
LBR	1.25582e-14	0.298812	0.676	0.354	2.52885e-10	3	LBR
PSMA4	1.33063e-14	0.412374	0.991	0.932	2.6795e-10	3	PSMA4
FOS2	1.43006e-14	0.609127	1	0.993	2.8797e-10	3	FOS
HS3ST1	2.31989e-14	0.25627	0.667	0.32	4.67157e-10	3	HS3ST1
GPSM2	3.69511e-14	0.387096	0.766	0.439	7.44083e-10	3	GPSM2
SSR2	4.03273e-14	0.353464	1	0.96	8.12071e-10	3	SSR2
HIST1H1E1	4.74849e-14	0.291912	0.586	0.259	9.56203e-10	3	HIST1H1E
ZNF503	4.76648e-14	0.424252	0.946	0.735	9.59825e-10	3	ZNF503
RAN	4.78398e-14	0.372154	1	0.992	9.63351e-10	3	RAN
KMT5A	5.31519e-14	0.331734	0.694	0.359	1.07032e-09	3	KMT5A
TNRC6C	7.52496e-14	0.381832	0.856	0.537	1.5153e-09	3	TNRC6C
CDC27	7.95104e-14	0.268829	0.712	0.379	1.6011e-09	3	CDC27
ZNF714	9.75094e-14	0.383533	0.883	0.634	1.96355e-09	3	ZNF714
HIST2H2AC1	1.33823e-13	0.552633	0.73	0.41	2.6948e-09	3	HIST2H2AC
FBXO51	1.82237e-13	0.389545	0.829	0.473	3.66971e-09	3	FBXO5
HDGF	2.28351e-13	0.388598	0.991	0.969	4.5983e-09	3	HDGF
ILVBL	2.48429e-13	0.28789	0.712	0.361	5.00262e-09	3	ILVBL
CREB51	3.08634e-13	0.369923	0.748	0.394	6.21496e-09	3	CREB5
KDELR1	4.43157e-13	0.420242	0.991	0.951	8.92386e-09	3	KDELR1
MZT2B	4.44689e-13	0.351699	1	0.99	8.95469e-09	3	MZT2B
RBM8A	5.44284e-13	0.373822	0.991	0.949	1.09602e-08	3	RBM8A
PSMB6	7.98409e-13	0.340056	1	0.932	1.60776e-08	3	PSMB6
ATP5B1	8.62047e-13	0.552362	0.991	0.942	1.7359e-08	3	ATP5B
TRIOBP	1.00038e-12	0.268693	0.829	0.472	2.01447e-08	3	TRIOBP
C21orf581	1.08855e-12	0.409533	0.937	0.677	2.19201e-08	3	C21orf58
ATP5C1	1.12609e-12	0.369675	0.982	0.953	2.2676e-08	3	ATP5C1
EIF3F	1.23548e-12	0.352647	1	0.921	2.48788e-08	3	EIF3F
DCAF7	1.26731e-12	0.333697	0.883	0.642	2.55199e-08	3	DCAF7
VDAC3	1.91479e-12	0.331413	0.856	0.504	3.85581e-08	3	VDAC3
HSP90B1	4.02866e-12	0.503133	0.91	0.771	8.11251e-08	3	HSP90B1
ARL4D	8.19956e-12	0.435624	0.91	0.674	1.65115e-07	3	ARL4D
GRK6	9.77867e-12	0.285293	0.784	0.457	1.96913e-07	3	GRK6
CCNG2	1.1255e-11	0.311166	0.766	0.438	2.26643e-07	3	CCNG2
2022-06-01	2.00327e-11	0.64948	1	0.984	4.03398e-07	3	JUN
KLF6	2.24788e-11	0.510357	0.991	0.945	4.52655e-07	3	KLF6
SHOX2	3.74065e-11	0.368955	0.919	0.648	7.53254e-07	3	SHOX2
SAP301	4.94661e-11	0.314671	0.892	0.6	9.96098e-07	3	SAP30
CACYBP	5.72041e-11	0.354957	0.991	0.85	1.15192e-06	3	CACYBP
STK17A	7.45459e-11	0.314467	0.739	0.431	1.50113e-06	3	STK17A
H1FX1	1.23928e-10	0.335075	1	0.989	2.49555e-06	3	H1FX
RUVBL2	1.3724e-10	0.326229	0.946	0.739	2.76361e-06	3	RUVBL2
MRPL18	1.60376e-10	0.31844	1	0.956	3.22948e-06	3	MRPL18
NUDT3	1.68559e-10	0.314334	0.91	0.673	3.39426e-06	3	NUDT3
HNRNPH3	2.66912e-10	0.30785	0.982	0.862	5.3748e-06	3	HNRNPH3
RBMX	2.75254e-10	0.297879	1	0.975	5.54279e-06	3	RBMX
HSPA81	4.12262e-10	0.51012	1	0.981	8.30172e-06	3	HSPA8
PHLDA1	4.27727e-10	0.730376	0.396	0.163	8.61313e-06	3	PHLDA1
VBP1	4.40742e-10	0.323876	1	0.937	8.87522e-06	3	VBP1
HSPB12	4.41765e-10	0.502204	1	1	8.89583e-06	3	HSPB1
MIS18A1	5.28298e-10	0.273315	0.874	0.663	1.06383e-05	3	MIS18A
FAIM	5.69665e-10	0.298496	0.955	0.831	1.14713e-05	3	FAIM
MED30	5.75372e-10	0.287153	0.964	0.736	1.15863e-05	3	MED30
FAM110A	6.91922e-10	0.345906	0.91	0.719	1.39332e-05	3	FAM110A
ADD3	9.17836e-10	0.331622	0.784	0.549	1.84825e-05	3	ADD3
ATP5F1	1.14185e-09	0.312232	0.946	0.755	2.29935e-05	3	ATP5F1
SFPQ	1.17901e-09	0.35149	0.991	0.96	2.37417e-05	3	SFPQ
RRM21	1.25269e-09	0.319525	0.847	0.491	2.52255e-05	3	RRM2
ATP5O	1.46567e-09	0.295286	1	0.991	2.95142e-05	3	ATP5O
2022-09-07	1.63843e-09	0.339794	0.991	0.932	3.29931e-05	3	2022-09-07
IFI61	2.11787e-09	0.571464	0.955	0.957	4.26476e-05	3	IFI6
SON	2.13145e-09	0.307161	1	0.971	4.29211e-05	3	SON
CD91	2.41866e-09	0.488383	0.892	0.912	4.87047e-05	3	CD9
DHPS	3.33563e-09	0.324044	0.973	0.849	6.71696e-05	3	DHPS
GOT1	3.76569e-09	0.260082	0.712	0.425	7.58297e-05	3	GOT1
FKBP2	3.78693e-09	0.313784	0.964	0.949	7.62573e-05	3	FKBP2
CYTH2	4.286e-09	0.300157	0.955	0.843	8.63072e-05	3	CYTH2
ANP32B1	4.29663e-09	0.30197	1	0.956	8.65212e-05	3	ANP32B
PSMB31	5.33398e-09	0.299051	1	0.957	0.00010741	3	PSMB3
KHDRBS1	5.93632e-09	0.298062	0.982	0.93	0.00011954	3	KHDRBS1
LMNB1	6.79565e-09	0.280943	0.892	0.622	0.000136844	3	LMNB1
HOXA9	8.89018e-09	0.365772	0.991	0.901	0.000179022	3	HOXA9
PSME1	9.04343e-09	0.295476	1	0.97	0.000182107	3	PSME1
MRFAP11	1.09248e-08	0.305853	0.991	0.935	0.000219993	3	MRFAP1
ZWINT1	1.11325e-08	0.314427	0.892	0.645	0.000224174	3	ZWINT
CFAP36	1.22453e-08	0.257486	0.91	0.665	0.000246584	3	CFAP36
EGR11	1.32863e-08	0.39349	0.991	0.953	0.000267547	3	EGR1
HSP90AB11	1.35162e-08	0.340338	1	1	0.000272177	3	HSP90AB1
PPP1CC	1.36863e-08	0.283795	0.973	0.862	0.000275602	3	PPP1CC
LAPTM4A	1.49816e-08	0.362702	0.991	0.979	0.000301684	3	LAPTM4A
DBN1	1.73137e-08	0.352151	0.775	0.488	0.000348646	3	DBN1
ORC61	1.80024e-08	0.255217	0.901	0.628	0.000362514	3	ORC6
CDCA51	1.83668e-08	0.252879	0.82	0.531	0.000369853	3	CDCA5
KRR1	1.86538e-08	0.303865	0.91	0.687	0.000375631	3	KRR1
HIST1H1C1	2.0252e-08	0.30154	0.622	0.365	0.000407814	3	HIST1H1C
DNAJB11	2.2784e-08	0.413465	1	0.999	0.000458802	3	DNAJB1
PSME21	2.86061e-08	0.317485	0.955	0.922	0.000576041	3	PSME2
CHMP2B	3.20927e-08	0.295141	0.865	0.624	0.00064625	3	CHMP2B
CLTA	3.27749e-08	0.257149	1	0.929	0.000659989	3	CLTA
HAGH	3.3621e-08	0.28285	0.991	0.936	0.000677027	3	HAGH
MDH1	3.38471e-08	0.318602	0.946	0.806	0.00068158	3	MDH1
SSNA1	3.71792e-08	0.251528	0.973	0.951	0.000748677	3	SSNA1
DCXR	4.49804e-08	0.321403	0.928	0.786	0.000905771	3	DCXR
PAFAH1B31	4.54396e-08	0.2746	1	0.98	0.000915018	3	PAFAH1B3
CCT2	4.68295e-08	0.31826	0.982	0.896	0.000943006	3	CCT2
HOXA10	6.50545e-08	0.4488	0.946	0.829	0.00131	3	HOXA10
SQLE	6.82449e-08	0.276424	0.937	0.741	0.00137425	3	SQLE
RSRC1	7.53626e-08	0.278747	0.937	0.813	0.00151758	3	RSRC1
GTF2A2	8.10129e-08	0.295894	0.964	0.887	0.00163136	3	GTF2A2
ING1	8.58906e-08	0.267172	0.883	0.753	0.00172958	3	ING1
RIPPLY31	8.63557e-08	0.26199	0.811	0.553	0.00173895	3	RIPPLY3
TMEM160	1.15658e-07	0.264365	0.991	0.971	0.002329	3	TMEM160
ORMDL2	1.81353e-07	0.2784	0.91	0.722	0.00365191	3	ORMDL2
PIN1	1.94678e-07	0.286239	0.991	0.948	0.00392023	3	PIN1
PSMD8	2.00356e-07	0.27328	0.991	0.926	0.00403456	3	PSMD8
ARL4A	2.25226e-07	0.267132	0.883	0.774	0.00453538	3	ARL4A
MLF2	2.58465e-07	0.253091	1	0.982	0.00520471	3	MLF2
UGP2	2.64743e-07	0.295416	0.865	0.7	0.00533113	3	UGP2
UBC1	2.83954e-07	0.380768	1	0.988	0.00571797	3	UBC
TUBG11	2.99963e-07	0.267236	0.982	0.821	0.00604036	3	TUBG1
MYL12B1	3.09593e-07	0.264966	1	0.977	0.00623427	3	MYL12B
PLEKHA5	3.38564e-07	0.275963	0.865	0.654	0.00681767	3	PLEKHA5
RUVBL1	3.4603e-07	0.257498	0.874	0.684	0.006968	3	RUVBL1
RNF5	3.97214e-07	0.25557	0.955	0.813	0.00799869	3	RNF5
NUDT11	4.19098e-07	0.254833	0.991	0.856	0.00843938	3	NUDT1
CMC21	4.38304e-07	0.280272	0.829	0.628	0.00882614	3	CMC2
DNAJA11	5.0232e-07	0.306087	1	0.979	0.0101152	3	DNAJA1
HNRNPC	5.77188e-07	0.268221	1	0.978	0.0116228	3	HNRNPC
TECR	6.30317e-07	0.280349	0.991	0.97	0.0126927	3	TECR
ZFAND2A1	1.03782e-06	0.366613	0.928	0.822	0.0208986	3	ZFAND2A
CCT5	1.50318e-06	0.330531	0.901	0.731	0.0302696	3	CCT5
HMG20B	1.50344e-06	0.307037	0.91	0.809	0.0302748	3	HMG20B
TCP1	1.68004e-06	0.256881	0.955	0.894	0.0338309	3	TCP1
ALKBH7	1.94233e-06	0.257573	0.964	0.939	0.0391126	3	ALKBH7
PSMB7	2.25882e-06	0.260313	0.991	0.933	0.0454859	3	PSMB7
TSPAN13	3.38317e-06	0.286177	1	0.978	0.0681269	3	TSPAN13
CCNL1	6.31048e-06	0.295998	1	0.949	0.127074	3	CCNL1
HSPH11	1.02915e-05	0.283197	0.982	0.953	0.20724	3	HSPH1
MARCKS	1.0384e-05	0.263009	0.973	0.914	0.209102	3	MARCKS
CKB	1.20027e-05	0.250225	1	0.99	0.241699	3	CKB
CITED21	2.30337e-05	0.361226	0.91	0.736	0.46383	3	CITED2
CPE	2.65809e-05	0.278404	0.613	0.377	0.535259	3	CPE
NFIB	3.15322e-05	0.250344	0.568	0.374	0.634964	3	NFIB
CCT7	4.62293e-05	0.287946	0.928	0.76	0.93092	3	CCT7
IER51	5.58965e-05	0.310568	0.919	0.78	1	3	IER5
CCT6A	6.01315e-05	0.281599	0.982	0.896	1	3	CCT6A
ID2	0.000151941	0.29132	0.982	0.962	1	3	ID2
LBH	0.000222422	0.330181	0.793	0.596	1	3	LBH
SERTAD1	0.000231353	0.255933	0.838	0.708	1	3	SERTAD1
GADD45A1	0.000360909	0.462913	0.973	0.852	1	3	GADD45A
RHOB	0.000363952	0.320184	0.991	0.967	1	3	RHOB
DUSP11	0.000610739	0.290159	0.928	0.844	1	3	DUSP1
HSPA1B1	0.00079665	0.262338	0.973	0.926	1	3	HSPA1B
EMX2	0.00110138	0.294993	0.514	0.362	1	3	EMX2
HSPA1A1	0.00120525	0.364585	0.991	0.993	1	3	HSPA1A
SSTR2	0.00281968	0.285801	0.486	0.33	1	3	SSTR2
ISG151	0.00392182	0.297892	0.883	0.924	1	3	ISG15
MX1	0.00439007	0.325878	0.838	0.766	1	3	MX1
HLA-DQA2	1.89387e-157	1.95051	0.683	0.007	3.81368e-153	4	HLA-DQA2
DAB2	3.37342e-154	1.64819	0.61	0.004	6.79305e-150	4	DAB2
LY96	1.4825e-149	1.70753	0.756	0.013	2.98532e-145	4	LY96
MEF2C	4.03244e-135	1.40403	0.634	0.008	8.12013e-131	4	MEF2C
HLA-DRB5	6.19188e-135	2.75468	0.78	0.018	1.24686e-130	4	HLA-DRB5
CTSC	6.16953e-132	2.11551	0.732	0.015	1.24236e-127	4	CTSC
MPEG1	9.01943e-128	1.37361	0.537	0.004	1.81624e-123	4	MPEG1
PYCARD	8.73669e-127	1.27849	0.683	0.013	1.75931e-122	4	PYCARD
TPM4	1.74089e-119	1.76971	0.805	0.027	3.50563e-115	4	TPM4
GSTP1	1.93283e-116	2.38576	0.951	0.046	3.89214e-112	4	GSTP1
EPB41L2	2.42444e-116	1.00117	0.512	0.005	4.8821e-112	4	EPB41L2
CD38	2.96548e-115	0.707482	0.537	0.007	5.97159e-111	4	CD38
APBB1IP	9.13826e-115	0.677351	0.537	0.007	1.84017e-110	4	APBB1IP
HLA-DQA1	5.48925e-114	2.45688	0.732	0.021	1.10537e-109	4	HLA-DQA1
SH3BGRL	2.17697e-112	1.5029	0.829	0.032	4.38377e-108	4	SH3BGRL
AXL	4.69004e-111	0.946758	0.463	0.004	9.44433e-107	4	AXL
GYPC	1.9269e-104	2.17179	0.902	0.048	3.88021e-100	4	GYPC
FGL2	6.24018e-104	1.22385	0.585	0.013	1.25658e-99	4	FGL2
GLIPR1	3.06088e-102	1.08953	0.683	0.021	6.1637e-98	4	GLIPR1
SERPING1	6.43851e-102	1.7118	0.537	0.01	1.29652e-97	4	SERPING1
RAB32	1.14551e-101	1.30664	0.512	0.008	2.30671e-97	4	RAB32
SLC7A7	1.46752e-101	0.653627	0.415	0.003	2.95515e-97	4	SLC7A7
LDHB	1.16071e-100	1.51443	0.756	0.03	2.33733e-96	4	LDHB
SPI1	1.47666e-100	1.53947	0.756	0.03	2.97355e-96	4	SPI1
GPR34	1.80437e-99	0.901264	0.39	0.002	3.63346e-95	4	GPR34
SLFN11	2.41331e-99	0.447553	0.39	0.002	4.85969e-95	4	SLFN11
RCSD1	4.93842e-99	0.688001	0.537	0.01	9.94449e-95	4	RCSD1
IQGAP2	1.21383e-98	0.80662	0.463	0.006	2.4443e-94	4	IQGAP2
TFEC	8.50362e-98	0.470403	0.366	0.001	1.71237e-93	4	TFEC
FPR3	6.95099e-97	0.743666	0.415	0.004	1.39972e-92	4	FPR3
HLA-DOA	2.05794e-95	0.695575	0.439	0.005	4.14408e-91	4	HLA-DOA
C1orf162	2.24788e-95	1.25029	0.561	0.013	4.52655e-91	4	C1orf162
HNMT	5.23413e-95	0.933522	0.463	0.007	1.054e-90	4	HNMT
IFI16	2.15694e-94	1.0544	0.61	0.018	4.34343e-90	4	IFI16
PLEK	3.62773e-93	1.41097	0.634	0.021	7.30516e-89	4	PLEK
DOCK2	1.66823e-92	0.502297	0.415	0.004	3.35932e-88	4	DOCK2
LINC00152	7.79531e-92	1.34748	0.683	0.027	1.56974e-87	4	LINC00152
TGFBI	7.8791e-92	1.10611	0.439	0.006	1.58661e-87	4	TGFBI
LY86	1.22761e-91	0.806875	0.463	0.007	2.47204e-87	4	LY86
TLR4	1.52218e-90	0.610525	0.341	0.001	3.06522e-86	4	TLR4
PLBD1	1.58926e-90	0.501143	0.341	0.001	3.20029e-86	4	PLBD1
RAB31	1.6435e-90	0.895345	0.585	0.017	3.30951e-86	4	RAB31
GPR65	4.48478e-90	0.783043	0.512	0.011	9.031e-86	4	GPR65
CSF1R	3.03541e-89	1.18692	0.488	0.01	6.1124e-85	4	CSF1R
FUOM	1.39632e-88	0.853453	0.561	0.015	2.81176e-84	4	FUOM
EPB41L3	1.9317e-88	0.703501	0.439	0.007	3.88986e-84	4	EPB41L3
ARL4C	2.3131e-86	2.02282	0.659	0.027	4.65789e-82	4	ARL4C
C2	9.85861e-86	1.19543	0.463	0.009	1.98523e-81	4	C2
CD4	1.70174e-85	0.999939	0.512	0.013	3.4268e-81	4	CD4
BCAT1	3.75309e-85	0.610681	0.341	0.002	7.5576e-81	4	BCAT1
EVI2B	1.94949e-84	0.906181	0.561	0.017	3.92569e-80	4	EVI2B
CTSZ	1.24223e-83	3.23912	0.854	0.058	2.50147e-79	4	CTSZ
RNASE6	1.85832e-83	1.1408	0.512	0.013	3.7421e-79	4	RNASE6
CCR1	2.57748e-83	0.668237	0.317	0.001	5.19027e-79	4	CCR1
SPG20	2.57748e-83	0.370056	0.317	0.001	5.19027e-79	4	SPG20
SLC46A3	4.12052e-83	0.378799	0.317	0.001	8.29749e-79	4	SLC46A3
MSN	5.55454e-83	0.924698	0.561	0.018	1.11852e-78	4	MSN
ITGAX	7.50567e-83	0.544729	0.366	0.004	1.51142e-78	4	ITGAX
LILRB2	1.19455e-81	0.66285	0.415	0.007	2.40547e-77	4	LILRB2
NCKAP1L	3.32859e-81	0.634436	0.512	0.014	6.70278e-77	4	NCKAP1L
HCLS1	8.81552e-81	1.2953	0.756	0.044	1.77518e-76	4	HCLS1
SQRDL	3.15491e-79	0.574142	0.439	0.009	6.35305e-75	4	SQRDL
NCF4	9.76054e-79	0.6739	0.415	0.007	1.96548e-74	4	NCF4
NCF2	2.93784e-78	0.56398	0.39	0.006	5.91593e-74	4	NCF2
CD180	5.083e-78	0.310961	0.317	0.002	1.02356e-73	4	CD180
LILRB1	6.72371e-78	0.444883	0.317	0.002	1.35395e-73	4	LILRB1
MS4A4A	1.92682e-77	1.4844	0.488	0.013	3.88003e-73	4	MS4A4A
CPVL	7.23017e-77	1.40109	0.439	0.01	1.45594e-72	4	CPVL
CLEC2B	7.44037e-77	0.709594	0.439	0.01	1.49827e-72	4	CLEC2B
TNFSF13B	6.55474e-76	1.12642	0.463	0.012	1.31993e-71	4	TNFSF13B
LGALS9	1.18151e-75	1.33351	0.683	0.037	2.37921e-71	4	LGALS9
FAM26F	1.2481e-75	1.31398	0.512	0.016	2.51329e-71	4	FAM26F
SLCO2B1	2.82417e-75	1.11901	0.366	0.005	5.68703e-71	4	SLCO2B1
IL18	3.98425e-75	0.593327	0.39	0.007	8.02308e-71	4	IL18
KYNU	4.5158e-75	0.566273	0.366	0.005	9.09347e-71	4	KYNU
C10orf54	4.9854e-75	1.21498	0.634	0.03	1.00391e-70	4	C10orf54
CD53	7.50766e-75	1.5051	0.634	0.03	1.51182e-70	4	CD53
CASP4	2.71361e-74	0.637313	0.439	0.01	5.4644e-70	4	CASP4
TGFBR2	1.532e-73	0.959724	0.488	0.015	3.08499e-69	4	TGFBR2
ITGB2	2.02692e-73	2.28629	0.756	0.051	4.08162e-69	4	ITGB2
CYBB	3.55757e-73	0.893116	0.415	0.009	7.16387e-69	4	CYBB
BLVRA	4.65679e-73	1.00461	0.488	0.015	9.37739e-69	4	BLVRA
LILRB4	2.15916e-72	1.30502	0.39	0.007	4.3479e-68	4	LILRB4
MRC2	2.15916e-72	0.669364	0.39	0.007	4.3479e-68	4	MRC2
CCRL2	6.96281e-72	0.553432	0.366	0.006	1.4021e-67	4	CCRL2
STX11	8.35519e-72	0.856488	0.439	0.011	1.68248e-67	4	STX11
MS4A7	2.46813e-71	2.87967	0.585	0.027	4.97007e-67	4	MS4A7
PMP22	5.76201e-71	0.767212	0.293	0.002	1.1603e-66	4	PMP22
PDPN	5.76201e-71	0.481559	0.293	0.002	1.1603e-66	4	PDPN
GPNMB	5.55155e-70	2.592	0.561	0.024	1.11791e-65	4	GPNMB
ACP5	4.68087e-69	1.55322	0.512	0.019	9.42587e-65	4	ACP5
HACD4	1.25573e-68	0.484247	0.366	0.007	2.52867e-64	4	HACD4
OTOA	4.55817e-68	2.0932	0.463	0.015	9.17879e-64	4	OTOA
RUNX3	1.05136e-67	0.661531	0.439	0.013	2.11713e-63	4	RUNX3
MSR1	3.62432e-67	1.54385	0.39	0.009	7.2983e-63	4	MSR1
EPSTI1	5.68163e-67	0.573815	0.39	0.009	1.14411e-62	4	EPSTI1
MS4A6A	6.40991e-67	2.20974	0.488	0.018	1.29076e-62	4	MS4A6A
ADAP2	8.98391e-67	1.23239	0.488	0.018	1.80909e-62	4	ADAP2
GPSM3	1.4231e-66	1.54783	0.756	0.059	2.86569e-62	4	GPSM3
TREM2	1.98467e-66	0.629225	0.293	0.003	3.99652e-62	4	TREM2
CNN2	2.13821e-66	1.16391	0.659	0.041	4.30571e-62	4	CNN2
DOCK8	4.18274e-66	0.448453	0.366	0.007	8.42278e-62	4	DOCK8
A2M	4.21522e-66	1.84363	0.512	0.021	8.48819e-62	4	A2M
CD72	4.49257e-66	1.01225	0.512	0.021	9.04669e-62	4	CD72
GAS7	1.55669e-65	0.397651	0.317	0.004	3.13471e-61	4	GAS7
PTGS2	1.66488e-65	0.704818	0.317	0.004	3.35257e-61	4	PTGS2
ANO6	2.25225e-65	0.405727	0.317	0.004	4.53535e-61	4	ANO6
FCGR3A	2.31582e-65	1.84664	0.488	0.018	4.66337e-61	4	FCGR3A
LST1	2.80664e-65	2.19232	0.707	0.051	5.65173e-61	4	LST1
PTPRC	7.16002e-65	1.1622	0.683	0.046	1.44181e-60	4	PTPRC
TGFB1	1.20254e-64	1.05324	0.707	0.051	2.42156e-60	4	TGFB1
QKI	3.24877e-64	0.788485	0.415	0.012	6.54205e-60	4	QKI
LRRC25	6.06675e-64	0.376662	0.268	0.002	1.22166e-59	4	LRRC25
ST8SIA4	6.30539e-64	0.428766	0.268	0.002	1.26972e-59	4	ST8SIA4
CMKLR1	6.30539e-64	0.376582	0.268	0.002	1.26972e-59	4	CMKLR1
GMFG	6.52095e-64	1.33681	0.732	0.057	1.31312e-59	4	GMFG
DNAJC15	9.48792e-64	0.885523	0.732	0.057	1.91058e-59	4	DNAJC15
CD86	2.40391e-63	0.692276	0.366	0.008	4.84075e-59	4	CD86
MT1F	1.34679e-62	1.1238	0.341	0.007	2.71203e-58	4	MT1F
VCAM1	1.4297e-62	1.44523	0.341	0.007	2.87899e-58	4	VCAM1
HVCN1	1.47304e-62	0.434031	0.341	0.007	2.96627e-58	4	HVCN1
FLI1	2.30013e-62	0.537112	0.39	0.01	4.63178e-58	4	FLI1
DOK2	2.97679e-62	0.862195	0.415	0.013	5.99436e-58	4	DOK2
PARVG	2.27584e-61	0.721575	0.463	0.018	4.58286e-57	4	PARVG
CELF2	4.10787e-61	0.806905	0.488	0.021	8.27201e-57	4	CELF2
NCF1	9.16653e-60	1.14631	0.61	0.038	1.84586e-55	4	NCF1
CYBA	1.85659e-59	3.46338	0.976	0.145	3.73862e-55	4	CYBA
CD163	3.73401e-59	0.760245	0.317	0.006	7.51917e-55	4	CD163
FAM198B	5.88464e-59	0.545317	0.317	0.006	1.18499e-54	4	FAM198B
ECHDC1	6.41111e-59	0.46322	0.366	0.01	1.291e-54	4	ECHDC1
FCGR2A	7.05933e-59	1.39125	0.463	0.019	1.42154e-54	4	FCGR2A
TAGAP	7.12207e-59	0.51645	0.366	0.01	1.43417e-54	4	TAGAP
C3AR1	1.07533e-58	0.403988	0.293	0.004	2.16539e-54	4	C3AR1
LGALS3	1.07734e-58	2.09363	0.707	0.057	2.16944e-54	4	LGALS3
PILRA	8.98579e-58	0.809922	0.439	0.017	1.80947e-53	4	PILRA
SCIMP	1.1153e-57	0.778909	0.439	0.017	2.24587e-53	4	SCIMP
BTK	1.47658e-57	0.470315	0.439	0.017	2.97339e-53	4	BTK
GIMAP4	1.70981e-57	0.707546	0.341	0.008	3.44305e-53	4	GIMAP4
CLEC7A	2.01587e-57	0.686565	0.341	0.008	4.05935e-53	4	CLEC7A
2022-03-01	2.37646e-57	0.435882	0.341	0.008	4.78547e-53	4	2022-03-01
FABP3	2.65186e-57	0.781313	0.341	0.008	5.34005e-53	4	FABP3
CD84	3.72367e-57	0.869795	0.463	0.02	7.49835e-53	4	CD84
HLA-DQB1	4.81774e-56	2.53675	0.756	0.075	9.70149e-52	4	HLA-DQB1
CD48	9.51485e-56	0.98821	0.512	0.027	1.91601e-51	4	CD48
MYC	9.84634e-56	0.564004	0.293	0.005	1.98276e-51	4	MYC
TRIP6	8.54117e-55	0.471516	0.366	0.011	1.71994e-50	4	TRIP6
ABI3	8.992e-55	0.862086	0.512	0.028	1.81072e-50	4	ABI3
VAMP5	1.24483e-54	1.29181	0.634	0.049	2.50671e-50	4	VAMP5
S100A10	4.1831e-54	2.47886	0.805	0.092	8.42351e-50	4	S100A10
FYB	5.17068e-54	1.2112	0.488	0.025	1.04122e-49	4	FYB
MDFIC	1.11758e-53	0.455931	0.317	0.007	2.25046e-49	4	MDFIC
HLA-DMB	1.2914e-53	1.90147	0.707	0.067	2.60049e-49	4	HLA-DMB
AIF1	2.78558e-53	2.85605	0.683	0.061	5.60933e-49	4	AIF1
CD14	3.02889e-53	1.04523	0.488	0.026	6.09928e-49	4	CD14
SELL	3.72167e-53	0.640898	0.341	0.01	7.49433e-49	4	SELL
ARHGDIB	4.15535e-53	2.23136	0.829	0.105	8.36763e-49	4	ARHGDIB
EBI3	6.68717e-53	0.541883	0.293	0.006	1.3466e-48	4	EBI3
MBP	7.30273e-53	0.3999	0.293	0.006	1.47055e-48	4	MBP
SLC8A1	1.03828e-52	0.320147	0.293	0.006	2.09079e-48	4	SLC8A1
CD300LF	1.16737e-52	0.419623	0.293	0.006	2.35073e-48	4	CD300LF
GIMAP1	2.32828e-52	0.357641	0.268	0.004	4.68845e-48	4	GIMAP1
ICAM1	2.6797e-52	0.795931	0.537	0.033	5.3961e-48	4	ICAM1
CD37	1.40487e-51	1.91964	0.756	0.084	2.82898e-47	4	CD37
IGSF6	1.78746e-51	2.07488	0.512	0.031	3.59942e-47	4	IGSF6
PLAU	1.79781e-51	1.12331	0.439	0.021	3.62025e-47	4	PLAU
TBC1D9	1.94645e-51	0.40752	0.317	0.008	3.91956e-47	4	TBC1D9
SELPLG	4.79284e-51	0.601448	0.439	0.021	9.65135e-47	4	SELPLG
IRF8	6.38527e-51	1.30237	0.683	0.066	1.2858e-46	4	IRF8
EVI2A	6.61834e-51	0.533968	0.341	0.01	1.33273e-46	4	EVI2A
CD302	2.94634e-50	0.545425	0.39	0.015	5.93304e-46	4	CD302
HCK	6.87219e-50	0.797072	0.415	0.018	1.38385e-45	4	HCK
HAVCR2	1.9281e-49	0.479672	0.317	0.009	3.88262e-45	4	HAVCR2
SAMSN1	7.43753e-49	0.673479	0.415	0.019	1.49769e-44	4	SAMSN1
LCP1	1.22196e-48	1.7228	0.732	0.083	2.46066e-44	4	LCP1
HLA-F	4.51876e-48	0.723029	0.439	0.023	9.09943e-44	4	HLA-F
CLIC2	1.09534e-47	0.489874	0.341	0.012	2.20568e-43	4	CLIC2
ARHGAP25	1.98384e-47	0.3577	0.317	0.01	3.99486e-43	4	ARHGAP25
CAPG	4.63515e-47	1.12695	0.463	0.027	9.33379e-43	4	CAPG
TNFRSF1B	7.02107e-47	0.741225	0.488	0.031	1.41383e-42	4	TNFRSF1B
ENTPD1	8.57711e-47	0.328269	0.268	0.006	1.72717e-42	4	ENTPD1
DOCK10	1.17029e-46	0.336588	0.268	0.006	2.35661e-42	4	DOCK10
TNFRSF1A	3.19321e-46	0.661591	0.439	0.024	6.43016e-42	4	TNFRSF1A
PRKCB	3.97161e-46	0.537276	0.341	0.013	7.99763e-42	4	PRKCB
GBP2	1.00214e-45	0.467947	0.293	0.008	2.01802e-41	4	GBP2
FOLR2	1.12657e-45	2.29345	0.488	0.032	2.26858e-41	4	FOLR2
GABARAPL1	1.31891e-45	0.621451	0.317	0.01	2.65588e-41	4	GABARAPL1
KLHL6	2.58897e-45	0.603187	0.39	0.018	5.21341e-41	4	KLHL6
ARHGAP15	5.42862e-45	0.363576	0.366	0.015	1.09316e-40	4	ARHGAP15
GOLIM4	5.54556e-45	0.503802	0.39	0.018	1.11671e-40	4	GOLIM4
SH3KBP1	7.74899e-45	0.758909	0.512	0.037	1.56041e-40	4	SH3KBP1
IL10RA	1.26522e-44	0.913044	0.61	0.058	2.54777e-40	4	IL10RA
FAM20A	6.58274e-44	0.477288	0.293	0.009	1.32557e-39	4	FAM20A
HLA-DPA1	8.84208e-44	4.22752	0.927	0.188	1.78053e-39	4	HLA-DPA1
TNFSF12	1.12482e-43	0.501191	0.293	0.009	2.26504e-39	4	TNFSF12
TIMP1	1.50795e-43	2.73558	0.585	0.055	3.03656e-39	4	TIMP1
RGS1	2.61644e-43	2.40639	0.732	0.097	5.26872e-39	4	RGS1
TMEM37	3.01927e-43	0.843498	0.341	0.014	6.07991e-39	4	TMEM37
GATM	4.03342e-43	0.661304	0.341	0.014	8.1221e-39	4	GATM
ZNF655	4.56581e-43	0.431035	0.341	0.014	9.19417e-39	4	ZNF655
BCL2A1	6.63909e-43	1.00382	0.463	0.031	1.33691e-38	4	BCL2A1
LSP1	1.6176e-42	1.87222	0.659	0.076	3.25736e-38	4	LSP1
LCP2	3.10502e-42	0.774048	0.39	0.021	6.25257e-38	4	LCP2
ZFP36L1	3.30457e-42	2.24507	0.829	0.142	6.65441e-38	4	ZFP36L1
MID1IP1	4.96847e-42	0.316649	0.268	0.007	1.0005e-37	4	MID1IP1
YBX3	1.37728e-41	1.51818	0.561	0.051	2.77343e-37	4	YBX3
CST3	3.94182e-41	4.6494	0.78	0.125	7.93763e-37	4	CST3
LYZ	1.07933e-40	3.17451	0.585	0.06	2.17345e-36	4	LYZ
DOK3	1.84608e-40	0.607719	0.439	0.029	3.71745e-36	4	DOK3
IFI27L2	1.91153e-40	1.08213	0.78	0.114	3.84924e-36	4	IFI27L2
SAMD9L	1.98979e-40	0.397333	0.293	0.01	4.00684e-36	4	SAMD9L
SLA	2.72455e-40	0.387751	0.293	0.01	5.48642e-36	4	SLA
CD300A	2.73209e-40	0.431723	0.268	0.008	5.5016e-36	4	CD300A
CARD16	2.75622e-40	0.680133	0.39	0.022	5.5502e-36	4	CARD16
HLA-DRB1	1.12748e-39	4.15474	0.878	0.184	2.27041e-35	4	HLA-DRB1
APOBEC3C	2.43967e-39	0.370856	0.317	0.013	4.91277e-35	4	APOBEC3C
DHRS3	2.65894e-39	0.809392	0.415	0.027	5.3543e-35	4	DHRS3
MAP3K8	3.94223e-39	0.881134	0.634	0.075	7.93847e-35	4	MAP3K8
MMP14	6.79159e-39	0.490698	0.293	0.011	1.36762e-34	4	MMP14
DPYD	1.26988e-38	0.353415	0.293	0.011	2.55715e-34	4	DPYD
DAPP1	1.8127e-38	0.444793	0.268	0.009	3.65023e-34	4	DAPP1
FCER1G	2.25556e-38	2.96645	0.585	0.065	4.54202e-34	4	FCER1G
MT1E	2.00037e-37	1.03366	0.293	0.012	4.02815e-33	4	MT1E
LAPTM5	2.07411e-37	2.98996	0.78	0.141	4.17664e-33	4	LAPTM5
MIR4435-2HG	3.54096e-37	1.09377	0.61	0.073	7.13043e-33	4	MIR4435-2HG
CCL18	5.97934e-37	2.77673	0.366	0.021	1.20406e-32	4	CCL18
CD68	3.54389e-36	4.00327	0.683	0.103	7.13632e-32	4	CD68
SLAMF7	3.97474e-36	0.549581	0.293	0.013	8.00394e-32	4	SLAMF7
ANXA1	4.34048e-36	1.23799	0.585	0.066	8.74043e-32	4	ANXA1
TES	5.81979e-36	0.398096	0.293	0.013	1.17193e-31	4	TES
LIPA	6.12926e-36	2.81748	0.659	0.094	1.23425e-31	4	LIPA
ENG	7.07692e-36	0.552869	0.317	0.015	1.42508e-31	4	ENG
GNG2	8.54547e-36	0.646072	0.415	0.03	1.7208e-31	4	GNG2
HLA-DMA	1.374e-35	2.71192	0.805	0.162	2.76682e-31	4	HLA-DMA
CTSS	2.00526e-35	2.35511	0.707	0.116	4.03799e-31	4	CTSS
HLA-DPB1	2.25166e-35	4.68176	0.878	0.215	4.53417e-31	4	HLA-DPB1
SMARCA2	3.85412e-35	0.427683	0.268	0.01	7.76103e-31	4	SMARCA2
ADA	1.1806e-34	0.373824	0.293	0.013	2.37737e-30	4	ADA
SRGN	2.53491e-34	3.00672	0.829	0.185	5.10454e-30	4	SRGN
TNFAIP3	5.40581e-34	1.90836	0.561	0.067	1.08857e-29	4	TNFAIP3
C1QC	1.59635e-33	4.53204	0.512	0.055	3.21457e-29	4	C1QC
MIR4458HG	3.16958e-33	0.477791	0.39	0.028	6.38259e-29	4	MIR4458HG
LRMP	7.56194e-33	1.15009	0.39	0.029	1.52275e-28	4	LRMP
ARHGAP9	2.12216e-32	0.288112	0.268	0.012	4.27338e-28	4	ARHGAP9
CPM	4.492e-32	0.746088	0.463	0.045	9.04554e-28	4	CPM
ZEB2	4.89499e-32	0.934195	0.512	0.058	9.85704e-28	4	ZEB2
PFKFB3	6.37772e-32	0.688699	0.39	0.03	1.28428e-27	4	PFKFB3
JDP2	7.4113e-32	0.339701	0.317	0.018	1.49241e-27	4	JDP2
RP5-1171I10.5	3.87026e-31	0.690376	0.341	0.023	7.79353e-27	4	RP5-1171I10.5
TYROBP	4.03851e-31	4.13568	0.634	0.102	8.13234e-27	4	TYROBP
MAN2A1	6.12862e-31	0.40978	0.39	0.032	1.23412e-26	4	MAN2A1
RAC2	7.49956e-31	1.18865	0.512	0.06	1.51019e-26	4	RAC2
SERPINA1	1.29215e-30	0.696336	0.293	0.016	2.60199e-26	4	SERPINA1
TRIM22	1.64032e-30	0.440813	0.293	0.016	3.30312e-26	4	TRIM22
IL16	2.67467e-30	0.483819	0.341	0.024	5.38597e-26	4	IL16
BIRC3	3.14616e-30	1.59436	0.439	0.044	6.33542e-26	4	BIRC3
LAIR1	5.12174e-30	0.733411	0.415	0.038	1.03137e-25	4	LAIR1
LRP1	1.38611e-29	1.25489	0.537	0.072	2.79121e-25	4	LRP1
XAF1	2.52585e-29	0.363796	0.317	0.021	5.08629e-25	4	XAF1
CFD	2.95431e-29	3.31163	0.585	0.09	5.9491e-25	4	CFD
RPL39L	4.7582e-29	0.302241	0.268	0.014	9.58158e-25	4	RPL39L
WAS	2.11884e-28	0.698194	0.39	0.035	4.26671e-24	4	WAS
HPSE	3.42324e-28	0.404176	0.268	0.015	6.89337e-24	4	HPSE
VIM	3.73151e-28	3.88085	0.854	0.268	7.51414e-24	4	VIM
ITGAL	5.15583e-28	0.259345	0.268	0.015	1.03823e-23	4	ITGAL
NEU1	1.20872e-27	0.669841	0.415	0.042	2.43399e-23	4	NEU1
EVA1B	2.62951e-27	0.653505	0.439	0.049	5.29505e-23	4	EVA1B
CMTM3	2.80823e-27	0.857969	0.512	0.069	5.65493e-23	4	CMTM3
LMO2	2.88115e-27	1.26878	0.39	0.037	5.80177e-23	4	LMO2
CCL4L2	4.05566e-27	3.40935	0.634	0.119	8.16689e-23	4	CCL4L2
CXCL12	6.96976e-27	1.19675	0.317	0.024	1.4035e-22	4	CXCL12
PECAM1	1.52823e-26	0.640554	0.341	0.028	3.0774e-22	4	PECAM1
FERMT3	1.63982e-26	1.10502	0.61	0.111	3.30212e-22	4	FERMT3
FAM49B	2.48434e-26	1.50117	0.756	0.197	5.00272e-22	4	FAM49B
HLA-DRA	3.38938e-26	5.014	0.854	0.304	6.8252e-22	4	HLA-DRA
HLA-E	6.54247e-25	2.64799	0.976	0.62	1.31746e-20	4	HLA-E
C1QB	8.35733e-25	5.07314	0.561	0.098	1.68292e-20	4	C1QB
LYN	8.56266e-25	1.02558	0.634	0.131	1.72426e-20	4	LYN
CYBRD1	8.79382e-25	0.954196	0.512	0.079	1.77081e-20	4	CYBRD1
IFITM2	1.01954e-24	1.4005	0.561	0.097	2.05305e-20	4	IFITM2
GNB4	1.23102e-24	0.536124	0.39	0.042	2.4789e-20	4	GNB4
GPR183	1.3872e-24	1.37171	0.317	0.027	2.7934e-20	4	GPR183
ELL2	2.94279e-24	0.72832	0.488	0.072	5.9259e-20	4	ELL2
ADAM9	3.91334e-24	0.609305	0.439	0.057	7.88029e-20	4	ADAM9
RAB20	9.24316e-24	0.702854	0.366	0.038	1.86129e-19	4	RAB20
JCHAIN	1.35814e-23	3.01466	0.317	0.028	2.73488e-19	4	JCHAIN
B2M	1.49594e-23	2.37842	1	1	3.01237e-19	4	B2M
CTSH	1.78431e-23	1.73816	0.78	0.253	3.59306e-19	4	CTSH
MYO1F	1.87545e-23	0.555232	0.39	0.044	3.77658e-19	4	MYO1F
ITGAV	2.04059e-23	0.437883	0.268	0.019	4.10913e-19	4	ITGAV
THEMIS2	3.21949e-23	0.709402	0.585	0.114	6.48308e-19	4	THEMIS2
SFT2D1	3.43437e-23	0.900693	0.756	0.223	6.91579e-19	4	SFT2D1
IGF1	4.53423e-23	1.08593	0.415	0.052	9.13058e-19	4	IGF1
CD74	4.93009e-23	5.37272	0.951	0.711	9.92772e-19	4	CD74
HLA-B	6.00543e-23	2.13675	1	0.914	1.20931e-18	4	HLA-B
IL1B	3.01307e-22	2.13863	0.415	0.055	6.06742e-18	4	IL1B
ADGRE5	3.3349e-22	0.592787	0.366	0.041	6.71549e-18	4	ADGRE5
SERPINB1	4.42843e-22	1.00954	0.634	0.147	8.91752e-18	4	SERPINB1
TMEM106A	4.84106e-22	0.453002	0.268	0.021	9.74844e-18	4	TMEM106A
ST6GAL1	7.18073e-22	0.419787	0.293	0.025	1.44598e-17	4	ST6GAL1
FAM49A	8.28012e-22	0.477042	0.317	0.03	1.66737e-17	4	FAM49A
PTPRE	1.01045e-21	0.623492	0.415	0.056	2.03474e-17	4	PTPRE
BLNK	1.43901e-21	0.485751	0.341	0.036	2.89774e-17	4	BLNK
CTSL	1.73577e-21	1.72826	0.561	0.117	3.49532e-17	4	CTSL
APOBEC3G	2.55192e-21	0.317118	0.293	0.026	5.1388e-17	4	APOBEC3G
NAMPT	2.58425e-21	1.52958	0.805	0.313	5.2039e-17	4	NAMPT
IL18BP	2.65967e-21	0.729369	0.366	0.044	5.35577e-17	4	IL18BP
CPQ	3.35269e-21	0.533657	0.317	0.032	6.75132e-17	4	CPQ
LAT2	1.83718e-20	0.642802	0.39	0.052	3.69953e-16	4	LAT2
TNFRSF14	2.20144e-20	0.794747	0.61	0.145	4.43303e-16	4	TNFRSF14
TMSB4X	4.86988e-20	2.10845	1	1	9.80649e-16	4	TMSB4X
LGALS1	7.0046e-20	3.4262	0.805	0.348	1.41052e-15	4	LGALS1
TYMP	1.26495e-19	1.78572	0.756	0.277	2.54722e-15	4	TYMP
ACTR3	1.42021e-19	1.34578	0.829	0.381	2.85988e-15	4	ACTR3
CCDC69	1.92029e-19	0.714599	0.463	0.08	3.8669e-15	4	CCDC69
CCL3L3	3.10751e-19	3.29729	0.439	0.074	6.25759e-15	4	CCL3L3
TPP1	3.47891e-19	1.43924	0.78	0.316	7.00548e-15	4	TPP1
HCST	3.6029e-19	1.85914	0.585	0.144	7.25515e-15	4	HCST
HMOX1	6.15129e-19	1.34795	0.537	0.119	1.23868e-14	4	HMOX1
TBC1D4	7.85671e-19	0.286447	0.268	0.025	1.58211e-14	4	TBC1D4
GRN	8.02673e-19	3.019	0.902	0.514	1.61634e-14	4	GRN
APOL3	9.63413e-19	0.365279	0.317	0.037	1.94002e-14	4	APOL3
CAST	1.17244e-18	0.812379	0.683	0.211	2.36095e-14	4	CAST
LYL1	1.41432e-18	0.48451	0.341	0.044	2.84801e-14	4	LYL1
SH3BGRL3	1.5914e-18	1.32103	0.951	0.978	3.2046e-14	4	SH3BGRL3
SIRPA	2.04087e-18	0.710054	0.439	0.077	4.10969e-14	4	SIRPA
C1QA	2.10722e-18	4.93144	0.512	0.111	4.2433e-14	4	C1QA
A1BG	2.78552e-18	0.424149	0.341	0.044	5.6092e-14	4	A1BG
HLA-C	3.0889e-18	1.86909	1	0.962	6.22012e-14	4	HLA-C
TMEM86A	4.66061e-18	0.414484	0.341	0.045	9.38506e-14	4	TMEM86A
ERAP1	5.14839e-18	0.323699	0.268	0.027	1.03673e-13	4	ERAP1
PTGER4	6.44043e-18	0.554623	0.293	0.032	1.29691e-13	4	PTGER4
SLC40A1	7.03019e-18	3.32061	0.561	0.14	1.41567e-13	4	SLC40A1
MT1X	7.2897e-18	1.62504	0.561	0.134	1.46793e-13	4	MT1X
PLIN2	9.75154e-18	1.05139	0.61	0.167	1.96367e-13	4	PLIN2
PLA2G7	1.37451e-17	1.61305	0.463	0.091	2.76784e-13	4	PLA2G7
EMILIN2	1.45384e-17	0.538587	0.317	0.04	2.92759e-13	4	EMILIN2
CCL3	1.71362e-17	4.2599	0.585	0.159	3.45072e-13	4	CCL3
RNASET2	2.10522e-17	2.42457	0.732	0.294	4.23928e-13	4	RNASET2
TPT1	2.48306e-17	1.21896	1	1	5.00014e-13	4	TPT1
C15orf48	2.62532e-17	1.27293	0.366	0.055	5.2866e-13	4	C15orf48
TMSB10	2.82228e-17	1.84668	0.976	1	5.68323e-13	4	TMSB10
CTSA	3.15358e-17	1.04396	0.634	0.195	6.35037e-13	4	CTSA
CAT	3.86037e-17	0.606993	0.415	0.072	7.77363e-13	4	CAT
CD83	4.92038e-17	2.12281	0.78	0.364	9.90817e-13	4	CD83
SERF2	6.8059e-17	1.27864	1	1	1.3705e-12	4	SERF2
ACP2	8.701e-17	0.666194	0.463	0.095	1.75212e-12	4	ACP2
S100A9	1.51034e-16	1.21289	0.317	0.043	3.04137e-12	4	S100A9
ANXA11	1.52716e-16	0.942585	0.707	0.278	3.07524e-12	4	ANXA11
LPXN	1.56847e-16	0.758374	0.415	0.076	3.15843e-12	4	LPXN
RIN3	1.5757e-16	0.373695	0.268	0.029	3.17298e-12	4	RIN3
NFKB1	2.80271e-16	0.820617	0.463	0.1	5.64381e-12	4	NFKB1
NPL	2.82902e-16	1.05181	0.439	0.088	5.6968e-12	4	NPL
OSTF1	3.28443e-16	1.0984	0.756	0.336	6.61386e-12	4	OSTF1
TPST2	3.80014e-16	0.37076	0.366	0.058	7.65234e-12	4	TPST2
FEZ1	5.14242e-16	0.377352	0.293	0.036	1.03553e-11	4	FEZ1
CMTM7	5.31029e-16	0.548283	0.561	0.15	1.06933e-11	4	CMTM7
ARPC2	5.36056e-16	1.57808	0.976	0.981	1.07946e-11	4	ARPC2
HERPUD1	5.76274e-16	1.69237	0.902	0.683	1.16044e-11	4	HERPUD1
PDIA3	7.31883e-16	1.21097	0.854	0.491	1.47379e-11	4	PDIA3
CAP1	8.21371e-16	1.36679	0.854	0.552	1.65399e-11	4	CAP1
PNRC1	1.2745e-15	1.34947	0.951	0.733	2.56647e-11	4	PNRC1
DUSP2	1.52841e-15	2.13998	0.707	0.29	3.07776e-11	4	DUSP2
DCTD	1.64281e-15	0.375527	0.268	0.032	3.30813e-11	4	DCTD
GM2A	1.95535e-15	0.799931	0.488	0.117	3.93748e-11	4	GM2A
ANXA2	2.0438e-15	2.2453	0.732	0.341	4.11559e-11	4	ANXA2
ACTB1	2.18597e-15	1.8383	1	1	4.4019e-11	4	ACTB
ARPC1B	2.27453e-15	1.71515	0.927	0.858	4.58022e-11	4	ARPC1B
WIPF1	2.91647e-15	0.987162	0.561	0.161	5.8729e-11	4	WIPF1
ENO1	3.15076e-15	1.43155	0.902	0.709	6.34468e-11	4	ENO1
SLC15A3	3.16758e-15	0.691182	0.366	0.063	6.37857e-11	4	SLC15A3
NUCB1	5.09284e-15	0.970407	0.683	0.278	1.02555e-10	4	NUCB1
ATP6V0E1	5.64287e-15	1.4027	0.902	0.751	1.13631e-10	4	ATP6V0E1
SNX3	6.83023e-15	1.18321	0.951	0.899	1.3754e-10	4	SNX3
PLA2G15	7.96371e-15	0.507199	0.39	0.074	1.60365e-10	4	PLA2G15
MGAT1	1.56684e-14	1.13309	0.829	0.522	3.15514e-10	4	MGAT1
TSPO	3.00977e-14	1.1519	0.707	0.318	6.06078e-10	4	TSPO
PRDM1	3.02729e-14	1.0412	0.366	0.068	6.09605e-10	4	PRDM1
ABCA1	4.09146e-14	0.917274	0.512	0.145	8.23897e-10	4	ABCA1
SGK1	4.60819e-14	1.47938	0.707	0.33	9.27951e-10	4	SGK1
LINC00877	5.31116e-14	0.295295	0.268	0.035	1.06951e-09	4	LINC00877
SH2B3	5.57874e-14	0.619607	0.439	0.103	1.12339e-09	4	SH2B3
NFKBIA	5.65569e-14	2.44875	0.854	0.681	1.13889e-09	4	NFKBIA
ACTR2	6.36383e-14	0.940901	0.829	0.563	1.28148e-09	4	ACTR2
CD99	6.92786e-14	1.51903	0.829	0.56	1.39506e-09	4	CD99
CAPZB	1.11737e-13	1.29363	0.854	0.756	2.25004e-09	4	CAPZB
GPR137B	1.2986e-13	0.798177	0.561	0.181	2.61499e-09	4	GPR137B
SASH3	1.36712e-13	0.438808	0.268	0.037	2.75297e-09	4	SASH3
ASAH1	1.40126e-13	2.55628	0.659	0.285	2.82171e-09	4	ASAH1
CD164	1.4728e-13	1.13466	0.829	0.555	2.96577e-09	4	CD164
STX7	1.74397e-13	0.707615	0.732	0.363	3.51184e-09	4	STX7
NRP2	2.03091e-13	0.461655	0.317	0.053	4.08965e-09	4	NRP2
RASGEF1B	2.29086e-13	0.59035	0.317	0.053	4.61311e-09	4	RASGEF1B
DAPK1	2.49105e-13	0.646443	0.439	0.106	5.01623e-09	4	DAPK1
PFN1	3.14892e-13	1.60932	1	0.999	6.34099e-09	4	PFN1
CD44	3.44526e-13	0.762834	0.488	0.133	6.93772e-09	4	CD44
RASGRP3	3.53192e-13	0.494812	0.366	0.073	7.11223e-09	4	RASGRP3
IFNGR1	3.74154e-13	0.66037	0.561	0.183	7.53435e-09	4	IFNGR1
AHNAK	4.75957e-13	0.826193	0.512	0.155	9.58435e-09	4	AHNAK
GLRX	5.3744e-13	0.984142	0.707	0.338	1.08224e-08	4	GLRX
TACC1	6.04047e-13	0.783035	0.78	0.446	1.21637e-08	4	TACC1
MFSD1	7.64836e-13	1.421	0.634	0.274	1.54015e-08	4	MFSD1
CD52	8.21629e-13	1.86804	0.512	0.158	1.65451e-08	4	CD52
PLAUR	8.23346e-13	1.06213	0.463	0.124	1.65797e-08	4	PLAUR
PLEKHA2	8.58854e-13	0.588759	0.463	0.125	1.72947e-08	4	PLEKHA2
CEBPA	9.29925e-13	0.46824	0.341	0.065	1.87259e-08	4	CEBPA
MYADM	1.04557e-12	0.794753	0.488	0.138	2.10547e-08	4	MYADM
SEPP1	1.05667e-12	3.67566	0.61	0.249	2.12783e-08	4	SEPP1
RP11-386I14.4	1.24649e-12	0.499013	0.341	0.066	2.51007e-08	4	RP11-386I14.4
SYPL1	1.7109e-12	0.797816	0.537	0.176	3.44524e-08	4	SYPL1
CD40	1.98619e-12	0.742543	0.512	0.159	3.9996e-08	4	CD40
FNDC3B	2.17013e-12	0.479247	0.463	0.124	4.37e-08	4	FNDC3B
DRAM1	2.24585e-12	0.631703	0.366	0.078	4.52247e-08	4	DRAM1
LAMTOR1	2.37469e-12	0.854694	0.902	0.845	4.78192e-08	4	LAMTOR1
YBX1	2.71006e-12	1.10328	0.976	1	5.45725e-08	4	YBX1
PIK3AP1	2.9287e-12	0.491649	0.317	0.058	5.89752e-08	4	PIK3AP1
FXYD5	3.10939e-12	1.27729	0.707	0.362	6.26138e-08	4	FXYD5
NR4A3	3.40756e-12	1.03691	0.585	0.219	6.86181e-08	4	NR4A3
CORO1A	3.55522e-12	2.0723	0.634	0.285	7.15915e-08	4	CORO1A
PRCP	3.72491e-12	0.917994	0.512	0.164	7.50086e-08	4	PRCP
ARPC4	4.45066e-12	1.00999	0.854	0.635	8.96229e-08	4	ARPC4
CCL4	4.89437e-12	4.17729	0.561	0.218	9.8558e-08	4	CCL4
KCTD12	6.00049e-12	0.965216	0.463	0.136	1.20832e-07	4	KCTD12
PTK2B	9.47083e-12	0.298127	0.268	0.043	1.90714e-07	4	PTK2B
CXCL16	1.62949e-11	1.01931	0.683	0.364	3.2813e-07	4	CXCL16
HLA-A	1.74623e-11	1.42308	0.976	0.982	3.51639e-07	4	HLA-A
CECR1	2.08339e-11	0.944799	0.488	0.158	4.19531e-07	4	CECR1
ATP6V1B2	2.30307e-11	0.596565	0.512	0.172	4.63769e-07	4	ATP6V1B2
RHOG	2.4107e-11	1.14597	0.707	0.407	4.85442e-07	4	RHOG
CTSD	2.52942e-11	4.97794	0.683	0.406	5.09349e-07	4	CTSD
PTAFR	3.17672e-11	0.314118	0.268	0.045	6.39696e-07	4	PTAFR
OAZ1	3.34555e-11	0.828542	1	1	6.73693e-07	4	OAZ1
RNPEPL1	3.48275e-11	0.51853	0.537	0.195	7.01321e-07	4	RNPEPL1
RNH1	3.51423e-11	1.21468	0.805	0.601	7.07661e-07	4	RNH1
RP11-138A9.1	3.54825e-11	0.334386	0.317	0.063	7.14511e-07	4	RP11-138A9.1
PSAP	4.48531e-11	3.52867	0.854	0.838	9.03208e-07	4	PSAP
RILPL2	6.10137e-11	0.968368	0.537	0.206	1.22863e-06	4	RILPL2
RAB42	7.26155e-11	0.368929	0.268	0.047	1.46226e-06	4	RAB42
C5AR1	7.56578e-11	0.698318	0.415	0.115	1.52352e-06	4	C5AR1
ARSA	1.11155e-10	0.40471	0.293	0.057	2.23832e-06	4	ARSA
CD47	1.38649e-10	0.805118	0.634	0.295	2.79198e-06	4	CD47
PGK1	1.39994e-10	0.683316	0.951	0.765	2.81907e-06	4	PGK1
CTSB	1.41082e-10	4.74781	0.707	0.474	2.84097e-06	4	CTSB
ALDOA	1.66049e-10	0.98961	0.927	0.96	3.34373e-06	4	ALDOA
LPP	1.70012e-10	0.9018	0.463	0.15	3.42354e-06	4	LPP
CD82	2.33501e-10	0.643991	0.463	0.154	4.70201e-06	4	CD82
UFM1	2.50733e-10	0.676545	0.707	0.407	5.04901e-06	4	UFM1
GBP1	3.41236e-10	0.87802	0.366	0.092	6.87146e-06	4	GBP1
LAMP1	3.96281e-10	1.30284	0.659	0.394	7.97991e-06	4	LAMP1
HES1	5.55387e-10	2.02261	0.634	0.324	1.11838e-05	4	HES1
SWAP70	5.73989e-10	0.907214	0.537	0.22	1.15584e-05	4	SWAP70
ITGB5	6.18959e-10	0.494625	0.317	0.072	1.2464e-05	4	ITGB5
TMC8	7.06689e-10	0.372209	0.268	0.052	1.42306e-05	4	TMC8
REL	8.30734e-10	1.22735	0.78	0.636	1.67285e-05	4	REL
LRRC8C	8.31595e-10	0.305159	0.293	0.061	1.67458e-05	4	LRRC8C
S100A4	9.25319e-10	1.82632	0.439	0.145	1.86331e-05	4	S100A4
INPP5D	9.46349e-10	0.521769	0.341	0.084	1.90566e-05	4	INPP5D
NUPR1	1.0037e-09	1.22169	0.341	0.085	2.02115e-05	4	NUPR1
HEXA	1.1351e-09	1.00559	0.61	0.332	2.28576e-05	4	HEXA
KARS	1.3254e-09	0.65206	0.683	0.383	2.66896e-05	4	KARS
BASP1	1.43055e-09	1.34858	0.707	0.438	2.8807e-05	4	BASP1
PPT1	1.46897e-09	1.21106	0.707	0.462	2.95806e-05	4	PPT1
DUSP12	1.58086e-09	1.50521	0.902	0.849	3.18338e-05	4	DUSP1
RP11-160E2.6	1.80831e-09	0.675423	0.366	0.101	3.64139e-05	4	RP11-160E2.6
NABP1	1.82223e-09	0.574128	0.439	0.143	3.66943e-05	4	NABP1
M6PR	1.99884e-09	0.828064	0.732	0.514	4.02507e-05	4	M6PR
VAMP8	2.06612e-09	1.69889	0.756	0.714	4.16055e-05	4	VAMP8
HSP90B11	2.2482e-09	1.06088	0.854	0.779	4.52719e-05	4	HSP90B1
RHOA	2.35064e-09	0.86788	0.976	0.962	4.73349e-05	4	RHOA
EEF1A1	2.51386e-09	1.15469	1	1	5.06216e-05	4	EEF1A1
ADM	2.69513e-09	0.748525	0.561	0.231	5.42718e-05	4	ADM
PRR13	2.89186e-09	0.848068	0.829	0.737	5.82334e-05	4	PRR13
MBNL1	3.19717e-09	0.727418	0.634	0.339	6.43815e-05	4	MBNL1
SLC48A1	3.23894e-09	0.432376	0.317	0.076	6.52226e-05	4	SLC48A1
PLEKHB2	3.83348e-09	0.824126	0.561	0.272	7.71947e-05	4	PLEKHB2
LAP3	3.88339e-09	0.713002	0.634	0.332	7.81999e-05	4	LAP3
PPP1R18	4.86622e-09	0.715195	0.78	0.543	9.79912e-05	4	PPP1R18
NPC2	5.49583e-09	2.27226	0.951	0.937	0.000110669	4	NPC2
IER3	7.26174e-09	2.44771	0.634	0.397	0.00014623	4	IER3
IFI44L	7.49687e-09	0.524283	0.268	0.058	0.000150965	4	IFI44L
MYL12A	8.01305e-09	0.928574	0.951	0.914	0.000161359	4	MYL12A
ARAP1	8.21987e-09	0.374056	0.341	0.091	0.000165523	4	ARAP1
CDC42	8.38539e-09	0.571539	0.902	0.875	0.000168857	4	CDC42
FAM96A	9.13175e-09	0.646717	0.732	0.535	0.000183886	4	FAM96A
TSC22D3	9.13531e-09	0.878539	0.707	0.473	0.000183958	4	TSC22D3
PLTP	1.06995e-08	0.798958	0.39	0.125	0.000215456	4	PLTP
SLC22A18	1.14688e-08	0.387996	0.341	0.094	0.000230946	4	SLC22A18
OS9	1.31452e-08	0.812695	0.488	0.201	0.000264704	4	OS9
SUCLG2	1.40528e-08	0.46171	0.512	0.206	0.000282981	4	SUCLG2
GNS	1.40843e-08	0.944163	0.537	0.257	0.000283615	4	GNS
ITM2B	1.47089e-08	2.33147	0.878	0.886	0.000296194	4	ITM2B
UBE2D3	1.48023e-08	0.616313	0.902	0.952	0.000298075	4	UBE2D3
SDF4	1.52442e-08	0.693622	0.78	0.576	0.000306972	4	SDF4
SNAP23	1.59893e-08	0.533415	0.488	0.195	0.000321976	4	SNAP23
COX7C	2.2859e-08	0.594312	1	0.998	0.000460312	4	COX7C
PAG1	2.34229e-08	0.406323	0.366	0.112	0.000471668	4	PAG1
ZNF331	2.43359e-08	1.19437	0.707	0.473	0.000490053	4	ZNF331
PPM1K	2.53147e-08	0.433877	0.317	0.084	0.000509763	4	PPM1K
SLC16A3	2.65346e-08	0.622945	0.439	0.167	0.000534326	4	SLC16A3
NOP10	2.74898e-08	0.853967	0.951	0.903	0.000553563	4	NOP10
FRMD4A	2.81667e-08	0.306078	0.293	0.07	0.000567192	4	FRMD4A
RIPK2	3.33113e-08	0.459987	0.488	0.196	0.000670789	4	RIPK2
ATP6V0D1	3.63643e-08	0.73822	0.659	0.44	0.000732268	4	ATP6V0D1
NR3C1	3.68024e-08	0.492292	0.488	0.2	0.00074109	4	NR3C1
ERP44	3.86889e-08	0.668795	0.659	0.382	0.000779078	4	ERP44
TXN	5.71969e-08	1.13314	0.902	0.992	0.00115177	4	TXN
APOE	5.93716e-08	5.63599	0.537	0.286	0.00119557	4	APOE
CMTM6	6.20692e-08	0.745532	0.78	0.696	0.00124989	4	CMTM6
SDCBP	6.30775e-08	1.29629	0.78	0.779	0.00127019	4	SDCBP
UCP2	7.01258e-08	1.6307	0.78	0.808	0.00141212	4	UCP2
SLC31A2	7.23318e-08	0.488125	0.366	0.114	0.00145655	4	SLC31A2
RNF149	8.66398e-08	0.512225	0.512	0.236	0.00174467	4	RNF149
PLCG2	8.70655e-08	0.515699	0.512	0.221	0.00175324	4	PLCG2
BLVRB	8.95597e-08	1.86797	0.732	0.592	0.00180346	4	BLVRB
MVP	9.0127e-08	0.37601	0.341	0.103	0.00181489	4	MVP
RENBP	9.57669e-08	0.463882	0.341	0.103	0.00192846	4	RENBP
MAPKAPK3	1.00517e-07	0.388017	0.366	0.117	0.00202411	4	MAPKAPK3
PRKACB	1.03062e-07	0.684558	0.439	0.181	0.00207535	4	PRKACB
SERPINB9	1.19879e-07	0.390526	0.293	0.078	0.00241401	4	SERPINB9
FUCA1	1.26538e-07	0.990076	0.463	0.203	0.00254809	4	FUCA1
RELB	1.26863e-07	0.353419	0.366	0.119	0.00255465	4	RELB
EPAS1	1.40957e-07	0.399045	0.293	0.079	0.00283844	4	EPAS1
CD55	1.47155e-07	0.628137	0.39	0.137	0.00296327	4	CD55
ZFP36	1.51733e-07	1.29609	0.927	0.91	0.00305544	4	ZFP36
LTB	1.53188e-07	1.65366	0.268	0.066	0.00308474	4	LTB
RGCC	1.55842e-07	0.661293	0.268	0.068	0.0031382	4	RGCC
NR4A2	1.6128e-07	1.60175	0.732	0.607	0.0032477	4	NR4A2
RGL1	1.68216e-07	0.3316	0.293	0.08	0.00338737	4	RGL1
PABPC4	2.22792e-07	0.77352	0.707	0.538	0.00448635	4	PABPC4
HDDC2	2.36717e-07	0.454815	0.439	0.181	0.00476677	4	HDDC2
LACTB	2.65325e-07	0.42462	0.317	0.095	0.00534284	4	LACTB
TAOK3	2.79277e-07	0.592853	0.488	0.223	0.0056238	4	TAOK3
CFLAR	2.92831e-07	0.780323	0.732	0.579	0.00589673	4	CFLAR
SNX1	3.26564e-07	0.433283	0.512	0.24	0.00657602	4	SNX1
AP1S2	3.62191e-07	0.847139	0.61	0.393	0.00729344	4	AP1S2
APLP2	4.73241e-07	1.00757	0.732	0.641	0.00952965	4	APLP2
UBE2J1	4.81802e-07	0.847459	0.659	0.43	0.00970205	4	UBE2J1
PPIB	4.96082e-07	0.652323	0.878	0.832	0.00998959	4	PPIB
SAT1	5.09678e-07	1.80882	1	0.987	0.0102634	4	SAT1
LAMP2	5.12842e-07	1.02399	0.537	0.304	0.0103271	4	LAMP2
DBI	5.60832e-07	1.01059	0.78	0.859	0.0112935	4	DBI
ESD	6.67122e-07	0.79429	0.683	0.516	0.0134338	4	ESD
BLOC1S6	7.08027e-07	0.505981	0.61	0.397	0.0142575	4	BLOC1S6
GAA	7.66772e-07	0.980445	0.537	0.317	0.0154405	4	GAA
TLN1	9.08101e-07	0.655633	0.683	0.513	0.0182864	4	TLN1
RAP1A	1.12658e-06	0.807834	0.659	0.487	0.022686	4	RAP1A
ZFP36L2	1.29819e-06	1.01958	0.78	0.732	0.0261416	4	ZFP36L2
CREG1	1.36332e-06	1.82509	0.61	0.456	0.0274532	4	CREG1
CTA-384D8.34	1.39531e-06	0.328183	0.268	0.074	0.0280973	4	CTA-384D8.34
BHLHE40	1.42354e-06	1.05089	0.512	0.282	0.0286658	4	BHLHE40
PHACTR1	1.44535e-06	0.76179	0.659	0.493	0.0291051	4	PHACTR1
MT2A1	1.52811e-06	2.13152	0.707	0.555	0.0307715	4	MT2A
NBL1	1.67488e-06	0.776832	0.268	0.077	0.033727	4	NBL1
S100A11	1.68735e-06	1.89894	0.732	0.749	0.0339782	4	S100A11
C4orf3	1.6879e-06	0.712061	0.78	0.718	0.0339892	4	C4orf3
TAPBPL	1.758e-06	0.258078	0.268	0.076	0.0354008	4	TAPBPL
PYURF	1.81507e-06	0.555174	0.732	0.569	0.0365501	4	PYURF
CNDP2	1.81705e-06	0.486381	0.537	0.29	0.0365899	4	CNDP2
CXCL8	1.87668e-06	2.12864	0.537	0.305	0.0377906	4	CXCL8
CD81	1.9105e-06	0.79124	0.707	0.587	0.0384718	4	CD81
LRRFIP1	1.9914e-06	0.850586	0.683	0.554	0.0401009	4	LRRFIP1
LGMN	2.06716e-06	3.09324	0.683	0.618	0.0416264	4	LGMN
SOD2	2.06871e-06	1.44432	0.659	0.576	0.0416576	4	SOD2
TAPBP	2.11671e-06	0.70186	0.732	0.577	0.0426242	4	TAPBP
ATP6V1H	2.29657e-06	0.580944	0.537	0.3	0.0462461	4	ATP6V1H
IRF5	2.46478e-06	0.308915	0.293	0.092	0.0496333	4	IRF5
EDEM1	2.73248e-06	0.402118	0.268	0.079	0.0550239	4	EDEM1
DARS	3.06705e-06	0.516543	0.634	0.441	0.0617613	4	DARS
NCOA4	3.1743e-06	0.846326	0.707	0.572	0.0639209	4	NCOA4
RPL12	3.24842e-06	0.527464	1	1	0.0654134	4	RPL12
CAPZA2	3.53054e-06	0.550058	0.659	0.503	0.0710946	4	CAPZA2
BRK1	3.61487e-06	0.549026	0.951	0.962	0.0727927	4	BRK1
PDGFC	3.78787e-06	0.313851	0.293	0.092	0.0762763	4	PDGFC
SMPDL3A	3.94544e-06	0.541329	0.341	0.127	0.0794494	4	SMPDL3A
EIF3D	4.20755e-06	0.511055	0.805	0.706	0.0847274	4	EIF3D
TRIM14	4.25193e-06	0.357347	0.317	0.112	0.0856211	4	TRIM14
PICALM	5.06504e-06	0.534395	0.561	0.358	0.101995	4	PICALM
CEBPD	5.80129e-06	1.23866	0.659	0.555	0.116821	4	CEBPD
KDM6B	5.94207e-06	0.813696	0.707	0.597	0.119655	4	KDM6B
OXA1L	6.00572e-06	0.561943	0.659	0.513	0.120937	4	OXA1L
LITAF	6.28725e-06	1.1162	0.756	0.756	0.126606	4	LITAF
FMNL1	7.13689e-06	0.540017	0.415	0.187	0.143716	4	FMNL1
DPYSL2	7.37211e-06	0.622659	0.659	0.561	0.148452	4	DPYSL2
CALR	7.54444e-06	1.11614	0.951	0.926	0.151922	4	CALR
LNPEP	7.89834e-06	0.363747	0.317	0.114	0.159049	4	LNPEP
CAPZA1	8.00885e-06	0.661116	0.732	0.659	0.161274	4	CAPZA1
GPX1	8.13765e-06	2.07865	0.976	0.987	0.163868	4	GPX1
MTMR14	8.23225e-06	0.501362	0.463	0.238	0.165773	4	MTMR14
MKNK1	8.31787e-06	0.464736	0.463	0.236	0.167497	4	MKNK1
CORO1B	8.46303e-06	0.721078	0.61	0.485	0.17042	4	CORO1B
SLC43A2	8.59112e-06	0.470767	0.61	0.417	0.172999	4	SLC43A2
IL32	9.07964e-06	0.916066	0.268	0.086	0.182837	4	IL32
GGA2	9.13237e-06	0.689899	0.585	0.393	0.183898	4	GGA2
MYH9	9.17018e-06	0.635119	0.634	0.488	0.18466	4	MYH9
TXNIP	1.00056e-05	0.626621	0.683	0.488	0.201483	4	TXNIP
ARPC5	1.05534e-05	0.666529	0.902	0.937	0.212514	4	ARPC5
CCNH	1.06195e-05	0.352764	0.268	0.085	0.213846	4	CCNH
CNPY3	1.10304e-05	0.72977	0.707	0.647	0.222118	4	CNPY3
FCGRT	1.1984e-05	2.36016	0.756	0.782	0.241321	4	FCGRT
PTPN6	1.24047e-05	0.524376	0.561	0.356	0.249794	4	PTPN6
UNC93B1	1.48109e-05	0.541522	0.585	0.398	0.298248	4	UNC93B1
ATP6AP2	1.62811e-05	0.779903	0.61	0.451	0.327852	4	ATP6AP2
DBNL	1.65933e-05	0.492407	0.805	0.721	0.334139	4	DBNL
RAP2B	1.73991e-05	0.49651	0.512	0.304	0.350365	4	RAP2B
CD591	1.7932e-05	1.15348	0.585	0.441	0.361096	4	CD59
SEC31A	1.84753e-05	0.5587	0.512	0.313	0.372036	4	SEC31A
PAPD4	1.85033e-05	0.319888	0.415	0.191	0.3726	4	PAPD4
COMMD6	2.04684e-05	0.612812	0.902	0.946	0.412173	4	COMMD6
SZRD1	2.08123e-05	0.437152	0.512	0.308	0.419097	4	SZRD1
COPS2	2.21343e-05	0.397015	0.415	0.204	0.445719	4	COPS2
TCF7L2	2.27707e-05	0.41099	0.317	0.125	0.458534	4	TCF7L2
NAAA	2.41225e-05	0.415769	0.366	0.159	0.485755	4	NAAA
NDUFA10	2.61965e-05	0.438225	0.512	0.297	0.52752	4	NDUFA10
C1orf54	2.90059e-05	0.681584	0.488	0.293	0.584093	4	C1orf54
KPNA3	3.1969e-05	0.430719	0.463	0.25	0.643761	4	KPNA3
ZMIZ1	3.29966e-05	0.349101	0.415	0.204	0.664453	4	ZMIZ1
HPS1	3.34311e-05	0.47864	0.537	0.358	0.673203	4	HPS1
RNF144B	3.36003e-05	0.390114	0.366	0.163	0.67661	4	RNF144B
SPPL2A	3.40409e-05	0.528566	0.463	0.279	0.685483	4	SPPL2A
GLB1	3.40714e-05	0.359437	0.293	0.108	0.686096	4	GLB1
HSPA5	3.48484e-05	0.661928	0.829	0.693	0.701743	4	HSPA5
PARVB	3.52113e-05	0.260652	0.317	0.124	0.70905	4	PARVB
TSPAN4	4.2945e-05	1.30223	0.61	0.545	0.864784	4	TSPAN4
ELF1	4.49967e-05	0.579611	0.537	0.35	0.906099	4	ELF1
ANXA5	4.55519e-05	0.593752	0.78	0.844	0.917278	4	ANXA5
HSPA82	4.59969e-05	0.586709	0.976	0.983	0.92624	4	HSPA8
SSR1	4.64912e-05	0.50968	0.634	0.504	0.936193	4	SSR1
CRTAP	4.68417e-05	0.537638	0.488	0.299	0.943252	4	CRTAP
RSU1	4.91426e-05	0.554934	0.537	0.352	0.989584	4	RSU1
NAF1	5.08186e-05	0.49345	0.341	0.153	1	4	NAF1
CXCR4	5.33084e-05	0.727116	0.829	0.771	1	4	CXCR4
POLR2M	6.28154e-05	0.310437	0.317	0.128	1	4	POLR2M
GADD45B1	6.42515e-05	1.16779	0.829	0.816	1	4	GADD45B
SPCS3	6.48071e-05	0.481778	0.488	0.305	1	4	SPCS3
LDHA	6.59961e-05	1.01355	0.805	0.836	1	4	LDHA
MANBA	7.17499e-05	0.294081	0.268	0.097	1	4	MANBA
GIT2	7.22601e-05	0.432918	0.415	0.215	1	4	GIT2
HEXB	7.38926e-05	0.683481	0.634	0.516	1	4	HEXB
AP1B1	7.55919e-05	0.549368	0.463	0.27	1	4	AP1B1
WDR1	7.73173e-05	0.628709	0.756	0.766	1	4	WDR1
MOB1A	7.7771e-05	0.577574	0.707	0.628	1	4	MOB1A
EGR2	7.83072e-05	1.07478	0.463	0.277	1	4	EGR2
CLEC2D	7.90104e-05	0.36579	0.341	0.151	1	4	CLEC2D
PMAIP1	7.95999e-05	0.752359	0.585	0.373	1	4	PMAIP1
PHF11	8.41405e-05	0.338503	0.268	0.1	1	4	PHF11
NOTCH2	8.5677e-05	0.264748	0.293	0.118	1	4	NOTCH2
LIMS1	8.58518e-05	0.720387	0.537	0.368	1	4	LIMS1
ST3GAL5	9.24254e-05	0.380412	0.366	0.169	1	4	ST3GAL5
SERINC1	9.51179e-05	0.568486	0.561	0.422	1	4	SERINC1
RNASEH2C	9.75351e-05	0.484281	0.707	0.657	1	4	RNASEH2C
ZNF330	9.758e-05	0.454612	0.463	0.271	1	4	ZNF330
NR1H3	9.79633e-05	0.428913	0.293	0.118	1	4	NR1H3
HEBP1	9.87085e-05	0.387794	0.512	0.33	1	4	HEBP1
GALM	0.000102809	0.403937	0.341	0.156	1	4	GALM
SELM	0.00010377	0.855089	0.268	0.103	1	4	SELM
TRAM1	0.000105878	0.513188	0.756	0.706	1	4	TRAM1
FOXN3	0.000106855	0.367045	0.537	0.342	1	4	FOXN3
ABI1	0.00011463	0.507353	0.512	0.329	1	4	ABI1
OSTM1	0.000115521	0.338882	0.293	0.121	1	4	OSTM1
SGPP1	0.000115576	0.292031	0.268	0.1	1	4	SGPP1
FOSB	0.000116312	1.25184	0.805	0.855	1	4	FOSB
EHBP1L1	0.000123449	0.312451	0.366	0.179	1	4	EHBP1L1
TMEM123	0.000126057	0.64938	0.732	0.734	1	4	TMEM123
TPM3	0.000127382	0.74967	0.829	0.917	1	4	TPM3
ANXA6	0.000134174	0.44303	0.561	0.383	1	4	ANXA6
GDI2	0.000139945	0.691521	0.805	0.842	1	4	GDI2
ARPC3	0.000142392	0.475901	0.927	0.979	1	4	ARPC3
SYNGR2	0.000143275	0.756515	0.683	0.694	1	4	SYNGR2
POLD4	0.000148724	0.389929	0.317	0.138	1	4	POLD4
RSL24D1	0.000154592	0.5454	0.659	0.606	1	4	RSL24D1
GYG1	0.000154977	0.326334	0.366	0.178	1	4	GYG1
LSM10	0.000155195	0.4453	0.634	0.548	1	4	LSM10
SAMHD1	0.000159921	0.965737	0.561	0.465	1	4	SAMHD1
RBM3	0.000164838	0.463936	0.927	0.926	1	4	RBM3
BNIP3L	0.000174571	0.713084	0.537	0.41	1	4	BNIP3L
FNIP2	0.000176054	0.893582	0.512	0.387	1	4	FNIP2
GANAB	0.000179271	0.353704	0.415	0.235	1	4	GANAB
ETV5	0.000181121	0.342517	0.268	0.105	1	4	ETV5
TIMP2	0.000183665	1.07468	0.683	0.793	1	4	TIMP2
FTL	0.000185967	3.20686	1	1	1	4	FTL
PPM1M	0.000191408	0.279877	0.293	0.122	1	4	PPM1M
EIF3M	0.000192245	0.462888	0.732	0.635	1	4	EIF3M
DPP7	0.00019248	0.681164	0.78	0.811	1	4	DPP7
RPL22	0.000193666	0.481027	1	0.999	1	4	RPL22
GLG1	0.000211975	0.292253	0.366	0.183	1	4	GLG1
ADAM10	0.000218325	0.304515	0.366	0.183	1	4	ADAM10
NAGK	0.000224265	0.630372	0.634	0.565	1	4	NAGK
TGOLN2	0.000225526	0.622487	0.61	0.547	1	4	TGOLN2
MAF	0.00022942	0.947207	0.488	0.358	1	4	MAF
SEMA4A	0.000253279	0.425246	0.341	0.172	1	4	SEMA4A
ARL6IP5	0.000259786	0.750166	0.683	0.653	1	4	ARL6IP5
APOC1	0.000262679	4.66868	0.512	0.427	1	4	APOC1
ZNF106	0.000275547	0.413351	0.61	0.482	1	4	ZNF106
IFRD1	0.000277417	0.458744	0.707	0.635	1	4	IFRD1
ALDH1A1	0.000280443	0.447086	0.39	0.206	1	4	ALDH1A1
SDHD	0.000312077	0.48888	0.61	0.477	1	4	SDHD
CLTC	0.00032048	0.465404	0.61	0.511	1	4	CLTC
ATP1B3	0.000320878	0.831802	0.707	0.731	1	4	ATP1B3
YME1L1	0.000337125	0.491757	0.756	0.678	1	4	YME1L1
MAFB	0.000361695	1.18547	0.585	0.521	1	4	MAFB
FNTA	0.00036943	0.461329	0.488	0.328	1	4	FNTA
CALU	0.000378492	0.494349	0.537	0.4	1	4	CALU
CRELD2	0.000394987	0.496318	0.561	0.45	1	4	CRELD2
JAK1	0.000406143	0.499882	0.61	0.58	1	4	JAK1
SCN1B	0.000421995	0.29824	0.268	0.112	1	4	SCN1B
VAC14	0.000432909	0.426893	0.366	0.192	1	4	VAC14
TNFAIP2	0.000441217	0.594094	0.61	0.518	1	4	TNFAIP2
HADHA	0.000470295	0.412016	0.756	0.718	1	4	HADHA
SDC3	0.000517513	0.815205	0.415	0.271	1	4	SDC3
TMED5	0.000520592	0.42892	0.439	0.285	1	4	TMED5
TRADD	0.000525699	0.319806	0.317	0.153	1	4	TRADD
GNG5	0.00053597	0.448709	0.951	0.939	1	4	GNG5
EEF1D	0.00056074	0.42332	1	0.997	1	4	EEF1D
PXK	0.000591167	0.293302	0.268	0.115	1	4	PXK
SCAMP2	0.000635584	0.692192	0.585	0.524	1	4	SCAMP2
RNF130	0.000672188	1.14771	0.659	0.774	1	4	RNF130
2022-09-02	0.000709783	0.416975	0.683	0.643	1	4	2022-09-02
DMXL2	0.000714309	0.392701	0.293	0.14	1	4	DMXL2
LAMTOR4	0.000718774	0.434654	0.951	0.954	1	4	LAMTOR4
RHBDF2	0.000777102	0.286198	0.341	0.178	1	4	RHBDF2
ARRB2	0.000787697	0.64604	0.585	0.533	1	4	ARRB2
GRB2	0.000806219	0.599008	0.683	0.698	1	4	GRB2
NFKBIZ	0.000834486	0.718464	0.463	0.323	1	4	NFKBIZ
NRP1	0.000862218	0.856334	0.439	0.308	1	4	NRP1
RAPGEF1	0.000885345	0.401172	0.39	0.237	1	4	RAPGEF1
ETNK1	0.000914789	0.345939	0.488	0.366	1	4	ETNK1
KCNMA1	0.000925251	0.644269	0.439	0.312	1	4	KCNMA1
CHCHD10	0.000960295	0.680164	0.805	0.898	1	4	CHCHD10
FEZ2	0.000963867	0.464835	0.366	0.218	1	4	FEZ2
PLEKHM2	0.000990032	0.298187	0.341	0.183	1	4	PLEKHM2
GNAI2	0.00101368	0.62373	0.756	0.874	1	4	GNAI2
RANBP2	0.00103756	0.595696	0.439	0.309	1	4	RANBP2
CANX	0.00103872	0.612403	0.659	0.627	1	4	CANX
ALDH2	0.00105739	0.491189	0.439	0.279	1	4	ALDH2
KIAA01011	0.00106021	0.56878	0.244	0.65	1	4	KIAA0101
SMIM19	0.00108228	0.305298	0.634	0.526	1	4	SMIM19
CYTIP	0.00110911	0.604701	0.415	0.272	1	4	CYTIP
TMEM30A	0.00116168	0.312783	0.39	0.238	1	4	TMEM30A
MCL1	0.00117138	0.511053	0.854	0.903	1	4	MCL1
ATP5F11	0.00120206	0.536458	0.78	0.77	1	4	ATP5F1
PLXND1	0.0012127	0.47334	0.341	0.192	1	4	PLXND1
TCIRG1	0.00123234	0.406343	0.39	0.234	1	4	TCIRG1
RGS2	0.00123964	0.806261	0.707	0.687	1	4	RGS2
EIF3E	0.00124318	0.564333	0.951	0.925	1	4	EIF3E
MCOLN1	0.00125132	1.35175	0.463	0.356	1	4	MCOLN1
STX12	0.00128629	0.314532	0.512	0.383	1	4	STX12
STX4	0.0013171	0.494885	0.439	0.288	1	4	STX4
ANXA4	0.00133594	0.443169	0.39	0.234	1	4	ANXA4
OGFRL1	0.00134777	0.329299	0.39	0.229	1	4	OGFRL1
FRMD4B	0.00136721	0.482204	0.268	0.128	1	4	FRMD4B
NSMAF	0.00137898	0.261674	0.268	0.123	1	4	NSMAF
VPS4A	0.00143377	0.268059	0.561	0.42	1	4	VPS4A
KMT2E	0.00143689	0.43229	0.683	0.678	1	4	KMT2E
LMBRD1	0.00148276	0.268707	0.293	0.145	1	4	LMBRD1
SIPA1	0.0015346	0.37862	0.366	0.21	1	4	SIPA1
TSC22D4	0.00154005	0.35612	0.488	0.371	1	4	TSC22D4
AMDHD2	0.00156807	0.413792	0.341	0.195	1	4	AMDHD2
WDR26	0.00157278	0.328295	0.488	0.364	1	4	WDR26
TMEM167A	0.00158179	0.421819	0.707	0.656	1	4	TMEM167A
CORO7	0.00158445	0.306537	0.341	0.186	1	4	CORO7
SNX2	0.00167525	0.40829	0.585	0.504	1	4	SNX2
SCP2	0.00176182	0.377221	0.78	0.77	1	4	SCP2
CREBRF	0.00183647	0.415605	0.39	0.24	1	4	CREBRF
SOAT1	0.00189694	0.328651	0.341	0.196	1	4	SOAT1
P4HB	0.00190379	0.418305	0.927	0.923	1	4	P4HB
CCDC107	0.00190408	0.518792	0.756	0.792	1	4	CCDC107
IL10RB	0.00192736	0.408012	0.537	0.441	1	4	IL10RB
THAP2	0.00193385	0.436716	0.439	0.31	1	4	THAP2
IFI30	0.00197019	0.707785	0.537	0.443	1	4	IFI30
SNX9	0.00197853	0.413181	0.39	0.249	1	4	SNX9
IFITM3	0.00198177	1.99215	0.585	0.569	1	4	IFITM3
AKAP13	0.00200747	0.447203	0.61	0.53	1	4	AKAP13
TMEM176B	0.0020655	1.11213	0.659	0.705	1	4	TMEM176B
GUSB	0.00214944	0.671584	0.488	0.397	1	4	GUSB
HK1	0.00219272	0.401701	0.366	0.225	1	4	HK1
DDOST	0.00223675	0.307303	0.683	0.639	1	4	DDOST
RPL27A	0.00235422	0.573448	1	1	1	4	RPL27A
DUSP22	0.00240293	0.274977	0.317	0.174	1	4	DUSP22
PDLIM2	0.00244094	0.510539	0.585	0.501	1	4	PDLIM2
ABCE1	0.00247753	0.25399	0.341	0.193	1	4	ABCE1
FNBP1	0.00248219	0.576841	0.561	0.541	1	4	FNBP1
EIF4B	0.00257142	0.468115	0.756	0.783	1	4	EIF4B
AMFR	0.00261627	0.315565	0.341	0.192	1	4	AMFR
EPS15	0.00265874	0.425931	0.39	0.258	1	4	EPS15
BMP2K	0.0027237	0.383547	0.317	0.181	1	4	BMP2K
TRABD	0.00280925	0.427989	0.439	0.322	1	4	TRABD
EEA1	0.00282052	0.459917	0.39	0.264	1	4	EEA1
BCAP29	0.00284555	0.318323	0.415	0.274	1	4	BCAP29
SERPINB6	0.00289663	0.632781	0.537	0.496	1	4	SERPINB6
KIAA1033	0.00297067	0.348549	0.366	0.224	1	4	KIAA1033
ADRBK2	0.00304335	0.298526	0.293	0.159	1	4	ADRBK2
FAM3C	0.00306353	0.607097	0.488	0.38	1	4	FAM3C
SMAP2	0.00322148	0.564036	0.537	0.492	1	4	SMAP2
SRPRA	0.00322995	0.272645	0.317	0.178	1	4	SRPRA
APOL6	0.00324683	0.323802	0.317	0.175	1	4	APOL6
TMEM256	0.00328224	0.344013	0.756	0.723	1	4	TMEM256
PGAM1	0.00329797	0.431726	0.756	0.824	1	4	PGAM1
PRMT9	0.00330479	0.649491	0.439	0.33	1	4	PRMT9
EFHD2	0.00333968	0.71479	0.561	0.491	1	4	EFHD2
LMAN2	0.00339406	0.295006	0.805	0.806	1	4	LMAN2
TRAPPC1	0.00344795	0.463627	0.78	0.853	1	4	TRAPPC1
IFNAR1	0.00355128	0.371202	0.561	0.478	1	4	IFNAR1
HM13	0.00359171	0.4061	0.659	0.642	1	4	HM13
ARL8B	0.00361998	0.309856	0.366	0.229	1	4	ARL8B
CAPN2	0.00367495	0.255142	0.317	0.179	1	4	CAPN2
IGLC2	0.00375008	7.70562	0.439	0.336	1	4	IGLC2
ARRDC3	0.00381089	0.371466	0.293	0.162	1	4	ARRDC3
EIF3F1	0.00390849	0.593308	0.854	0.929	1	4	EIF3F
PSMD7	0.00410859	0.299559	0.561	0.484	1	4	PSMD7
UBL3	0.00415247	0.260985	0.415	0.274	1	4	UBL3
TMEM248	0.00422543	0.369719	0.585	0.521	1	4	TMEM248
NCOA3	0.00425267	0.291761	0.341	0.209	1	4	NCOA3
KIAA0930	0.00428642	0.397616	0.293	0.16	1	4	KIAA0930
NCSTN	0.0043242	0.296988	0.415	0.286	1	4	NCSTN
DNASE2	0.00435693	0.490281	0.512	0.44	1	4	DNASE2
NAPA	0.0044028	0.290096	0.707	0.732	1	4	NAPA
CSK	0.00450432	0.618332	0.561	0.51	1	4	CSK
CYB5R4	0.00481748	0.278613	0.415	0.292	1	4	CYB5R4
STAT6	0.00486127	0.355777	0.366	0.235	1	4	STAT6
ALDH9A1	0.00492378	0.334548	0.415	0.288	1	4	ALDH9A1
VASP	0.00495144	0.44704	0.561	0.515	1	4	VASP
DOK1	0.00501105	0.32247	0.341	0.214	1	4	DOK1
MTCH2	0.00503287	0.42961	0.561	0.499	1	4	MTCH2
PDIA4	0.00506417	0.327803	0.732	0.699	1	4	PDIA4
TRIM69	0.005179	0.292967	0.39	0.265	1	4	TRIM69
TMBIM1	0.0053211	0.423472	0.439	0.337	1	4	TMBIM1
TM9SF2	0.00546036	0.345431	0.488	0.399	1	4	TM9SF2
PIK3IP1	0.00555013	0.324991	0.293	0.164	1	4	PIK3IP1
PLBD2	0.00560012	0.356234	0.317	0.194	1	4	PLBD2
ATL3	0.00569613	0.421212	0.415	0.312	1	4	ATL3
CPEB4	0.00574109	0.359397	0.341	0.221	1	4	CPEB4
DNAJB9	0.0058314	0.468596	0.488	0.409	1	4	DNAJB9
SNX5	0.0059072	0.467029	0.61	0.628	1	4	SNX5
LINC00116	0.00613095	0.435459	0.537	0.501	1	4	LINC00116
BIN1	0.00639175	0.467233	0.366	0.246	1	4	BIN1
CSRNP1	0.00662953	0.454174	0.585	0.549	1	4	CSRNP1
UBAP2L	0.00676579	0.286363	0.488	0.413	1	4	UBAP2L
CMPK1	0.00682312	0.325964	0.634	0.635	1	4	CMPK1
GHITM	0.0068242	0.477653	0.732	0.731	1	4	GHITM
KCNAB2	0.00685019	0.306005	0.317	0.192	1	4	KCNAB2
TMEM9B	0.00712974	0.362638	0.537	0.467	1	4	TMEM9B
NFKB2	0.00731238	0.387748	0.317	0.19	1	4	NFKB2
C9orf72	0.00741072	0.303706	0.366	0.245	1	4	C9orf72
RPS13	0.0074321	0.360383	1	1	1	4	RPS13
RRAGD	0.00752995	0.411567	0.39	0.285	1	4	RRAGD
ACAA1	0.00754554	0.350975	0.366	0.25	1	4	ACAA1
PLD3	0.00787426	2.13033	0.659	0.755	1	4	PLD3
MBD2	0.00792576	0.326889	0.415	0.308	1	4	MBD2
MMADHC	0.00799456	0.361554	0.61	0.58	1	4	MMADHC
SEL1L3	0.00816466	0.355516	0.39	0.274	1	4	SEL1L3
ZYX	0.00816827	0.412679	0.756	0.755	1	4	ZYX
NUDT21	0.00837687	0.426594	0.512	0.439	1	4	NUDT21
PCBP1	0.0083881	0.255983	0.951	0.964	1	4	PCBP1
SELT	0.00856395	0.485818	0.756	0.896	1	4	SELT
TWISTNB	0.00885092	1.19408	0.463	0.389	1	4	TWISTNB
TXNL1	0.00890459	0.386513	0.585	0.584	1	4	TXNL1
ICAM3	0.0089663	0.416718	0.268	0.152	1	4	ICAM3
CTNNB1	0.00908872	0.407144	0.488	0.423	1	4	CTNNB1
STK17B	0.00920108	0.602025	0.488	0.407	1	4	STK17B
MAP7D1	0.00928183	0.250961	0.512	0.423	1	4	MAP7D1
B4GALT1	0.00938119	0.285555	0.317	0.19	1	4	B4GALT1
RHOQ	0.00940272	0.330878	0.439	0.326	1	4	RHOQ
GRAMD4	0.00944447	0.341647	0.293	0.18	1	4	GRAMD4
OGFR	0.00950201	0.300699	0.537	0.464	1	4	OGFR
AZGP1	4.1475e-169	1.17218	0.765	0.004	8.35181e-165	5	AZGP1
BMX	5.44622e-160	2.78466	1	0.012	1.0967e-155	5	BMX
KLK11	1.22272e-145	0.961412	0.529	0.001	2.46219e-141	5	KLK11
GFI1B	2.0119e-132	0.542713	0.529	0.001	4.05136e-128	5	GFI1B
KLK12	2.82416e-121	1.15446	0.647	0.005	5.687e-117	5	KLK12
C11orf53	1.07783e-117	1.64146	0.882	0.014	2.17043e-113	5	C11orf53
RP11-111H13.1	2.44716e-115	0.365653	0.471	0.001	4.92785e-111	5	RP11-111H13.1
POU2F3	7.95435e-99	1.79884	0.941	0.023	1.60177e-94	5	POU2F3
EHF	3.97273e-95	1.18709	0.647	0.009	7.99988e-91	5	EHF
TPD52L1	6.75059e-89	1.2719	0.471	0.004	1.35937e-84	5	TPD52L1
HTR3E	9.03471e-89	0.748056	0.471	0.004	1.81932e-84	5	HTR3E
ALOX5	1.30341e-88	2.29497	1	0.032	2.62467e-84	5	ALOX5
RP11-430C7.5	1.98395e-88	0.340199	0.412	0.002	3.99508e-84	5	RP11-430C7.5
SH2D6	2.77293e-86	1.74791	0.882	0.024	5.58385e-82	5	SH2D6
RFPL1S	9.97427e-86	0.391644	0.529	0.006	2.00852e-81	5	RFPL1S
GRIP2	1.83854e-82	0.354906	0.471	0.004	3.70227e-78	5	GRIP2
KLK13	2.18946e-81	0.526772	0.353	0.001	4.40892e-77	5	KLK13
CAMP	2.18946e-81	0.461384	0.353	0.001	4.40892e-77	5	CAMP
PLA2G4A	2.18946e-81	0.388943	0.353	0.001	4.40892e-77	5	PLA2G4A
TRPM5	4.74679e-81	0.722661	0.529	0.007	9.55862e-77	5	TRPM5
GNAT3	1.59646e-75	0.456293	0.294	0.001	3.2148e-71	5	GNAT3
IL37	1.94395e-75	0.587108	0.294	0.001	3.91453e-71	5	IL37
KRT2	1.94395e-75	0.282727	0.294	0.001	3.91453e-71	5	KRT2
COL27A1	2.63897e-73	0.912155	0.529	0.008	5.31409e-69	5	COL27A1
CPB1	1.11713e-64	0.444891	0.294	0.001	2.24956e-60	5	CPB1
LHX6	1.45945e-64	1.12736	0.824	0.03	2.9389e-60	5	LHX6
PTGS1	1.02198e-60	0.594014	0.471	0.008	2.05795e-56	5	PTGS1
INHBB	4.89265e-59	0.443413	0.412	0.006	9.85233e-55	5	INHBB
OMG	6.53906e-59	0.393715	0.353	0.004	1.31677e-54	5	OMG
HEPACAM2	1.58924e-58	1.31548	0.824	0.034	3.20025e-54	5	HEPACAM2
LRRN2	1.59314e-57	0.599521	0.765	0.029	3.20811e-53	5	LRRN2
RP11-430C7.4	1.32267e-56	0.254743	0.294	0.002	2.66347e-52	5	RP11-430C7.4
RGS13	3.92454e-51	3.95953	0.882	0.05	7.90285e-47	5	RGS13
RP11-504A18.1	3.0493e-48	1.21214	0.471	0.012	6.14038e-44	5	RP11-504A18.1
SUCNR1	1.54414e-46	0.618447	0.353	0.006	3.10944e-42	5	SUCNR1
HOXC-AS1	1.98703e-46	0.273562	0.353	0.006	4.00128e-42	5	HOXC-AS1
LGALS31	8.77308e-46	3.1928	0.941	0.065	1.76664e-41	5	LGALS3
LINC00890	1.6874e-45	0.645774	0.294	0.004	3.39792e-41	5	LINC00890
PSD2	2.3124e-44	0.623682	0.529	0.017	4.65647e-40	5	PSD2
DAB1	2.43487e-44	0.433329	0.412	0.009	4.90311e-40	5	DAB1
SPIB	5.71735e-44	1.1181	0.765	0.042	1.1513e-39	5	SPIB
ARX	2.56028e-41	0.332379	0.294	0.004	5.15563e-37	5	ARX
ADH1C	3.17067e-41	0.436821	0.294	0.004	6.38477e-37	5	ADH1C
CDC42EP1	5.19352e-41	0.841148	0.647	0.03	1.04582e-36	5	CDC42EP1
EPHX4	1.31171e-39	0.434834	0.471	0.015	2.64138e-35	5	EPHX4
CRYM	6.03937e-38	3.13808	0.824	0.062	1.21615e-33	5	CRYM
SPTSSB	3.30692e-37	0.705474	0.412	0.012	6.65915e-33	5	SPTSSB
PRAME	3.03707e-34	0.29653	0.353	0.009	6.11575e-30	5	PRAME
PELI2	4.69607e-34	0.427815	0.412	0.014	9.45647e-30	5	PELI2
ANXA12	1.76284e-33	4.22362	0.824	0.072	3.54984e-29	5	ANXA1
FAM49A1	3.25641e-33	0.758122	0.588	0.032	6.55744e-29	5	FAM49A
NRG2	1.77051e-32	0.384085	0.353	0.01	3.56528e-28	5	NRG2
VPREB3	1.89793e-31	0.653786	0.647	0.042	3.82186e-27	5	VPREB3
HOXC9	1.7524e-29	0.320517	0.353	0.012	3.52881e-25	5	HOXC9
CA9	1.88993e-29	0.333601	0.412	0.017	3.80576e-25	5	CA9
SHROOM2	9.45742e-28	0.308484	0.412	0.018	1.90444e-23	5	SHROOM2
DAPK11	3.74781e-27	1.08821	0.882	0.107	7.54696e-23	5	DAPK1
CHI3L2	3.77175e-27	0.822799	0.353	0.013	7.59517e-23	5	CHI3L2
CPLX3	1.99109e-26	0.387858	0.471	0.025	4.00946e-22	5	CPLX3
ACADSB	1.03612e-24	0.910139	0.765	0.086	2.08643e-20	5	ACADSB
CTD-2555A7.2	2.42282e-24	0.927788	0.706	0.072	4.87884e-20	5	CTD-2555A7.2
SERPIND1	2.87488e-24	0.462442	0.353	0.015	5.78914e-20	5	SERPIND1
ASCL2	3.55381e-24	0.308311	0.471	0.028	7.1563e-20	5	ASCL2
CHN2	8.07571e-23	0.816846	0.882	0.124	1.62621e-18	5	CHN2
ABLIM3	1.66917e-21	0.279669	0.353	0.017	3.3612e-17	5	ABLIM3
CCDC129	1.10864e-20	0.25799	0.294	0.012	2.23248e-16	5	CCDC129
INPP5B	1.34042e-20	0.713998	0.765	0.102	2.6992e-16	5	INPP5B
LINC01548	1.55873e-19	0.433077	0.412	0.028	3.13882e-15	5	LINC01548
IL17RB	2.26344e-19	1.25607	0.824	0.138	4.55788e-15	5	IL17RB
GATA2-AS1	3.28576e-19	0.359783	0.412	0.028	6.61653e-15	5	GATA2-AS1
DPYSL3	5.44222e-19	0.775445	0.412	0.029	1.0959e-14	5	DPYSL3
NDUFA4L2	2.04576e-18	0.630655	0.588	0.065	4.11954e-14	5	NDUFA4L2
ANXA41	2.1262e-18	2.30433	0.941	0.23	4.28152e-14	5	ANXA4
ST3GAL1	2.20151e-18	0.521703	0.529	0.05	4.43318e-14	5	ST3GAL1
HMX2	4.71889e-18	0.257707	0.353	0.022	9.50242e-14	5	HMX2
RAI14	2.18991e-17	0.292749	0.353	0.022	4.40982e-13	5	RAI14
OVOL3	2.28989e-17	1.1804	0.471	0.042	4.61116e-13	5	OVOL3
GRK5	1.37956e-16	0.388246	0.588	0.07	2.77803e-12	5	GRK5
AVIL	3.98861e-16	2.05775	0.941	0.281	8.03186e-12	5	AVIL
IL13RA1	1.93458e-15	2.21785	0.941	0.29	3.89567e-11	5	IL13RA1
ARNT2	3.42082e-15	0.584874	0.529	0.064	6.88851e-11	5	ARNT2
PLPP4	3.45994e-15	0.768319	0.412	0.038	6.96728e-11	5	PLPP4
AC002456.2	6.74028e-15	1.20695	0.706	0.124	1.35729e-10	5	AC002456.2
HOXB6	1.23973e-14	0.390785	0.412	0.038	2.49645e-10	5	HOXB6
GNG13	1.83829e-14	2.39075	0.882	0.258	3.70176e-10	5	GNG13
CALD1	2.07476e-14	0.749325	0.647	0.103	4.17794e-10	5	CALD1
C19orf38	1.10267e-13	0.726166	0.529	0.071	2.22044e-09	5	C19orf38
ACSL4	1.34236e-13	0.96191	0.706	0.143	2.70311e-09	5	ACSL4
PAK3	2.73155e-13	1.71483	0.706	0.142	5.50053e-09	5	PAK3
SPSB4	3.34931e-13	0.682597	0.647	0.114	6.74451e-09	5	SPSB4
PLPP2	4.85995e-13	1.2156	1	0.407	9.78648e-09	5	PLPP2
YBX31	8.19954e-13	2.12685	0.471	0.061	1.65114e-08	5	YBX3
RP11-796E2.4	4.39159e-12	0.867908	0.588	0.098	8.84335e-08	5	RP11-796E2.4
FGGY	4.68722e-12	0.600841	0.588	0.099	9.43866e-08	5	FGGY
LRMP1	5.35983e-12	1.90799	0.353	0.036	1.07931e-07	5	LRMP
EPN3	5.53085e-12	0.374453	0.529	0.079	1.11375e-07	5	EPN3
H2AFJ	1.29117e-11	1.88439	1	0.475	2.60003e-07	5	H2AFJ
FBLN5	1.37123e-11	0.547062	0.353	0.037	2.76125e-07	5	FBLN5
TFF31	2.53437e-11	2.96796	1	0.742	5.10347e-07	5	TFF3
CORO2B	3.06501e-11	0.340505	0.529	0.086	6.17202e-07	5	CORO2B
COL9A3	3.18087e-11	0.40659	0.412	0.051	6.40531e-07	5	COL9A3
CBFA2T3	3.94787e-11	0.335284	0.412	0.051	7.94984e-07	5	CBFA2T3
PSAT1	5.12148e-11	0.658448	0.765	0.185	1.03131e-06	5	PSAT1
ACSBG1	5.81512e-11	0.347486	0.294	0.027	1.17099e-06	5	ACSBG1
ELOVL7	5.95273e-11	0.854959	0.706	0.18	1.1987e-06	5	ELOVL7
LRRC26	6.8708e-11	0.637094	0.588	0.113	1.38357e-06	5	LRRC26
FOXN31	9.26159e-11	0.750126	0.941	0.341	1.86501e-06	5	FOXN3
CCDC109B	1.06253e-10	1.8695	0.941	0.55	2.13961e-06	5	CCDC109B
OGDHL	1.33131e-10	0.855822	0.824	0.272	2.68086e-06	5	OGDHL
FRMD4A1	1.37566e-10	0.46512	0.471	0.072	2.77017e-06	5	FRMD4A
OLIG1	1.41383e-10	1.47589	0.824	0.291	2.84703e-06	5	OLIG1
SPOCK1	1.62002e-10	0.980046	0.765	0.224	3.26223e-06	5	SPOCK1
CNIH3	1.88281e-10	0.560042	0.471	0.075	3.79141e-06	5	CNIH3
TC2N	1.92249e-10	0.490668	0.765	0.2	3.87131e-06	5	TC2N
NEFH	2.1028e-10	0.317566	0.353	0.04	4.23442e-06	5	NEFH
PTGFRN	3.07119e-10	0.317886	0.471	0.073	6.18446e-06	5	PTGFRN
TPM1	3.34093e-10	1.93538	0.941	0.805	6.72764e-06	5	TPM1
NPHP3	3.84036e-10	1.08774	0.765	0.241	7.73333e-06	5	NPHP3
KDELR2	9.83143e-10	1.23116	1	0.939	1.97976e-05	5	KDELR2
IFITM21	1.53459e-09	0.546053	0.529	0.105	3.09021e-05	5	IFITM2
DCN	1.61109e-09	2.86506	0.412	0.064	3.24425e-05	5	DCN
MDK	1.64769e-09	0.92877	1	0.985	3.31795e-05	5	MDK
TRAF5	2.37548e-09	0.369832	0.529	0.102	4.78351e-05	5	TRAF5
ENC1	4.39849e-09	1.77743	0.941	0.493	8.85724e-05	5	ENC1
ATP5G3	5.09265e-09	1.55806	1	0.982	0.000102551	5	ATP5G3
NRGN	6.59677e-09	2.09704	0.529	0.118	0.000132839	5	NRGN
GSTA4	6.80342e-09	1.19481	0.824	0.323	0.000137	5	GSTA4
MLIP	6.94867e-09	0.404873	0.294	0.034	0.000139925	5	MLIP
PLCG21	7.88315e-09	1.67843	0.706	0.223	0.000158743	5	PLCG2
PIR	1.11335e-08	0.280036	0.412	0.064	0.000224196	5	PIR
LYPLA1	1.45406e-08	1.31611	0.941	0.621	0.000292805	5	LYPLA1
TPPP	1.64335e-08	0.251448	0.412	0.067	0.000330922	5	TPPP
ATP1A1	1.91919e-08	2.01236	1	0.938	0.000386466	5	ATP1A1
COLCA2	2.00131e-08	1.38735	0.824	0.394	0.000403004	5	COLCA2
MFI2	2.12823e-08	0.650095	0.647	0.184	0.000428562	5	MFI2
PRH1	2.1353e-08	4.55948	0.412	0.072	0.000429986	5	PRH1
PTPN18	4.14801e-08	1.08715	0.824	0.466	0.000835285	5	PTPN18
CEACAM1	4.41948e-08	1.12281	0.765	0.322	0.00088995	5	CEACAM1
IFITM31	4.85223e-08	1.73386	0.882	0.565	0.000977093	5	IFITM3
REEP5	4.95271e-08	1.64263	0.941	0.659	0.000997327	5	REEP5
PEAK1	5.45964e-08	0.573232	0.765	0.269	0.00109941	5	PEAK1
CNIH41	6.31806e-08	1.21016	0.941	0.691	0.00127227	5	CNIH4
LINC01252	6.53251e-08	0.340179	0.294	0.038	0.00131545	5	LINC01252
FAM171A1	7.9996e-08	0.360305	0.647	0.172	0.00161088	5	FAM171A1
ADI1	9.98033e-08	0.889332	1	0.792	0.00200974	5	ADI1
GMCL1	1.7358e-07	0.624128	1	0.592	0.00349539	5	GMCL1
RCN1	1.88277e-07	0.949735	0.706	0.259	0.00379133	5	RCN1
SMIM3	1.93281e-07	0.323593	0.588	0.149	0.0038921	5	SMIM3
LIMCH1	1.96366e-07	1.00707	0.824	0.42	0.00395421	5	LIMCH1
USH1C	1.99595e-07	0.301342	0.412	0.077	0.00401925	5	USH1C
SMIM10L1	2.39912e-07	1.42959	0.824	0.422	0.00483111	5	SMIM10L1
HOXA3	2.40028e-07	0.643517	0.765	0.293	0.00483345	5	HOXA3
PDLIM7	2.64068e-07	0.334224	0.471	0.101	0.00531755	5	PDLIM7
ANLN1	3.19615e-07	0.62105	0.647	0.215	0.00643609	5	ANLN
SMCO4	3.21656e-07	1.40225	0.941	0.584	0.0064772	5	SMCO4
STK38	3.51676e-07	1.11221	0.882	0.549	0.00708169	5	STK38
KIT	3.6576e-07	0.458073	0.588	0.169	0.00736531	5	KIT
KTN1	4.53292e-07	0.986376	1	0.972	0.00912794	5	KTN1
ATP5L	5.83332e-07	0.641214	1	0.997	0.0117466	5	ATP5L
RAB6A	5.93404e-07	0.64672	0.941	0.63	0.0119494	5	RAB6A
COQ6	6.4088e-07	0.521571	0.824	0.344	0.0129054	5	COQ6
KCNN3	6.80077e-07	0.649706	0.706	0.283	0.0136947	5	KCNN3
LMO21	7.04441e-07	0.341911	0.294	0.044	0.0141853	5	LMO2
NABP11	8.866e-07	0.713379	0.529	0.147	0.0178535	5	NABP1
SNRNP27	9.33594e-07	1.22123	0.882	0.648	0.0187998	5	SNRNP27
IGSF21	9.65672e-07	0.86195	0.941	0.649	0.0194457	5	IGSF21
TLE2	1.04329e-06	0.420822	0.412	0.088	0.0210088	5	TLE2
CASP7	1.16523e-06	0.552278	0.471	0.117	0.0234643	5	CASP7
ZC3H12A	1.37976e-06	0.301392	0.471	0.113	0.0277841	5	ZC3H12A
ARHGAP4	1.61468e-06	0.650804	0.765	0.353	0.0325147	5	ARHGAP4
ALDH21	1.77471e-06	0.485651	0.706	0.279	0.0357374	5	ALDH2
METTL9	1.9601e-06	0.698419	1	0.912	0.0394705	5	METTL9
ATL2	1.97111e-06	0.312418	0.529	0.142	0.0396922	5	ATL2
ARTN	1.98826e-06	0.423419	0.529	0.157	0.0400376	5	ARTN
HES41	2.24972e-06	1.16165	1	0.622	0.0453027	5	HES4
PARP9	2.56111e-06	0.602684	1	0.634	0.051573	5	PARP9
LGR4	3.13257e-06	0.298792	0.529	0.146	0.0630806	5	LGR4
ARHGEF2	3.36884e-06	0.443303	0.765	0.334	0.0678383	5	ARHGEF2
IFI27	4.10676e-06	2.36499	0.706	0.27	0.0826979	5	IFI27
AMFR1	4.19318e-06	0.410423	0.588	0.191	0.0844381	5	AMFR
NCK2	4.88352e-06	0.830597	0.824	0.473	0.0983394	5	NCK2
JAZF1	4.95935e-06	0.305176	0.471	0.123	0.0998664	5	JAZF1
MINPP1	4.99947e-06	0.443325	0.529	0.156	0.100674	5	MINPP1
LITAF1	5.23694e-06	0.613865	0.941	0.754	0.105456	5	LITAF
PFKP	5.96688e-06	0.535832	0.353	0.075	0.120155	5	PFKP
CTSH1	6.00276e-06	0.415006	0.706	0.263	0.120878	5	CTSH
TMSB4X1	6.50978e-06	0.705847	1	1	0.131088	5	TMSB4X
HOXA4	6.73583e-06	0.297559	0.529	0.153	0.13564	5	HOXA4
EXOSC4	6.85434e-06	0.744746	0.941	0.659	0.138026	5	EXOSC4
LCP11	6.89644e-06	0.509577	0.412	0.098	0.138874	5	LCP1
CSTB	7.35636e-06	0.526571	1	0.993	0.148135	5	CSTB
HLA-DRA1	7.41896e-06	0.381218	0.706	0.315	0.149396	5	HLA-DRA
C1R	7.80808e-06	0.334985	0.353	0.075	0.157231	5	C1R
SH3PXD2A	8.03645e-06	0.525721	0.647	0.292	0.16183	5	SH3PXD2A
TMEM191B	8.62826e-06	0.487489	0.706	0.292	0.173747	5	TMEM191B
IFI62	8.68369e-06	1.2449	1	0.957	0.174863	5	IFI6
C1orf61	9.30689e-06	0.625327	0.588	0.221	0.187413	5	C1orf61
PPP3CC	9.34564e-06	0.524009	0.471	0.134	0.188193	5	PPP3CC
LACTB1	9.42515e-06	0.266115	0.412	0.098	0.189794	5	LACTB
POLA1	1.04264e-05	0.631775	0.647	0.288	0.209956	5	POLA1
KCTD1	1.081e-05	0.480312	0.647	0.242	0.217681	5	KCTD1
HOTAIRM1	1.1324e-05	1.64652	0.765	0.512	0.22803	5	HOTAIRM1
RTN4	1.1862e-05	1.19929	0.941	0.899	0.238864	5	RTN4
USP30	1.20601e-05	0.267096	0.471	0.128	0.242854	5	USP30
IFI44	1.37604e-05	0.511269	0.647	0.27	0.277093	5	IFI44
CCDC115	1.39628e-05	0.599117	0.647	0.27	0.281168	5	CCDC115
TAS2R4	1.63895e-05	0.638483	0.294	0.058	0.330035	5	TAS2R4
PRDX5	1.74226e-05	0.520639	1	0.991	0.350838	5	PRDX5
TNFSF10	1.8123e-05	0.42393	0.294	0.055	0.364942	5	TNFSF10
GLUL	1.84953e-05	0.641792	1	0.974	0.37244	5	GLUL
CTB-58E17.3	1.92699e-05	0.299756	0.471	0.137	0.388038	5	CTB-58E17.3
ZBTB20	2.33114e-05	0.575083	0.824	0.527	0.469421	5	ZBTB20
CNTFR	2.36502e-05	0.296969	0.412	0.107	0.476243	5	CNTFR
DHRS7	2.36603e-05	0.723535	1	0.857	0.476447	5	DHRS7
RAB22A	2.3862e-05	0.487784	0.706	0.33	0.48051	5	RAB22A
SDC2	2.44569e-05	0.862963	0.882	0.831	0.492488	5	SDC2
C19orf25	2.51435e-05	0.491753	0.941	0.649	0.506315	5	C19orf25
BACH1	2.52613e-05	0.454186	0.529	0.189	0.508687	5	BACH1
ERBB3	2.67463e-05	0.368352	0.647	0.263	0.538591	5	ERBB3
TMEM150C	2.89441e-05	0.378331	0.588	0.225	0.582847	5	TMEM150C
ESRRA	3.03181e-05	0.563328	0.765	0.382	0.610515	5	ESRRA
SPTLC2	3.04276e-05	0.498626	0.765	0.426	0.61272	5	SPTLC2
RAPGEF5	3.258e-05	0.491983	0.529	0.176	0.656063	5	RAPGEF5
PRDX6	3.28567e-05	1.0032	0.941	0.862	0.661635	5	PRDX6
IL17RA	3.35173e-05	0.285388	0.529	0.175	0.674938	5	IL17RA
SNX91	3.35695e-05	0.486157	0.588	0.249	0.67599	5	SNX9
AIG1	3.38833e-05	0.775165	0.882	0.609	0.682307	5	AIG1
EML3	3.44773e-05	0.50575	0.588	0.228	0.69427	5	EML3
ASRGL1	3.50648e-05	0.585399	1	0.884	0.706099	5	ASRGL1
HOXA5	3.54467e-05	0.506501	0.765	0.387	0.71379	5	HOXA5
MT-CO3	3.57306e-05	0.548835	1	1	0.719506	5	MT-CO3
LY6K	3.82961e-05	0.666325	0.882	0.566	0.771169	5	LY6K
PIK3C2B	4.51931e-05	0.422551	0.588	0.224	0.910054	5	PIK3C2B
RHOG1	4.72695e-05	0.363346	0.824	0.411	0.951866	5	RHOG
ARPC51	4.87746e-05	0.896172	1	0.936	0.982174	5	ARPC5
SPRYD7	5.06179e-05	0.322373	0.529	0.183	1	5	SPRYD7
NLK	5.10169e-05	1.45329	0.647	0.311	1	5	NLK
IGF11	5.12006e-05	0.43032	0.294	0.06	1	5	IGF1
MRPL15	6.66018e-05	0.533094	0.706	0.339	1	5	MRPL15
BTG1	6.75689e-05	1.43832	1	0.986	1	5	BTG1
CD58	6.87537e-05	0.32761	0.471	0.154	1	5	CD58
SPECC1	6.89359e-05	0.534826	0.765	0.439	1	5	SPECC1
IVNS1ABP	6.8943e-05	1.06839	0.941	0.854	1	5	IVNS1ABP
ORMDL1	6.9928e-05	0.848717	0.882	0.788	1	5	ORMDL1
KRT181	7.63193e-05	0.967499	1	0.976	1	5	KRT18
SPATS2L	7.76362e-05	0.791639	0.824	0.546	1	5	SPATS2L
MT1X1	8.14371e-05	0.482511	0.471	0.143	1	5	MT1X
AHSA11	8.88836e-05	0.538014	1	0.793	1	5	AHSA1
ATP6V0E2	9.71153e-05	0.68198	1	0.928	1	5	ATP6V0E2
CCDC167	9.81814e-05	0.78097	1	0.803	1	5	CCDC167
MIF4GD	9.85894e-05	0.397818	0.882	0.515	1	5	MIF4GD
ETV7	0.000104874	0.45714	0.588	0.251	1	5	ETV7
COL2A11	0.000106668	0.721274	1	0.738	1	5	COL2A1
TET2	0.000109752	0.297792	0.529	0.188	1	5	TET2
ABCC5	0.000112434	0.4448	0.529	0.202	1	5	ABCC5
BUB31	0.000119937	0.866243	0.941	0.868	1	5	BUB3
UBE2D2	0.000122787	0.464844	1	0.965	1	5	UBE2D2
CD79B	0.000125079	0.436682	0.706	0.326	1	5	CD79B
RAB6B	0.000129301	0.476906	0.882	0.531	1	5	RAB6B
DENND1B	0.000129407	0.263491	0.471	0.152	1	5	DENND1B
MSH3	0.000136133	0.289672	0.647	0.275	1	5	MSH3
CTSL1	0.000143689	0.359941	0.412	0.126	1	5	CTSL
ZMIZ11	0.000146845	0.36775	0.529	0.206	1	5	ZMIZ1
RBM18	0.000149623	0.713327	0.765	0.451	1	5	RBM18
TMEM241	0.000191321	0.288007	0.471	0.164	1	5	TMEM241
SEMA6C	0.000192773	0.260354	0.353	0.098	1	5	SEMA6C
MMP24-AS1	0.000198816	0.448987	0.941	0.718	1	5	MMP24-AS1
PLSCR1	0.00020314	0.480538	1	0.883	1	5	PLSCR1
B2M1	0.000222041	0.401293	1	1	1	5	B2M
UQCRB	0.000236182	0.554759	1	0.993	1	5	UQCRB
TANC2	0.000239952	0.524446	0.529	0.237	1	5	TANC2
VAMP81	0.000256078	0.428706	0.941	0.712	1	5	VAMP8
OBSL1	0.00025642	0.426711	0.824	0.467	1	5	OBSL1
HDAC3	0.000260365	0.428452	0.824	0.534	1	5	HDAC3
BLOC1S1	0.000275143	0.505072	1	0.954	1	5	BLOC1S1
NFKBIA1	0.000291483	0.964566	0.824	0.684	1	5	NFKBIA
MT2A2	0.000293253	0.789117	0.882	0.556	1	5	MT2A
SKIV2L2	0.00029654	0.536725	0.824	0.514	1	5	SKIV2L2
NXPH4	0.000306897	0.524822	0.412	0.134	1	5	NXPH4
STAU2	0.000312319	0.577007	0.765	0.521	1	5	STAU2
CHDH	0.000316497	0.340062	0.529	0.21	1	5	CHDH
KCNC4	0.000317203	0.279646	0.353	0.101	1	5	KCNC4
CAPN21	0.000325702	0.391609	0.471	0.18	1	5	CAPN2
BIK	0.000326955	1.17715	0.706	0.479	1	5	BIK
SRP14	0.000335708	0.705452	1	0.997	1	5	SRP14
2022-09-03	0.000359614	0.359571	0.882	0.586	1	5	2022-09-03
YBX11	0.000378542	0.44279	1	0.999	1	5	YBX1
MIR210HG	0.00038437	0.303684	0.471	0.175	1	5	MIR210HG
H1F01	0.000386313	1.00198	0.941	0.817	1	5	H1F0
TBXAS1	0.000389283	0.329861	0.647	0.287	1	5	TBXAS1
LACTB2	0.000393204	0.40305	0.824	0.512	1	5	LACTB2
ATP5B2	0.000430893	0.680866	0.941	0.946	1	5	ATP5B
COX6C	0.00043628	0.383045	1	0.996	1	5	COX6C
PRKAA2	0.000470802	0.352052	0.529	0.237	1	5	PRKAA2
CPPED1	0.000474555	0.297766	0.529	0.214	1	5	CPPED1
IFT172	0.000490876	0.364435	0.353	0.108	1	5	IFT172
MSRB2	0.000542378	0.454172	0.941	0.859	1	5	MSRB2
KIF5B1	0.0005513	0.89929	0.941	0.919	1	5	KIF5B
SRD5A1	0.000567245	0.449387	0.765	0.472	1	5	SRD5A1
MT-ND4	0.000568247	0.390745	1	1	1	5	MT-ND4
STRN	0.000584004	0.686273	0.471	0.207	1	5	STRN
GAPDH2	0.00058501	0.647081	1	1	1	5	GAPDH
C12orf57	0.000613719	0.59219	1	0.98	1	5	C12orf57
TOR3A	0.000620191	0.544599	0.824	0.509	1	5	TOR3A
TM7SF2	0.000625157	1.20643	0.882	0.807	1	5	TM7SF2
CLIP1	0.000638211	0.410473	0.824	0.55	1	5	CLIP1
PBXIP1	0.000641182	0.458445	0.353	0.114	1	5	PBXIP1
CAT1	0.000649037	0.25439	0.294	0.079	1	5	CAT
RACGAP12	0.000654119	0.335839	0.588	0.283	1	5	RACGAP1
FXYD6	0.000658097	0.907522	0.941	0.941	1	5	FXYD6
PABPC1	0.000688008	0.711046	1	0.996	1	5	PABPC1
VAMP2	0.00069962	0.419659	1	0.904	1	5	VAMP2
NCOR1	0.000713897	0.439752	0.941	0.72	1	5	NCOR1
H2AFY	0.000728587	0.70238	1	0.988	1	5	H2AFY
CFLAR1	0.000759607	0.38974	0.882	0.58	1	5	CFLAR
HSPA83	0.000766316	0.565379	1	0.983	1	5	HSPA8
TGOLN21	0.000770386	0.435047	0.824	0.546	1	5	TGOLN2
DGKZ	0.000775411	0.255791	0.706	0.347	1	5	DGKZ
ZFHX3	0.000842491	0.60008	0.765	0.504	1	5	ZFHX3
CD46	0.000844874	0.569748	0.647	0.374	1	5	CD46
CDV3	0.000880855	0.466697	0.941	0.791	1	5	CDV3
PVR	0.000888741	0.283719	0.529	0.234	1	5	PVR
RBM47	0.000891277	0.498061	0.529	0.244	1	5	RBM47
DAP	0.000914372	0.348628	0.882	0.736	1	5	DAP
CCNB21	0.000945379	0.489607	0.529	0.216	1	5	CCNB2
NEDD4L	0.000966666	0.37146	0.647	0.353	1	5	NEDD4L
DUSP6	0.000975246	0.304223	0.647	0.3	1	5	DUSP6
DNASE1	0.000977609	0.451719	0.647	0.351	1	5	DNASE1
USP14	0.000984771	0.57725	0.706	0.545	1	5	USP14
PYGO2	0.000997708	0.39902	0.706	0.397	1	5	PYGO2
HOXB7	0.00100395	0.361932	0.824	0.625	1	5	HOXB7
MLLT11	0.00103569	0.487598	0.941	0.849	1	5	MLLT11
TMEM164	0.00105163	0.286124	0.588	0.297	1	5	TMEM164
SEPSECS-AS1	0.00105543	0.273261	0.471	0.186	1	5	SEPSECS-AS1
OST4	0.00105605	0.343372	1	1	1	5	OST4
PHGDH1	0.00106451	0.441065	0.882	0.608	1	5	PHGDH
TUBB2B1	0.00107746	0.796208	1	0.888	1	5	TUBB2B
ZHX1	0.00107815	0.372834	0.647	0.351	1	5	ZHX1
HOMER2	0.00108623	0.279894	0.471	0.19	1	5	HOMER2
TRAM2-AS1	0.00109375	0.277669	0.471	0.196	1	5	TRAM2-AS1
CXXC1	0.00110654	0.38136	0.882	0.611	1	5	CXXC1
CAMTA2	0.00112197	0.280561	0.412	0.157	1	5	CAMTA2
TMSB101	0.00112594	0.814692	1	0.999	1	5	TMSB10
NOXA1	0.00114286	0.272987	0.529	0.23	1	5	NOXA1
SKAP2	0.00117094	0.883191	0.882	0.82	1	5	SKAP2
TOR1AIP1	0.00124272	0.324029	0.647	0.357	1	5	TOR1AIP1
CNOT8	0.00125967	0.291486	0.765	0.436	1	5	CNOT8
FAM200B	0.00127943	0.488889	1	0.898	1	5	FAM200B
HLA-B1	0.00128803	0.814586	0.941	0.916	1	5	HLA-B
PMVK	0.00131114	0.597103	0.941	0.796	1	5	PMVK
XPA	0.0013225	0.430043	0.706	0.525	1	5	XPA
SGMS1	0.00133971	0.280272	0.471	0.196	1	5	SGMS1
IL10RB1	0.00136221	0.714945	0.647	0.441	1	5	IL10RB
PSMD5-AS1	0.00136956	0.439085	0.882	0.656	1	5	PSMD5-AS1
DHRS2	0.0013908	1.30527	0.294	0.083	1	5	DHRS2
DUSP23	0.00140328	0.721345	0.941	0.798	1	5	DUSP23
SLC35B2	0.0014042	0.40093	0.882	0.657	1	5	SLC35B2
SNHG251	0.00142326	0.781583	1	0.973	1	5	SNHG25
MT-CO2	0.00145652	0.336791	1	1	1	5	MT-CO2
CCDC50	0.00145716	0.595836	0.588	0.317	1	5	CCDC50
ANKRD13A	0.00146243	0.307859	0.588	0.29	1	5	ANKRD13A
FEN11	0.00146709	0.417429	0.882	0.676	1	5	FEN1
SGOL12	0.0015009	0.451872	0.647	0.328	1	5	SGOL1
MT-CO1	0.00150911	0.44453	1	1	1	5	MT-CO1
CCDC90B	0.00152551	0.417304	0.882	0.71	1	5	CCDC90B
KLHL20	0.00154474	0.28301	0.412	0.154	1	5	KLHL20
AAMDC	0.00155901	0.534594	0.765	0.569	1	5	AAMDC
FKBP41	0.00157442	0.480997	1	0.849	1	5	FKBP4
COMMD1	0.00157628	0.32483	0.941	0.647	1	5	COMMD1
RSAD1	0.00158281	0.306039	0.588	0.272	1	5	RSAD1
PITPNA-AS1	0.00161176	0.362167	0.882	0.648	1	5	PITPNA-AS1
PGRMC1	0.00168675	0.444031	1	0.809	1	5	PGRMC1
SMPD1	0.00169515	0.276631	0.471	0.2	1	5	SMPD1
TMPRSS3	0.00170578	0.463259	0.706	0.447	1	5	TMPRSS3
NFATC3	0.00172627	0.297606	0.706	0.411	1	5	NFATC3
PHACTR4	0.00174066	0.349199	0.824	0.536	1	5	PHACTR4
PURA	0.00177616	0.43378	0.882	0.748	1	5	PURA
UBALD21	0.00179467	0.533641	1	0.857	1	5	UBALD2
AGPAT1	0.00179596	0.378855	0.941	0.68	1	5	AGPAT1
KRT10	0.00179834	0.608073	1	0.954	1	5	KRT10
KDM4A	0.00181351	0.343572	0.412	0.17	1	5	KDM4A
FAM117A	0.00184046	0.547441	0.647	0.391	1	5	FAM117A
PSMD12	0.00185244	0.378443	0.765	0.555	1	5	PSMD12
METTL3	0.00191694	0.260311	0.647	0.333	1	5	METTL3
[truncated: 127 more rows]

## Sheet: PRN mutual H&M
gene	p_val	avg_log2FC	pct.1	pct.2	p_val_adj	cluster
Ovol3	0	2.71497	0.797	0.009	0	15
Rgs13	0	2.70356	0.779	0.009	0	15
Lrmp	0	2.19025	0.807	0.032	0	15
Gng13	0	2.11109	0.751	0.008	0	15
Bmx	0	2.02358	0.869	0.008	0	15
Avil	0	1.81007	0.817	0.011	0	15
Gnat3	0	1.79161	0.645	0.004	0	15
Hepacam2	0	1.48787	0.753	0.035	0	15
Pou2f3	0	1.04579	0.671	0.008	0	15
Chn2	0	0.877495	0.607	0.035	0	15
Trpm5	0	0.870355	0.53	0.002	0	15
Kit	0	0.674798	0.56	0.062	0	15
Fam49a	0	0.540118	0.522	0.051	0	15
Dab1	0	0.500643	0.37	0.012	0	15
Ascl2	0	0.491157	0.362	0.003	0	15
Spib	0	0.483852	0.311	0.006	0	15
Il17rb	0	0.411071	0.344	0.012	0	15
Ccdc129	0	0.300819	0.26	0.009	0	15
Alox5	2.72e-272	0.315799	0.324	0.023	5.57e-268	15
Ehf	2.3e-258	1.79687	0.882	0.24	4.71e-254	15
Stk38	1.05e-195	1.13655	0.799	0.229	2.16e-191	15
Pir	1.2e-167	0.369801	0.422	0.064	2.46e-163	15
Anxa4	1.21e-166	1.63219	0.905	0.385	2.48e-162	15
Enc1	5.03e-157	0.729338	0.599	0.139	1.03e-152	15
Inpp5b	1.09e-129	0.34942	0.404	0.074	2.24e-125	15
Reep5	9.81e-129	1.51885	0.897	0.527	2.01e-124	15
Atp5g3	4.13e-83	0.896864	0.864	0.497	8.45e-79	15
Ybx3	1.69e-50	0.666031	0.817	0.47	3.46e-46	15
Smim10l1	6.53e-40	0.33156	0.499	0.223	1.34e-35	15
Atp5l	1.52e-33	0.491471	0.884	0.686	3.1e-29	15
Ktn1	1.04e-31	0.30848	0.72	0.386	2.13e-27	15
H2afj	4.29e-24	0.352373	0.869	0.632	8.78e-20	15

## Sheet: PRT mutual H&M
gene	p_val	avg_log2FC	pct.1	pct.2	p_val_adj	cluster
RGS13	0	4.08845	0.97	0.012	0	18
GNG13	0	3.44012	0.911	0.008	0	18
AVIL	0	2.43004	0.97	0.01	0	18
BMX	0	2.21824	0.921	0.004	0	18
LRMP	0	2.1535	0.842	0.04	0	18
OVOL3	0	2.10166	0.584	0.001	0	18
TRPM5	0	1.86576	0.911	0.002	0	18
SPIB	0	1.55677	0.663	0.005	0	18
GNAT3	0	1.37128	0.584	0.002	0	18
POU2F3	0	0.884283	0.723	0.004	0	18
IL17RB	0	0.735859	0.545	0.008	0	18
ASCL2	0	0.43804	0.287	0.002	0	18
HEPACAM2	5.53e-308	1.59504	0.911	0.052	1.01e-303	18
CCDC129	7.91e-255	0.507762	0.455	0.014	1.44e-250	18
FAM49A	4.29e-194	1.0222	0.733	0.051	7.8e-190	18
DAB1	4.24e-189	0.731309	0.366	0.012	7.72e-185	18
ENC1	3.74e-184	1.23654	0.782	0.065	6.81e-180	18
CHN2	1.78e-130	0.774292	0.663	0.062	3.24e-126	18
EHF	7.54e-107	1.66966	0.931	0.17	1.37e-102	18
ALOX5	2.12e-103	0.31424	0.337	0.019	3.86e-99	18
PIR	9.82e-91	0.591803	0.584	0.067	1.79e-86	18
STK38	4.38e-80	1.13819	0.861	0.179	7.97e-76	18
INPP5B	2.48e-78	0.564219	0.515	0.061	4.52e-74	18
REEP5	9.54e-66	2.36292	1	0.569	1.74e-61	18
ANXA4	3.26e-65	2.07496	0.95	0.379	5.93e-61	18
H2AFJ	7.66e-41	1.35867	0.98	0.628	1.39e-36	18
ATP5G3	4.98e-35	1.06649	0.941	0.513	9.07e-31	18
SMIM10L1	2.06e-34	1.50816	0.743	0.269	3.75e-30	18
KIT	8.09e-28	0.266524	0.416	0.088	1.47e-23	18
YBX3	3.58e-21	0.520964	0.812	0.355	6.51e-17	18
ATP5L	3.69e-21	0.680304	0.97	0.767	6.72e-17	18
KTN1	1.84e-13	0.303233	0.762	0.356	3.35e-09	18

## Sheet: Human mutual H&M
gene	p_val	avg_log2FC	pct.1	pct.2	p_val_adj	cluster
BMX	5.45e-160	2.78466	1	0.012	1.1e-155	5
POU2F3	7.95e-99	1.79884	0.941	0.023	1.6e-94	5
EHF	3.97e-95	1.18709	0.647	0.009	8e-91	5
ALOX5	1.3e-88	2.29497	1	0.032	2.62e-84	5
TRPM5	4.75e-81	0.722661	0.529	0.007	9.56e-77	5
GNAT3	1.6e-75	0.456293	0.294	0.001	3.21e-71	5
HEPACAM2	1.59e-58	1.31548	0.824	0.034	3.2e-54	5
RGS13	3.92e-51	3.95953	0.882	0.05	7.9e-47	5
DAB1	2.43e-44	0.433329	0.412	0.009	4.9e-40	5
SPIB	5.72e-44	1.1181	0.765	0.042	1.15e-39	5
FAM49A	3.26e-33	0.758122	0.588	0.032	6.56e-29	5
ASCL2	3.55e-24	0.308311	0.471	0.028	7.16e-20	5
CHN2	8.08e-23	0.816846	0.882	0.124	1.63e-18	5
CCDC129	1.11e-20	0.25799	0.294	0.012	2.23e-16	5
INPP5B	1.34e-20	0.713998	0.765	0.102	2.7e-16	5
IL17RB	2.26e-19	1.25607	0.824	0.138	4.56e-15	5
ANXA4	2.13e-18	2.30433	0.941	0.23	4.28e-14	5
OVOL3	2.29e-17	1.1804	0.471	0.042	4.61e-13	5
AVIL	3.99e-16	2.05775	0.941	0.281	8.03e-12	5
GNG13	1.84e-14	2.39075	0.882	0.258	3.7e-10	5
YBX3	8.2e-13	2.12685	0.471	0.061	1.65e-08	5
LRMP	5.36e-12	1.90799	0.353	0.036	1.08e-07	5
H2AFJ	1.29e-11	1.88439	1	0.475	2.6e-07	5
ENC1	4.4e-09	1.77743	0.941	0.493	8.86e-05	5
ATP5G3	5.09e-09	1.55806	1	0.982	0.000102551	5
PIR	1.11e-08	0.280036	0.412	0.064	0.000224196	5
REEP5	4.95e-08	1.64263	0.941	0.659	0.000997327	5
SMIM10L1	2.4e-07	1.42959	0.824	0.422	0.00483111	5
STK38	3.52e-07	1.11221	0.882	0.549	0.00708169	5
KIT	3.66e-07	0.458073	0.588	0.169	0.00736531	5
KTN1	4.53e-07	0.986376	1	0.972	0.00912794	5
ATP5L	5.83e-07	0.641214	1	0.997	0.0117466	5
