# Supplementary material for: Appearance of tuft cells during prostate cancer progression
Source: Oncogene. 2023 Jun 29;42(31):2374–85. doi: 10.1038/s41388-023-02743-1 (PMC10374444; doi:10.1038/s41388-023-02743-1)
Supplement: Supplementary file 11 — Table S5 [file 41388_2023_2743_MOESM11_ESM.xlsx]

## Sheet: Human R
	source	target	ligand.complex	receptor.complex	aggregate_rank	mean_rank	natmi.edge_specificity	natmi.rank	connectome.weight_sc	connectome.rank	logfc.logfc_comb	logfc.rank	sca.LRscore	sca.rank	cellphonedb.pvalue	cellphonedb.rank
173	4	5	PTGS2	ALOX5	0.000192868	602.6	0.888007	32	5.18375	1	1.4478	240	0.790607	884	0	1856
256	4	5	IL1B	SIGIRR	0.000311239	826.4	0.194472	494	1.72624	556	1.20324	313	0.787716	913	0	1856
360	4	5	GRN	SORT1	0.000497061	824.2	0.167048	733	2.0833	266	1.45551	238	0.776904	1028	0	1856
408	4	5	APOE	LRP5	0.000581658	807.6	0.25457	283	1.95208	348	2.60379	22	0.738327	1529	0	1856
475	0	5	CEACAM6	CEACAM1	0.000762626	1763.6	0.154033	905	1.23656	1146	0.555228	919	0.602839	3992	0	1856
479	4	5	S100A4	ERBB3	0.000772678	879.4	0.301685	223	1.88406	383	1.12303	340	0.734419	1595	0	1856
484	4	5	GSTP1	TRAF2	0.000783793	792.8	0.183509	573	2.62905	102	1.31105	279	0.765058	1154	0	1856
492	1	5	CEACAM6	CEACAM1	0.000810861	1835	0.145006	1045	1.22194	1164	0.544815	942	0.595587	4168	0	1856
636	4	5	PSAP	SORT1	0.00132137	881.6	0.130994	1318	1.97429	325	1.76225	146	0.801958	763	0	1856
796	2	5	CEACAM6	CEACAM1	0.00193684	1826.2	0.146688	1025	1.22466	1158	0.537083	960	0.596975	4132	0	1856
805	4	5	CD209	CEACAM1	0.00196876	1012.8	0.597884	130	2.55321	117	0.722563	584	0.685213	2377	0	1856
834	4	5	AREG	ERBB3	0.00208982	1537.6	0.144641	1052	0.924616	1746	0.745883	555	0.679652	2479	0	1856
854	4	5	PLAU	ST14	0.00219972	1248.4	0.212616	388	1.6565	633	0.548676	934	0.68245	2431	0	1856
858	4	5	SLPI	PLSCR1	0.00222019	1806.8	0.0757277	2471	0.570816	2616	0.565813	873	0.760122	1218	0	1856
879	4	5	PLA2G2A	ERBB3	0.00230007	1038	0.415482	175	1.53148	806	1.78325	142	0.695834	2211	0	1856
938	4	5	LRPAP1	SORT1	0.00267853	2506	0.0696064	2683	0.66463	2322	0.228469	2303	0.630666	3366	0	1856
953	4	5	FSTL1	DIP2A	0.00277539	1833.6	0.133923	1252	0.810688	1994	0.658853	676	0.629305	3390	0	1856
1044	4	5	PI16	MFAP3L	0.00348064	2369.8	0.792075	93	1.85865	400	0.684366	638	0.426144	8862	0	1856
1135	4	5	HBEGF	PRLR	0.0043103	2505.4	0.0688248	2714	0.47263	2898	0.411391	1357	0.614887	3702	0	1856
1175	3	5	CEACAM6	CEACAM1	0.00475846	2085	0.116577	1555	1.17589	1239	0.522124	1002	0.569056	4773	0	1856
1194	0	5	AREG	ERBB3	0.00501611	2535.8	0.0786669	2385	0.642874	2388	0.236847	2234	0.610082	3816	0	1856
1261	4	5	LAMB2	RPSA	0.00575992	2022.3	0.133067	1267	0.930887	1726	0.244403	2169	0.769485	1104	0.001	3845.5
1268	0	5	SLPI	PLSCR1	0.00578935	2518	0.0511419	3927	0.461008	2931	0.256981	2094	0.722537	1782	0	1856
1306	5	5	FAM3B	LRP5	0.00618294	2705.5	0.078809	2375	0.548213	2690	0.294098	1906	0.664101	2711	0.001	3845.5
1307	2	5	KITLG	KIT	0.00621504	2113.8	0.15439	902	0.951691	1663	0.283147	1959	0.594599	4189	0	1856
1338	0	5	GDF11	BMPR1A	0.00666338	3583	0.0700439	2669	0.239899	3860	0.130393	3293	0.601189	4039	0.002	4054
1414	0	5	EFNA3	EPHA4	0.0074757	2317.4	0.16725	730	0.756165	2098	0.177942	2770	0.596937	4133	0	1856
1425	2	5	AREG	ERBB3	0.00773239	2788	0.0699277	2671	0.605554	2503	0.180563	2749	0.595988	4161	0	1856
1454	2	5	FAM3B	LRP5	0.00804391	3575.1	0.0619437	3046	0.292587	3545	0.0949632	3841	0.636736	3241	0.003	4202.5
1475	1	5	LRPAP1	SORT1	0.00823754	3186	0.0508762	3959	0.483742	2862	0.151574	3039	0.593474	4214	0	1856
1508	1	5	SLPI	PLSCR1	0.00875849	2522.4	0.0483363	4266	0.448477	2966	0.344324	1656	0.716846	1868	0	1856
1510	5	5	HBEGF	PRLR	0.00882026	2937.7	0.0752303	2481	0.533862	2739	0.312286	1794	0.625368	3472	0.003	4202.5
1519	2	5	GNAS	ADORA1	0.008872	2424.6	0.159579	819	1.04347	1437	0.101104	3734	0.590436	4277	0	1856
1564	4	5	ENTPD1	ADORA1	0.00956847	3391.6	0.830269	71	2.22076	213	0.198259	2598	0.321706	12220	0	1856
1571	2	5	LRPAP1	SORT1	0.00967764	3810.1	0.0482969	4274	0.458832	2939	0.106335	3640	0.587183	4352	0.001	3845.5
1606	0	5	GDF11	ACVR1B_ACVR2B	0.0103048	3559.8	0.065715	2837	0.242455	3846	0.133313	3258	0.627504	3439	0.005	4419
1631	3	5	LRPAP1	SORT1	0.0106364	3969.2	0.0472296	4417	0.448525	2965	0.106839	3627	0.584472	4418	0.005	4419
1656	5	5	CDH1	ERBB3	0.0109395	2254.6	0.150543	960	0.851803	1907	0.257893	2090	0.582773	4460	0	1856
1657	5	5	LRPAP1	SORT1	0.0109518	3386.6	0.0595988	3170	0.56798	2629	0.159273	2962	0.612413	3753	0.005	4419
1663	3	5	AREG	ERBB3	0.011001	2978.6	0.0625132	3014	0.57389	2604	0.159743	2954	0.582425	4465	0	1856
1666	1	5	EFNA3	EPHA4	0.0111496	2757.2	0.147665	1013	0.64502	2375	0.0837173	4065	0.581868	4477	0	1856
1724	1	5	KITLG	KIT	0.0120058	2606.2	0.109723	1670	0.826944	1960	0.226899	2322	0.552863	5223	0	1856
1778	0	5	KITLG	KIT	0.01295	2605	0.11064	1653	0.829504	1953	0.221474	2368	0.553892	5195	0	1856
1898	3	5	KITLG	KIT	0.0150463	2645.4	0.108589	1684	0.823778	1967	0.212416	2462	0.551579	5258	0	1856
1931	4	5	TNF	TRAF2	0.015599	3380.7	0.0704209	2659	0.443027	2978	0.231135	2276	0.568474	4788	0.003	4202.5
1938	5	5	GNAS	ADORA1	0.0156969	2826.8	0.163732	776	1.09513	1363	0.15524	3008	0.593538	4212	0.011	4775
1976	3	5	L1CAM	ERBB3	0.0164822	2950.2	0.122641	1456	0.679108	2290	0.206481	2521	0.500971	6628	0	1856
1977	0	5	BMP5	BMPR1A_BMPR2	0.0164987	3776.7	0.0674501	2773	0.206365	4090	0.126329	3333	0.56641	4842	0.001	3845.5
1986	3	5	FAM3B	LRP5	0.0167041	3653.5	0.0619277	3048	0.292344	3549	0.108997	3583	0.636706	3242	0.013	4845.5
2004	2	5	CDH1	ERBB3	0.0171974	2970	0.0917579	2035	0.650185	2356	0.203548	2549	0.521642	6054	0	1856
2066	1	5	APP	LRP10	0.0184412	3374.3	0.0439975	4951	0.336583	3333	0.170056	2847	0.714999	1895	0.001	3845.5
2083	0	5	L1CAM	ERBB3	0.0189445	3273	0.0959118	1940	0.612083	2481	0.19629	2614	0.470276	7474	0	1856
2124	1	5	CDH1	ERBB3	0.019937	3233.4	0.0764599	2444	0.597716	2529	0.190753	2649	0.498857	6689	0	1856
2147	5	5	FGF8	FGFR4	0.0206451	4298	0.800717	87	1.99271	315	0.0749502	4262	0.196861	14970	0	1856
2152	2	5	L1CAM	ERBB3	0.0206983	3322.4	0.0933295	2001	0.605608	2502	0.187981	2675	0.466878	7578	0	1856
2166	0	5	GDF11	ACVR2B_TGFBR1	0.0211586	4383.6	0.0471834	4424	0.155942	4541	0.106336	3639	0.593249	4223	0.02	5091
2202	0	5	CDH1	ERBB3	0.0219105	3339.8	0.0715235	2622	0.580786	2583	0.183881	2715	0.490516	6923	0	1856
2206	1	5	BDNF	SORT1	0.0221108	3586.2	0.0725921	2579	0.461755	2929	0.135218	3235	0.55599	5134	0.002	4054
2209	5	5	S100A4	ERBB3	0.0222836	3358.9	0.0616994	3058	0.738395	2139	0.234263	2253	0.555669	5142	0.003	4202.5
2233	5	5	GRN	SORT1	0.0226764	3677.9	0.0429315	5160	0.608968	2493	0.2031	2555	0.638389	3205	0.017	4976.5
2232	3	5	BDNF	SORT1	0.0226764	3731.1	0.072049	2599	0.458907	2938	0.0999836	3756	0.555063	5160	0.003	4202.5
2287	1	5	L1CAM	ERBB3	0.023956	3679.4	0.0729165	2566	0.554423	2670	0.17687	2779	0.436325	8526	0	1856
2291	0	5	BDNF	SORT1	0.0240718	3623.7	0.0708415	2643	0.452572	2955	0.11762	3453	0.552975	5222	0.001	3845.5
2414	4	5	CTHRC1	FZD3	0.0276304	2312.6	0.139143	1150	0.754095	2105	0.487999	1084	0.548033	5368	0	1856
2418	2	5	ARF6	SMAP1	0.0277077	3156.7	0.0419123	5371	0.397243	3124	0.216612	2420	0.777229	1023	0.001	3845.5
2477	2	5	HBEGF	PRLR	0.0301083	4616.3	0.0428149	5195	0.223993	3972	0.12455	3359	0.557387	5094	0.033	5461.5
2502	1	5	BMP5	BMPR1A_BMPR2	0.0314264	4659.1	0.0553647	3497	0.121188	5033	0.0677565	4412	0.542025	5508	0.013	4845.5
2503	5	5	ARF6	SMAP1	0.0314549	3411.4	0.0412268	5509	0.371769	3202	0.222495	2358	0.775798	1043	0.016	4945
2517	3	5	BMP5	BMPR1A_BMPR2	0.0319144	4831.6	0.0551355	3524	0.119572	5073	0.0464055	5126	0.54151	5525	0.015	4910
2519	5	5	SPINT1	ST14	0.0320301	3752.5	0.0654156	2856	0.333649	3345	0.113261	3526	0.623361	3513	0.036	5522.5
2528	2	5	BDNF	SORT1	0.03235	3976.9	0.0643424	2916	0.41848	3056	0.0785849	4170	0.541054	5540	0.003	4202.5
2557	1	5	FGF17	FGFR4	0.0337207	4450.2	0.265784	269	0.858621	1898	0.0666817	4432	0.265943	13796	0	1856
2562	1	5	EFNA1	EPHA4	0.0338791	3007.8	0.142868	1079	0.725948	2173	0.151066	3043	0.491487	6888	0	1856
2613	4	5	SEMA4A	PLXNB1	0.0361999	3113.5	0.101089	1824	0.72667	2171	0.265507	2061	0.535964	5666	0.001	3845.5
2617	0	5	WNT7B	FZD1_LRP5	0.0364241	3337	0.0845865	2196	0.294642	3524	0.119014	3436	0.535707	5673	0	1856
2629	1	5	AREG	ERBB3	0.0368758	3936.2	0.0425277	5253	0.488542	2849	0.0850299	4036	0.534974	5687	0	1856
2642	0	5	APP	LRP10	0.0374302	3904	0.0402484	5704	0.276377	3623	0.108693	3589	0.705838	2046	0.007	4558
2644	5	5	AREG	ERBB3	0.0374631	4193.6	0.050229	4041	0.521431	2769	0.127926	3316	0.555605	5145	0.045	5697
2662	4	5	TGFA	ERBB3	0.0382222	2174.2	0.376108	185	1.36398	981	0.298229	1880	0.524451	5969	0	1856
2666	3	5	EFNB2	EPHA4	0.038492	2938	0.150957	952	0.706746	2223	0.0896786	3923	0.532872	5736	0	1856
2671	4	5	GNAI2	ADORA1	0.0387612	2189.4	0.187751	530	1.23226	1151	0.340707	1666	0.532526	5744	0	1856
2712	2	5	BMP5	BMPR1A_BMPR2	0.0405828	5150.8	0.0527925	3736	0.103059	5379	0.030658	5797	0.536115	5659	0.023	5183
2788	4	5	FGF18	FGFR4	0.0435597	4012.6	0.371164	188	1.1495	1283	0.13382	3251	0.278662	13485	0	1856
2801	0	5	WNT7B	FZD3_LRP6	0.0440936	4252	0.0681078	2744	0.197023	4158	0.0912752	3906	0.52695	5894	0.007	4558
2803	3	5	CDH1	ERBB3	0.0441214	3681.6	0.0582215	3262	0.535163	2732	0.162003	2928	0.464851	7630	0	1856
2808	0	5	POMC	MC1R	0.044281	3837	0.0818783	2265	0.287046	3569	0.164746	2894	0.526777	5899	0.007	4558
2840	1	5	GDF11	ACVR1B_ACVR2B	0.045151	4359.5	0.0592096	3196	0.162306	4473	0.0639156	4508	0.615242	3692	0.059	5928.5
2902	0	5	GNAS	ADORA1	0.0480033	3426.5	0.148178	1003	0.901639	1804	0.0269689	5995	0.581444	4485	0.001	3845.5
2905	1	5	EFNB2	EPHA4	0.0481235	3007.6	0.140049	1128	0.659826	2336	0.101575	3720	0.523526	5998	0	1856
2915	0	5	LRPAP1	SORT1	0.048526	4760.5	0.0389949	6008	0.368997	3210	0.056731	4734	0.561035	4975	0.014	4875.5
2925	1	5	GDF11	BMPR1A	0.0490533	4482.6	0.0631099	2986	0.15975	4494	0.0609954	4592	0.588629	4318	0.066	6023
2932	2	5	EFNB2	EPHA4	0.0495851	3243.6	0.138459	1164	0.65299	2349	0.054291	4815	0.522102	6034	0	1856

## Sheet: Human L
	source	target	ligand.complex	receptor.complex	aggregate_rank	mean_rank	natmi.edge_specificity	natmi.rank	connectome.weight_sc	connectome.rank	logfc.logfc_comb	logfc.rank	sca.LRscore	sca.rank	cellphonedb.pvalue	cellphonedb.rank
34	5	4	ANXA1	FPR1	2.04e-05	682.2	0.713763	113	4.21237	3	2.17261	92	0.750708	1347	0	1856
101	5	4	TFF3	ACKR3	0.000108754	711.2	0.412748	176	2.25512	198	1.63043	180	0.765748	1146	0	1856
232	5	0	ANXA1	GRM7	0.000276815	805.2	0.264145	271	3.18324	39	2.12909	94	0.723386	1766	0	1856
279	5	4	HMGB1	THBD	0.00033476	909	0.18206	590	1.43289	930	0.654702	687	0.830764	482	0	1856
334	5	4	HMGB1	CD163	0.000447534	839.6	0.182864	583	1.81547	438	0.522264	1001	0.853918	320	0	1856
397	5	4	HMGB1	TLR4	0.000565083	856.4	0.186932	542	1.84691	411	0.499488	1062	0.841551	411	0	1856
439	5	0	ANXA1	ADRA2A	0.000664563	712.6	0.220408	364	3.12277	47	2.09956	97	0.761981	1199	0	1856
470	5	4	F11R	ITGAL_ITGB2	0.000747031	870	0.231726	335	1.84366	415	0.701454	604	0.766414	1140	0	1856
491	5	1	ANXA1	ADRA2A	0.000809075	724.6	0.212379	389	3.11143	49	2.10098	96	0.7586	1233	0	1856
507	5	4	OMG	TNFRSF1B	0.000853857	1332.6	0.880262	37	3.02411	63	0.600229	805	0.606392	3902	0	1856
530	5	4	TFF3	CXCR4	0.000904958	757	0.12794	1372	1.85596	404	1.94737	125	0.902952	28	0	1856
639	5	4	AZGP1	ITGAV	0.0013398	983.6	0.813739	79	4.65199	2	0.771434	534	0.681368	2447	0	1856
657	5	4	HMGB1	HAVCR2	0.00140183	961.8	0.177539	637	1.76351	500	0.416127	1338	0.831132	478	0	1856
690	5	2	ANXA1	EGFR	0.00155296	995.2	0.195372	485	3.16097	43	2.09736	98	0.678905	2494	0	1856
807	5	2	ANXA1	ADRA2A	0.00197364	818.8	0.179536	614	3.06501	57	2.05746	107	0.742886	1460	0	1856
838	5	3	ANXA1	EGFR	0.0020985	1129.2	0.160952	803	3.11707	48	2.08483	99	0.657426	2840	0	1856
869	5	1	ANXA1	EGFR	0.0022703	1382.2	0.123361	1443	3.06911	55	2.07572	103	0.626879	3454	0	1856
871	5	4	CEACAM1	HAVCR2	0.00227409	931.6	0.566047	136	2.61792	105	0.747205	552	0.707981	2009	0	1856
883	5	1	ANXA1	GRM7	0.00233195	1238	0.135442	1227	3.03693	60	2.05611	108	0.651886	2939	0	1856
891	5	0	ANXA1	EGFR	0.0023587	1425.6	0.117475	1542	3.0616	58	2.07074	105	0.621144	3567	0	1856
895	5	1	COL9A3	SDC1	0.00239676	1515.8	0.17791	628	1.09553	1362	0.291325	1919	0.720078	1814	0	1856
907	5	1	TFF3	CXCR4	0.00247418	1020	0.0874971	2124	1.53689	793	1.55296	215	0.884982	112	0	1856
921	5	3	ANXA1	GRM7	0.00258698	1299	0.126595	1385	3.02688	62	2.0547	110	0.644183	3082	0	1856
930	5	1	COL9A3	ITGA3_ITGB1	0.0026272	2245.4	0.120938	1488	0.917646	1763	0.124715	3353	0.661033	2767	0	1856
934	5	0	COL9A3	ITGA3_ITGB1	0.00265869	1657	0.156933	858	1.093	1366	0.296966	1887	0.689583	2318	0	1856
936	5	0	COL9A3	SDC1	0.00266661	1685.8	0.166265	743	1.03295	1453	0.213575	2456	0.713205	1921	0	1856
939	5	2	ANXA1	GRM7	0.0026812	1421	0.11052	1655	3.0086	67	2.04678	112	0.628471	3415	0	1856
954	5	0	TFF3	CXCR4	0.00277948	1144.2	0.0738138	2524	1.42893	933	1.38052	252	0.87604	156	0	1856
976	5	2	COL9A3	ITGA3_ITGB1	0.00294304	1966	0.13891	1152	1.0088	1503	0.176337	2786	0.676377	2533	0	1856
979	5	3	ANXA1	ADRA2A	0.0029738	1136.4	0.118658	1520	2.97898	71	2.01831	118	0.701396	2117	0	1856
978	5	4	CAMP	P2RX7	0.0029738	2462.6	0.671584	118	2.97752	73	0.273112	2018	0.444379	8248	0	1856
982	5	2	COL9A3	SDC1	0.00299923	1995.4	0.151661	939	0.954465	1658	0.11828	3443	0.703711	2081	0	1856
990	5	2	TFF3	CXCR4	0.00306071	1236.6	0.065244	2864	1.36132	984	1.3046	281	0.869182	198	0	1856
1019	5	3	TFF3	CXCR4	0.00331677	953.6	0.0967493	1918	1.60988	698	1.55407	214	0.89	82	0	1856
1071	5	4	COL9A3	CD44	0.00373274	1236.8	0.46808	162	1.96609	337	0.587014	833	0.648704	2996	0	1856
1104	5	4	PSEN1	CD44	0.00405462	1814.8	0.144529	1053	1.06257	1405	0.413206	1352	0.628805	3408	0	1856
1132	5	4	NRG2	NRP2	0.00429285	1753.2	0.574967	134	2.45527	142	0.37278	1529	0.557026	5105	0	1856
1137	5	5	ARPC5	ADRB2	0.00431612	1766.4	0.0978427	1898	1.05435	1424	0.536351	961	0.665323	2693	0	1856
1140	5	5	HSPA8	ADRB2	0.00434534	1980.6	0.0840928	2211	0.813024	1986	0.365413	1563	0.690912	2287	0	1856
1168	5	4	HMGB1	CXCR4	0.00470847	1673	0.0524859	3768	0.747011	2121	0.701309	605	0.91035	15	0	1856
1178	5	3	COL9A3	ITGA3_ITGB1	0.00477128	2387	0.114473	1582	0.889072	1837	0.0984974	3778	0.65485	2882	0	1856
1204	5	0	ARPC5	LDLR	0.00511547	2602.4	0.0520329	3811	0.662592	2331	0.447616	1183	0.609265	3831	0	1856
1297	5	4	TXLNA	STX4	0.00607493	3107.7	0.0676607	2760	0.546366	2697	0.22446	2344	0.606856	3892	0.001	3845.5
1431	5	3	ARPC5	LDLR	0.0077883	2722.2	0.0491124	4167	0.651954	2350	0.436844	1223	0.602368	4015	0	1856
1503	5	0	CALM2	GRM7	0.00860559	2923.1	0.0644626	2909	0.353159	3262	0.217049	2414	0.719112	1828	0.003	4202.5
1589	5	2	CALM2	EGFR	0.00989075	3459.1	0.047679	4347	0.33089	3357	0.185321	2700	0.674254	2565	0.004	4326.5
1656	5	5	CDH1	ERBB3	0.0109395	2254.6	0.150543	960	0.851803	1907	0.257893	2090	0.582773	4460	0	1856
1683	5	0	OMG	RTN4R	0.0114009	1944.2	0.238239	319	1.52358	817	0.237043	2232	0.58078	4497	0	1856
1698	5	1	HMGB1	SDC1	0.0116696	2236.2	0.0464864	4518	0.462515	2926	0.303475	1850	0.902705	31	0	1856
1752	5	1	CALM2	MYLK	0.0124381	3629.4	0.0468083	4474	0.322804	3385	0.191357	2642	0.643943	3088	0.007	4558
1800	5	1	ARPC5	LDLR	0.013347	2862.4	0.0457034	4641	0.639537	2402	0.442011	1207	0.593721	4206	0	1856
1879	5	4	PSEN1	NCSTN	0.0147545	3495.2	0.068536	2724	0.462579	2925	0.151707	3038	0.571133	4735	0.002	4054
1896	5	2	CEACAM1	EGFR	0.0150365	1959	0.159798	814	1.29179	1054	0.560567	894	0.554513	5177	0	1856
1939	5	0	CAMP	IGF1R	0.015706	2566.8	0.26005	274	2.49873	133	0.23627	2238	0.441767	8333	0	1856
1946	5	2	OMG	RTN4R	0.0158284	2135.8	0.214313	384	1.47031	889	0.180674	2748	0.567844	4802	0	1856
1968	5	2	CAMP	EGFR	0.0162736	2783.2	0.255955	279	2.53102	125	0.230265	2284	0.410721	9372	0	1856
1969	5	0	HSPA8	LDLR	0.0162784	3435	0.0447207	4829	0.421269	3051	0.276677	2003	0.6368	3238	0.002	4054
1973	5	3	OMG	RTN4R	0.0163798	2144	0.21229	390	1.4658	894	0.180726	2745	0.56668	4835	0	1856
1990	5	5	CALM2	MYLK	0.0167731	3797.4	0.0445717	4858	0.312942	3445	0.180705	2747	0.638311	3207	0.01	4730
2012	5	1	OMG	RTN4R	0.0173328	2153.8	0.208391	411	1.45712	909	0.185057	2703	0.564402	4890	0	1856
2025	5	3	INHBB	SMAD3	0.0176754	2181.6	0.247766	291	2.44939	145	0.270512	2040	0.502999	6576	0	1856
2080	5	2	ARPC5	LDLR	0.0188736	2956.6	0.0439	4974	0.632967	2416	0.435981	1227	0.588857	4310	0	1856
2081	5	5	OMG	NGFR	0.0188859	2673.4	0.531727	146	2.02196	301	0.270754	2038	0.421119	9026	0	1856
2139	5	0	HMGB1	SDC1	0.0204005	2877.3	0.0434437	5052	0.399936	3119	0.225725	2332	0.899692	38	0.001	3845.5
2147	5	5	FGF8	FGFR4	0.0206451	4298	0.800717	87	1.99271	315	0.0749502	4262	0.196861	14970	0	1856
2193	5	0	RELN	ITGA3_ITGB1	0.0216835	2300.2	0.186718	548	1.27416	1076	0.163418	2907	0.556683	5114	0	1856
2208	5	5	PSEN1	NOTCH4	0.0222403	3889.8	0.067212	2776	0.346433	3299	0.135726	3230	0.559775	5018	0.021	5126
2244	5	2	CALM2	INSR	0.0229857	3129.2	0.0428846	5174	0.318294	3409	0.190957	2646	0.849038	363	0.002	4054
2318	5	5	COL9A3	ITGA3_ITGB1	0.0247914	3300.3	0.124146	1435	0.963334	1634	0.174065	2804	0.663959	2715	0.294	7913.5
2372	5	3	HSPA8	LDLR	0.0262436	3577.2	0.0422106	5313	0.410631	3085	0.265905	2056	0.630094	3378	0.002	4054
2407	5	3	CEACAM1	EGFR	0.0274372	2204.4	0.131646	1299	1.24788	1128	0.54804	935	0.530468	5804	0	1856
2436	5	2	CALM2	AQP1	0.0285166	4441.4	0.0418081	5402	0.24633	3816	0.162391	2923	0.555236	5156	0.015	4910
2513	5	2	RELN	ITGA3_ITGB1	0.031799	2926.6	0.165275	755	1.18995	1220	0.0427888	5281	0.541583	5521	0	1856
2547	5	3	CAMP	EGFR	0.0332363	2977.2	0.210862	402	2.48711	134	0.217738	2408	0.387488	10086	0	1856
2549	5	2	CAMP	IGF1R	0.0333974	2832.2	0.210486	403	2.45068	144	0.203893	2546	0.415877	9212	0	1856
2589	5	3	COL9A3	SDC1	0.0351892	3158.5	0.131748	1298	0.847455	1914	0.0595716	4626	0.68883	2329	0.041	5625.5
2679	5	4	INHBB	SMAD3	0.0390924	2284.4	0.203719	437	2.38149	159	0.328374	1717	0.478544	7253	0	1856
2696	5	0	CALM2	INSR	0.0397496	3391	0.0398207	5773	0.27714	3617	0.179539	2755	0.844226	391	0.005	4419
2717	5	3	HMGB1	CXCR4	0.0407581	2466.8	0.0396901	5802	0.500928	2811	0.308009	1822	0.898274	43	0	1856
2733	5	2	HMGB1	SDC1	0.0413587	3395.2	0.0396276	5819	0.321452	3393	0.13043	3290	0.895466	55	0.005	4419
2738	5	0	TG	TPO	0.0415595	2428.6	0.252689	286	1.80281	451	0.134023	3248	0.513053	6302	0	1856
2757	5	1	CALM2	INSR	0.0421465	3429	0.039562	5841	0.273666	3637	0.184205	2711	0.843797	398	0.007	4558
2760	5	4	S100A1	TLR4	0.0424577	2593	0.489855	155	1.79351	456	0.324641	1745	0.429335	8753	0	1856
2786	5	1	TG	TPO	0.0433649	2479.2	0.244368	301	1.78529	461	0.125114	3346	0.508869	6432	0	1856
2820	5	1	NRG2	ERBB2_ERBB3	0.0445848	3007.6	0.155444	884	1.52292	820	0.189021	2668	0.427682	8810	0	1856
2828	5	1	CEACAM1	EGFR	0.0447919	2515.2	0.1009	1825	1.19993	1196	0.538926	957	0.497257	6742	0	1856
2839	5	1	HSPA8	LDLR	0.0451129	3736.8	0.0392807	5921	0.398214	3122	0.271072	2035	0.621672	3552	0.002	4054
2846	5	3	CALM2	EGFR	0.0452273	4022.3	0.0392791	5924	0.286982	3570	0.172794	2818	0.652624	2924	0.014	4875.5
2848	5	1	CAMP	IGF1R	0.0455787	2898	0.197736	473	2.43832	148	0.202922	2557	0.408308	9456	0	1856
2849	5	1	COL9A3	CD44	0.0456271	3718	0.0633179	2974	0.980404	1576	0.197758	2602	0.404466	9582	0	1856
2859	5	1	TG	ASGR1	0.046328	3103.4	0.202458	440	1.77316	477	0.113428	3520	0.415469	9224	0	1856
2861	5	0	TG	ASGR1	0.0465162	3103.8	0.202025	445	1.77243	478	0.114762	3500	0.415209	9240	0	1856
2873	5	1	APLN	ADRA2A	0.0468472	2922	0.150749	956	0.619527	2457	0.217467	2412	0.490267	6929	0	1856
2874	5	1	APLN	GRM7	0.0469008	4039.4	0.0961383	1935	0.545032	2704	0.172591	2821	0.364331	10881	0	1856
2892	5	1	INHBB	SMAD3	0.047493	2677.4	0.155621	881	2.30734	179	0.235681	2244	0.445089	8227	0	1856
2896	5	1	CAMP	EGFR	0.0476555	3290.4	0.161615	799	2.43916	147	0.208624	2505	0.356433	11145	0	1856
2898	5	0	NRG2	ERBB2_ERBB3	0.0478727	3288	0.130162	1333	1.48042	873	0.169027	2858	0.40611	9520	0	1856
2904	5	0	CEACAM1	EGFR	0.0480906	2576	0.0960854	1936	1.19242	1215	0.533952	974	0.491147	6899	0	1856
2929	5	0	COL9A3	CD44	0.0494688	3637.6	0.066454	2811	0.988041	1558	0.201252	2572	0.410302	9391	0	1856
2937	5	0	CCL25	GRM7	0.0499158	3591.4	0.356064	196	1.36365	982	0.145584	3098	0.333837	11825	0	1856

## Sheet: PRN R
	source	target	ligand.complex	receptor.complex	aggregate_rank	mean_rank	natmi.edge_specificity	natmi.rank	connectome.weight_sc	connectome.rank	logfc.logfc_comb	logfc.rank	sca.LRscore	sca.rank	cellphonedb.pvalue	cellphonedb.rank
98	5	15	C1qb	C1qbp	3.81e-07	9264.7	0.0563771	2317	1.93471	2026	2.53287	173	0.934365	1430	0	40377.5
199	11	15	Ccl5	Ackr4	1.56e-06	14783.1	0.371605	41	2.73451	497	2.66146	102	0.819129	32898	0	40377.5
539	5	15	Trf	Tfrc	1.26e-05	13354.1	0.0428246	3839	1.27846	6710	1.21848	3884	0.880542	11960	0	40377.5
636	2	15	Cdh1	Cdh2	1.69e-05	13218.1	0.0572684	2255	2.35551	974	0.802207	9799	0.877993	12685	0	40377.5
863	5	15	Apoe	Lsr	3.1e-05	12127.3	0.0179725	14322	1.52583	4121	2.5406	168	0.932462	1648	0	40377.5
870	2	15	Areg	Erbb3	3.17e-05	16603.3	0.0193885	12893	1.13701	8999	0.998154	6364	0.872154	14383	0	40377.5
876	11	15	Ccl5	Adra2a	3.19e-05	13243.9	0.103539	753	2.16765	1362	2.66814	98	0.844053	23629	0	40377.5
1080	5	15	Pf4	Adra2a	4.71e-05	20094.3	0.11744	570	1.34787	5862	1.62561	1587	0.774499	52075	0	40377.5
1225	3	15	Cxcl2	Adra2a	5.7e-05	16845.9	0.0220795	10812	0.881439	16180	0.992892	6436	0.886351	10424	0	40377.5
1445	5	15	Ccl2	Ackr4	7.68e-05	22353.7	0.0959781	866	1.3785	5496	0.977981	6656	0.759815	58373	0	40377.5
1694	5	15	Grn	Sort1	0.000105421	16763.7	0.0149164	18296	1.33185	6053	1.11115	4930	0.872826	14162	0	40377.5
1818	6	15	Ptn	Plxnb2	0.000120924	15142.1	0.0232854	10006	1.2237	7479	1.0224	6025	0.880955	11823	0	40377.5
1838	5	15	Psap	Sort1	0.000123461	16504.7	0.0112961	25645	1.3353	6016	1.33906	2983	0.898791	7502	0	40377.5
1845	6	15	Mdk	Ncl	0.000124832	11752.1	0.0231772	10066	1.57306	3740	1.21803	3889	0.941733	688	0	40377.5
1847	6	15	Ptn	Ncl	0.000124898	13172.9	0.0189356	13270	1.34163	5937	1.13839	4653	0.932679	1627	0	40377.5
2321	5	15	Apoe	Lrp5	0.000192105	16170.5	0.0182882	13978	1.35984	5715	2.55481	153	0.852735	20629	0	40377.5
2473	0	15	Cxcl2	Adra2a	0.000218961	16361.9	0.0218281	10976	0.868512	16709	1.30898	3187	0.885773	10560	0	40377.5
2577	2	15	Cdh1	Erbb3	0.000236233	22210.3	0.0130573	21500	1.11775	9414	0.495072	18863	0.851981	20897	0	40377.5
2948	20	15	Bmp3	Acvr2b	0.000325259	25801.9	0.139786	403	3.39799	114	0.718912	11702	0.7166	76413	0	40377.5
3145	9	15	Nid1	Ptprf	0.000379357	14332.7	0.0234728	9903	1.53412	4053	0.931727	7365	0.888212	9965	0	40377.5
3211	9	15	Ccl2	Ackr4	0.000396543	18273.9	0.137448	426	1.65879	3175	1.42548	2493	0.791043	44898	0	40377.5
3786	2	15	Cdh1	Ptprf	0.000559342	21055.3	0.01134	25545	1.08921	10052	0.444274	21118	0.895812	8184	0	40377.5
4013	8	15	Anxa1	Adra2a	0.000638103	16508.1	0.0209548	11597	1.22407	7471	0.999158	6350	0.864628	16745	0	40377.5
4014	8	15	Cdh1	Cdh2	0.000640052	16267.9	0.0445821	3598	2.13582	1446	0.492829	18963	0.863934	16955	0	40377.5
4087	8	15	Ltf	Tfrc	0.000664313	23506.7	0.021447	11239	0.823074	18632	0.445444	21063	0.836731	26222	0	40377.5
4179	6	15	Nid1	Ptprf	0.000698933	26796.9	0.0108925	26709	0.826884	18473	0.374561	24797	0.844056	23628	0	40377.5
4342	4	15	Cxcl2	Adra2a	0.000756457	14496.5	0.0247304	9180	1.01773	11872	1.53272	1962	0.891938	9091	0	40377.5
4380	5	15	Cxcl16	Adra2a	0.000765019	23855.1	0.0251817	8929	1.01657	11906	0.75582	10824	0.78578	47239	0	40377.5
4565	5	15	Ccl12	Ackr4	0.000834241	32450.3	0.492991	16	1.66453	3149	0.700864	12171	0.635315	106538	0	40377.5
4717	5	15	Hebp1	Adra2a	0.000897138	26833.9	0.0355288	5314	1.06701	10563	0.692349	12398	0.742924	65517	0	40377.5
4760	21	15	Cdh1	Cdh2	0.000914289	14429.9	0.0484827	3073	2.20337	1290	0.708032	11993	0.868789	15416	0	40377.5
4761	21	15	Cdh1	Erbb3	0.000914452	25582.1	0.0110541	26291	0.965605	13363	0.400896	23255	0.841169	24624	0	40377.5
4769	2	15	Anxa1	Adra2a	0.000917864	25834.1	0.0148795	18355	0.829774	18355	0.321355	28205	0.843312	23878	0	40377.5
4772	21	15	Ltf	Tfrc	0.000918677	16207.1	0.0301135	6896	1.05906	10765	1.1739	4320	0.85861	18677	0	40377.5
4927	17	15	S100a4	Erbb3	0.00099193	12563.7	0.0399533	4326	2.10424	1518	1.68787	1359	0.869383	15238	0	40377.5
5271	19	15	Nid1	Ptprf	0.00116184	16911.7	0.0189849	13241	1.28182	6665	0.733122	11368	0.877236	12907	0	40377.5
5285	6	15	Cxcl12	Adra2a	0.00116741	17455.3	0.0635532	1857	1.47123	4571	1.2496	3610	0.809483	36861	0	40377.5
5347	21	15	B2m	Tfrc	0.00120218	17796.7	0.00989245	29769	1.08397	10183	1.02994	5896	0.923934	2758	0	40377.5
5547	12	15	Cdh1	Cdh2	0.0013104	14042.9	0.0537502	2526	2.29459	1096	0.686645	12562	0.874557	13653	0	40377.5
5617	8	15	Cxcl5	Adra2a	0.00134524	16719.5	0.0524179	2629	1.37488	5549	1.14396	4596	0.82541	30446	0	40377.5
5669	14	15	Nts	Sort1	0.00137216	22446.3	0.0769948	1300	1.44184	4828	1.15316	4520	0.75322	61206	0	40377.5
5720	21	15	Cdh1	Ptprf	0.00141122	24353.1	0.00960033	30739	0.937065	14250	0.350099	26335	0.88778	10064	0	40377.5
5754	7	15	Mdk	Ncl	0.00142588	13873.1	0.018316	13950	1.29041	6545	0.946535	7127	0.934929	1366	0	40377.5
5821	5	15	Gnai2	Adra2a	0.00146198	30146.9	0.0110857	26207	0.658515	27348	0.357716	25845	0.824164	30957	0	40377.5
5982	1	15	Cdh1	Cdh2	0.00156488	20333.5	0.0239023	9643	1.77771	2595	0.524751	17671	0.822981	31381	0	40377.5
6434	5	15	S100a4	Erbb3	0.0018302	21084.1	0.017461	14867	1.08364	10191	1.07599	5304	0.814821	34681	0	40377.5
6677	10	15	Anxa1	Adra2a	0.00199934	25496.1	0.0142989	19280	0.792093	20063	0.406246	22962	0.840664	24798	0	40377.5
6686	10	15	Cdh1	Cdh2	0.00200389	15619.3	0.0451898	3525	2.14635	1417	0.570537	16058	0.864728	16719	0	40377.5
6688	10	15	Cdh1	Erbb3	0.00200419	28562.7	0.0103033	28475	0.908581	15228	0.263402	32415	0.836414	26318	0	40377.5
6729	10	15	Areg	Erbb3	0.00203539	22520.5	0.0149134	18299	0.9083	15242	0.483206	19377	0.856796	19307	0	40377.5
6773	5	15	Psap	Celsr1	0.00207727	24124.7	0.00967831	30450	0.98815	12679	1.21564	3907	0.818355	33210	0	40377.5
7021	19	15	Ccl11	Ackr4	0.0022651	27378.3	0.373387	38	2.31	1068	0.823296	9364	0.692927	86044	0	40377.5
7704	11	15	S100a4	Erbb3	0.00267958	22436.9	0.0162358	16388	1.02804	11567	0.961759	6894	0.809269	36958	0	40377.5
7782	7	15	Ptn	Plxnb2	0.00273562	19341.7	0.0175971	14714	0.956507	13625	0.726666	11517	0.865467	16475	0	40377.5
8098	3	15	Thbs1	Lrp5	0.00297603	29987.9	0.00866001	34278	0.548279	35686	1.0296	5903	0.817194	33695	0	40377.5
8416	2	15	Spint1	St14	0.00316495	28212.3	0.0102998	28487	0.899209	15561	0.216733	36128	0.853092	20508	0	40377.5
8527	7	15	Nid1	Ptprf	0.00323536	19895.5	0.0156491	17198	1.09429	9939	0.578585	15819	0.866446	16144	0	40377.5
8593	12	15	Areg	Erbb3	0.00328559	20459.3	0.0165465	15994	0.991766	12576	0.569811	16083	0.863054	17266	0	40377.5
8658	10	15	Cdh1	Ptprf	0.00332581	27425.3	0.00894828	33077	0.880042	16242	0.212605	36488	0.884228	10942	0	40377.5
8712	5	15	Lrpap1	Sort1	0.0033698	28088.3	0.00954126	30947	0.955924	13649	0.494828	18884	0.810134	36584	0	40377.5
8796	14	15	Nid1	Ptprf	0.00342363	19792.3	0.0154773	17449	1.08464	10171	0.617013	14599	0.865806	16365	0	40377.5
9923	17	15	Ccl5	Ackr4	0.00431758	28993.7	0.0848189	1081	1.26564	6886	0.946532	7128	0.68391	89496	0	40377.5
9982	19	15	Sema4c	Plxnb2	0.00437794	23280.1	0.0217409	11028	1.18628	8082	0.439324	21369	0.812644	35544	0	40377.5
10040	19	15	Lamb2	Rpsa	0.00442699	21313.9	0.00845602	35098	1.00465	12255	0.531435	17414	0.93441	1425	0	40377.5
10061	19	15	Cxcl1	Adra2a	0.00444938	20775.9	0.0223975	10585	0.905116	15342	1.04301	5737	0.82181	31838	0	40377.5
10092	2	15	Kitl	Kit	0.00449125	23671.5	0.0245622	9286	1.24163	7216	0.49904	18707	0.795672	42771	0	40377.5
10149	6	15	Penk	Adra2a	0.00454102	29072.1	0.0449163	3552	0.891249	15849	0.613004	14718	0.729998	70864	0	40377.5
10193	8	15	Cdh1	Erbb3	0.00459919	30102.3	0.0101648	28902	0.898056	15610	0.185693	38932	0.835486	26690	0	40377.5
10195	6	15	Wnt5a	Epha7	0.0046026	28882.5	0.0641091	1820	1.28548	6615	0.524002	17698	0.713079	77902	0	40377.5
10205	3	15	Sema4d	Plxnb2	0.00461279	28793.9	0.0115197	25068	0.511798	38955	0.640449	13875	0.838135	25694	0	40377.5
10206	5	15	B2m	Tfrc	0.00461338	24685.9	0.00761072	38956	0.739663	22609	0.539535	17119	0.914192	4368	0	40377.5
10212	6	15	Ccl2	Ackr4	0.00461881	28234.9	0.064471	1802	1.16555	8456	0.565743	16210	0.72166	74329	0	40377.5
10225	6	15	Dkk2	Lrp5	0.00463027	34575.9	0.0242208	9474	0.86788	16745	0.519837	17868	0.686846	88415	0	40377.5
10315	11	15	B2m	Tfrc	0.0047071	25149.9	0.00757709	39113	0.734589	22885	0.492503	18975	0.914018	4399	0	40377.5
10365	0	15	Ptgs2	Alox5	0.00475058	25773.9	0.0344569	5613	0.509392	39185	0.857027	8718	0.814071	34976	0	40377.5
10405	0	15	Sema4d	Plxnb2	0.0047895	28445.3	0.011432	25308	0.508671	39249	0.731112	11410	0.837616	25882	0	40377.5
10456	19	15	Gnai2	Adra2a	0.00485145	34478.5	0.0103669	28283	0.599511	31528	0.180987	39350	0.819254	32854	0	40377.5
10647	7	15	Ptn	Ncl	0.00502865	16372.9	0.0143099	19258	1.07443	10406	0.842659	8970	0.923335	2853	0	40377.5
10745	8	15	Spint1	St14	0.00511851	29336.9	0.0100462	29221	0.87947	16261	0.176637	39774	0.851523	21051	0	40377.5
10823	2	15	Adam10	Nrcam	0.00519735	21105.1	0.0650287	1767	1.97085	1893	0.482345	19422	0.79734	42066	0	40377.5
10985	14	15	Sema6a	Plxna4	0.0053665	28737.3	0.134036	447	2.04407	1650	0.798123	9888	0.67916	91324	0	40377.5
11014	9	15	Ntn1	Unc5d	0.00539097	41952.3	0.381401	34	1.70157	2964	0.320141	28290	0.513212	138096	0	40377.5
11207	5	15	Adam10	Nrcam	0.00557395	33171.1	0.0276926	7778	1.5787	3705	0.186781	38838	0.71969	75157	0	40377.5
11586	4	15	B2m	Tfrc	0.00599249	20847.7	0.00846072	35073	0.867928	16744	0.873074	8384	0.918255	3660	0	40377.5
11588	4	15	Sema4d	Plxnb2	0.00599395	21935.3	0.0164595	16101	0.687996	25546	0.806817	9699	0.860907	17953	0	40377.5
11612	4	15	Ptgs2	Alox5	0.00601735	16811.3	0.0588132	2147	0.851347	17430	1.3463	2935	0.851196	21167	0	40377.5
11776	9	15	C3	Adra2a	0.0061987	16502.7	0.0526397	2606	1.1871	8066	1.72185	1242	0.82602	30222	0	40377.5
11808	9	15	Cthrc1	Fzd3	0.00623692	28551.3	0.0368211	5010	1.18622	8083	0.96617	6824	0.702032	82462	0	40377.5
11960	6	15	Bmp4	Acvr2b_Bmpr1a	0.00642148	31334.5	0.0279334	7667	1.03505	11379	0.457237	20508	0.715819	76741	0	40377.5
12019	6	15	Gdf10	Acvr1b_Acvr2b	0.00648985	34758.3	0.0334914	5850	0.86697	16781	0.456152	20564	0.682048	90219	0	40377.5
12168	6	15	Wnt2	Fzd3_Lrp5	0.00670192	37286.1	0.0314036	6482	0.878684	16308	0.452022	20735	0.647356	102528	0	40377.5
12432	12	15	Adam10	Nrcam	0.00707114	21296.5	0.0649528	1773	1.97005	1897	0.461034	20332	0.797246	42103	0	40377.5
12502	8	15	Cxcl1	Adra2a	0.00716619	32533.3	0.0160654	16636	0.672007	26515	0.211423	36595	0.796169	42543	0	40377.5
12510	9	15	Penk	Adra2a	0.00718347	22502.5	0.0636385	1849	1.16399	8484	1.12369	4805	0.762932	56997	0	40377.5
12773	6	15	Fstl1	Dip2a	0.00754645	33797.5	0.0138501	20020	0.765171	21379	0.590262	15454	0.727956	71757	0	40377.5
12843	14	15	Kitl	Kit	0.00766256	17316.1	0.0379656	4735	1.59311	3596	0.859079	8674	0.828807	29198	0	40377.5
12978	6	15	Wnt2	Fzd6_Lrp5	0.00788028	37492.1	0.0325614	6136	0.865889	16832	0.434613	21619	0.647443	102496	0	40377.5
13008	8	15	Ccl20	Ackr4	0.00792629	37273.9	0.33767	50	1.4901	4418	0.44148	21263	0.589916	120261	0	40377.5
13179	6	15	Wnt2	Fzd3_Lrp6	0.00816519	33524.7	0.0252862	8884	0.874211	16486	0.430968	21818	0.707863	80058	0	40377.5
13224	3	15	Sema4a	Plxnb2	0.0082214	35517.9	0.00852478	34802	0.505612	39554	0.488802	19128	0.793585	43728	0	40377.5
13243	20	15	Ptgs2	Alox5	0.00824086	17734.7	0.0568796	2281	0.8242	18586	1.05591	5559	0.849066	21870	0	40377.5
13402	8	15	Cdh1	Ptprf	0.00849573	29158.1	0.00882793	33594	0.869517	16671	0.134896	44016	0.883534	11132	0	40377.5
13438	5	15	Cxcl2	Adra2a	0.00855961	31538.9	0.0149809	18180	0.516475	38532	0.134382	44082	0.865304	16523	0	40377.5
13585	6	15	Wnt2	Fzd7_Lrp5	0.00879117	39824.1	0.0286609	7395	0.810845	19170	0.421166	22238	0.624987	109940	0	40377.5
13619	4	15	Tnf	Celsr2	0.00886185	23170.7	0.033729	5792	0.815453	18975	1.00163	6320	0.792121	44389	0	40377.5
13711	2	15	Ltf	Tfrc	0.00898733	34171.9	0.0118159	24315	0.560816	34621	0.339102	27032	0.791836	44514	0	40377.5
13889	3	15	Ptgs2	Alox5	0.00929636	29231.1	0.0303519	6822	0.451758	44816	0.60254	15065	0.804279	39075	0	40377.5
13906	21	15	Anxa1	Adra2a	0.00932128	31255.9	0.0132756	21074	0.725677	23363	0.126889	44840	0.835628	26625	0	40377.5
13909	19	15	App	Adra2a	0.00932856	30383.9	0.0145661	18837	0.754863	21869	0.355377	25989	0.791155	44847	0	40377.5
14152	8	15	Cxcl10	Adra2a	0.00978768	28450.5	0.0189507	13258	0.702742	24682	0.50014	18655	0.790214	45280	0	40377.5
14179	12	15	Cdh1	Ptprf	0.00984184	23191.1	0.0106434	27442	1.02828	11561	0.328712	27683	0.892816	8892	0	40377.5
14181	12	15	Cdh1	Erbb3	0.00984401	24245.1	0.0122551	23278	1.05682	10824	0.37951	24455	0.847938	22291	0	40377.5
14401	19	15	Psap	Sort1	0.0102816	33225.9	0.006396	45728	0.760184	21613	0.141599	43310	0.869832	15101	0	40377.5
14408	6	15	Rspo3	Znrf3	0.0102964	37820.7	0.0454328	3481	0.932488	14418	0.402259	23165	0.631965	107662	0	40377.5
14539	6	15	Wnt2	Fzd7_Lrp6	0.0105216	35476.3	0.0238009	9702	0.806373	19398	0.400113	23295	0.696745	84609	0	40377.5
14719	9	15	Fstl1	Dip2a	0.0108087	21762.1	0.0236958	9763	1.38147	5449	1.41405	2559	0.77778	50662	0	40377.5
14866	11	15	Gnai2	Adra2a	0.0110001	39873.1	0.00892452	33202	0.481108	41919	0.113198	46350	0.807895	37517	0	40377.5
14913	6	15	Lama2	Rpsa	0.0110584	29437.7	0.0109749	26503	0.706259	24493	0.112824	46399	0.890556	9416	0	40377.5
15125	6	15	Gpc3	Unc5d	0.0114107	41634.1	0.298229	72	1.44243	4820	0.292975	30209	0.539528	132692	0	40377.5
15176	6	15	Rspo3	Rnf43	0.011492	41392.1	0.0487381	3045	0.856854	17189	0.390276	23833	0.581735	122516	0	40377.5
15375	19	15	Lama2	Rpsa	0.0118109	33735.3	0.00844337	35146	0.577761	33190	0.107836	47014	0.877107	12949	0	40377.5
15436	19	15	Grn	Sort1	0.0119054	39197.9	0.00618271	47089	0.655074	27613	0.112106	46480	0.815451	34430	0	40377.5
15536	13	15	Il17b	Il17rb	0.0120815	37942.7	0.245562	112	1.80086	2489	0.342221	26816	0.591137	119919	0	40377.5
15635	3	15	Gnai2	Adra2a	0.0122623	38059.3	0.00828873	35826	0.428917	47368	0.343788	26707	0.802095	40018	0	40377.5
15840	3	15	B2m	Tfrc	0.0125801	31696.9	0.00610529	47611	0.512496	38895	0.362533	25501	0.905144	6100	0	40377.5
16023	6	15	Lrpap1	Sort1	0.0128869	37794.3	0.00693449	42472	0.759444	21656	0.211023	36625	0.784371	47841	0	40377.5
16303	2	15	Efna1	Epha7	0.0134507	33178.1	0.0230602	10149	1.04291	11180	0.374142	24825	0.70957	79359	0	40377.5
16722	5	15	Gnai2	Unc5b	0.0142226	36249.3	0.00592816	48794	0.537487	36609	0.325403	27925	0.833198	27541	0	40377.5
16807	3	15	App	Rpsa	0.0143854	52880.9	0.00197115	100332	0.248011	72101	0.0920432	48874	0.924161	2720	0	40377.5
16886	12	15	Kitl	Kit	0.0145417	26528.9	0.0207439	11748	1.1415	8916	0.413949	22592	0.781595	49011	0	40377.5
16958	19	15	Ngf	Sort1	0.0146832	27440.5	0.0177474	14571	0.982655	12861	0.461982	20287	0.781362	49106	0	40377.5
17010	6	15	Gdf10	Acvr1b_Acvr2a	0.0147966	42756.9	0.0180024	14284	0.689732	25447	0.373662	24860	0.628537	108816	0	40377.5
17137	16	15	Cdh1	Cdh2	0.0150218	19770.1	0.0314091	6477	1.90771	2108	0.361825	25547	0.842007	24341	0	40377.5
17141	14	15	Gnai2	Adra2a	0.0150354	23528.9	0.0136012	20454	0.865006	16872	0.624198	14388	0.838495	25553	0	40377.5
17562	0	15	Tnf	Celsr2	0.0159122	27280.9	0.0256877	8691	0.681599	25932	0.959232	6925	0.768807	54479	0	40377.5
17592	3	15	Trf	Tfrc	0.0159715	36299.1	0.00984685	29919	0.460632	43902	0.532935	17358	0.779472	49939	0	40377.5
17722	2	15	Btc	Erbb3	0.0162405	31497.1	0.0287464	7365	0.954407	13698	0.354178	26070	0.732077	69975	0	40377.5
17731	10	15	Spint1	St14	0.0162744	37221.9	0.00733909	40323	0.66876	26720	0.0817608	50127	0.830561	28562	0	40377.5
17888	19	15	Ccl2	Ackr4	0.0165887	26428.7	0.0698243	1565	1.20173	7832	0.734692	11320	0.7296	71049	0	40377.5
17927	8	15	Efna1	Epha7	0.0166737	30722.3	0.0273461	7929	1.12525	9243	0.390192	23839	0.726817	72223	0	40377.5
17984	9	15	Lama2	Rpsa	0.0168109	19843.5	0.0170037	15404	1.01227	12029	0.350562	26305	0.91014	5102	0	40377.5
18061	20	15	Bmp3	Acvr1b_Acvr2a	0.0169613	33382.1	0.0493944	2958	3.05433	244	0.560159	16404	0.63408	106927	0	40377.5
18068	8	15	Ccl20	Adra2a	0.0169786	36889.9	0.0940837	895	0.923242	14690	0.448168	20923	0.632245	107564	0	40377.5
18105	19	15	Lrpap1	Sort1	0.0170451	39342.3	0.00643195	45480	0.721565	23592	0.21056	36669	0.777941	50593	0	40377.5
18123	7	15	Gdf10	Acvr1b_Acvr2b	0.0170797	27239.3	0.0494319	2953	1.22184	7503	0.729935	11435	0.722691	73928	0	40377.5
18312	4	15	Cxcl10	Adra2a	0.0174997	28712.9	0.0162758	16328	0.620444	29950	1.02056	6049	0.777323	50860	0	40377.5
18321	2	15	Plau	St14	0.0175324	39808.3	0.0108806	26740	0.589894	32239	0.0759995	50879	0.782093	48806	0	40377.5
18442	9	15	Cxcl1	Adra2a	0.0177959	18529.3	0.0257064	8685	1.02693	11599	1.2226	3860	0.831676	28125	0	40377.5
18459	21	15	Cntn1	Nrcam	0.0178267	44728.9	0.0975894	844	1.68994	3034	0.329601	27622	0.414345	151767	0	40377.5
18537	12	15	Spint1	St14	0.0180289	34732.5	0.0084311	35200	0.753757	21922	0.0738204	51164	0.840099	24999	0	40377.5
18695	17	15	Gnai2	Adra2a	0.0184067	25800.9	0.0128875	21862	0.806417	19396	0.458796	20436	0.834811	26933	0	40377.5
18749	5	15	Thbs1	Lrp5	0.0185151	37635.7	0.0071781	41109	0.394784	51437	0.587643	15527	0.802757	39728	0	40377.5
18796	1	15	Adam10	Nrcam	0.0186355	36055.5	0.0206978	11786	1.50523	4286	0.213549	36405	0.689408	87423	0	40377.5
18882	12	15	Plau	St14	0.0188085	41377.9	0.0100958	29075	0.561061	34601	0.0731906	51237	0.775646	51599	0	40377.5
18895	10	15	Adam10	Nrcam	0.0188427	25190.9	0.0480798	3121	1.79283	2522	0.344037	26690	0.771847	53244	0	40377.5
18920	14	15	Adam10	Nrcam	0.01889	25160.9	0.0480632	3125	1.79265	2524	0.347182	26516	0.771817	53262	0	40377.5
18968	19	15	Gnai2	Unc5b	0.019008	41230.9	0.00554378	51708	0.478483	42158	0.148674	42597	0.828488	29314	0	40377.5
19025	5	15	App	Adra2a	0.0191167	34828.9	0.0120666	23690	0.621	29917	0.318562	28393	0.775177	51767	0	40377.5
19154	6	15	Efna4	Epha7	0.0193778	43292.7	0.0299928	6933	0.933792	14378	0.334847	27296	0.562359	127479	0	40377.5
19212	14	15	Ntn1	Unc5d	0.0194806	45467.3	0.2369	123	1.4216	5020	0.238996	34353	0.45382	147463	0	40377.5
19227	4	15	Thbs1	Lrp5	0.0195113	36864.7	0.00713763	41323	0.390591	51979	0.760427	10709	0.802308	39935	0	40377.5
19417	15	15	Cdh1	Cdh2	0.0199954	19876.5	0.0327728	6065	1.93132	2035	0.331297	27520	0.844814	23385	0	40377.5
19595	2	15	B2m	Tfrc	0.0204543	37687.9	0.00597568	48449	0.492939	40812	0.0630073	52472	0.904218	6329	0	40377.5
19602	1	15	Cdh1	Erbb3	0.020468	42310.5	0.00544975	52479	0.539943	36410	0.217616	36057	0.788071	46229	0	40377.5
19699	19	15	Kitl	Kit	0.0207031	27274.9	0.0188599	13346	1.0921	9984	0.467218	20068	0.773359	52599	0	40377.5
19804	17	15	Psap	Sort1	0.0209347	21473.5	0.00847427	35021	1.00411	12272	0.845583	8924	0.884949	10773	0	40377.5
20102	3	15	Sema4d	Plxnb1	0.021684	34298.7	0.0199331	12423	0.53027	37304	0.694525	12343	0.734382	69046	0	40377.5
20163	8	15	Efna4	Epha7	0.0218385	43851.5	0.0288312	7327	0.923436	14686	0.321963	28160	0.557492	128707	0	40377.5
20196	21	15	Efna1	Epha7	0.0219249	23872.3	0.0434677	3748	1.43497	4893	0.557451	16488	0.770344	53855	0	40377.5
20219	21	15	Egf	Erbb3	0.0219696	23934.3	0.0444291	3619	3.13436	198	0.616153	14629	0.754026	60848	0	40377.5
20225	21	15	Ccl28	Adra2a	0.0219845	36755.9	0.10125	787	1.54642	3942	0.361604	25560	0.614602	113113	0	40377.5
20259	10	15	App	Adra2a	0.0221158	38118.7	0.0116012	24852	0.596073	31762	0.171031	40304	0.77173	53298	0	40377.5
20405	9	15	App	Adra2a	0.0224329	27712.3	0.0159671	16771	0.829896	18348	0.435361	21568	0.798641	41497	0	40377.5
20534	9	15	Lamb2	Rpsa	0.0227134	22283.9	0.00867937	34205	1.02975	11517	0.387894	23981	0.935205	1339	0	40377.5
20588	9	15	Apoe	Lsr	0.0228515	31620.3	0.00652694	44863	0.52898	37423	0.347121	26518	0.892706	8920	0	40377.5
20592	9	15	Trf	Tfrc	0.02286	40350.5	0.00937763	31519	0.448996	45122	0.255931	33003	0.775247	51731	0	40377.5
20603	19	15	S100a4	Erbb3	0.0228942	32271.9	0.0101972	28802	0.75404	21914	0.553864	16598	0.77078	53668	0	40377.5
20606	0	15	Gnai2	Adra2a	0.0229027	39974.3	0.00765984	38701	0.377293	53672	0.380642	24385	0.795757	42736	0	40377.5
20624	9	15	Ptn	Plxnb2	0.0229604	33281.9	0.00868413	34181	0.537836	36582	0.421171	22235	0.818815	33034	0	40377.5
20678	9	15	Grn	Sort1	0.0231362	32045.9	0.00792353	37494	0.789971	20162	0.233919	34729	0.833393	27467	0	40377.5
20693	9	15	Lrpap1	Sort1	0.0231792	27451.5	0.0102518	28624	1.00948	12101	0.43149	21781	0.815597	34374	0	40377.5
20713	9	15	Ptgs2	Alox5	0.0232655	24831.3	0.0403504	4251	0.592135	32071	0.538856	17141	0.825725	30316	0	40377.5
20717	1	15	Areg	Erbb3	0.0232699	41896.7	0.0073994	40047	0.524283	37819	0.0523984	53843	0.808223	37397	0	40377.5
20718	9	15	Psap	Sort1	0.0232763	31194.3	0.00673477	43628	0.799946	19691	0.194901	38078	0.872726	14197	0	40377.5
20731	9	15	Mdk	Ncl	0.0233066	23655.9	0.00916785	32279	0.758499	21710	0.49541	18853	0.910435	5060	0	40377.5
20732	9	15	Ptn	Ncl	0.0233088	27089.1	0.0070619	41782	0.655762	27565	0.537165	17206	0.894298	8515	0	40377.5
20733	9	15	Psap	Celsr1	0.023311	47519.1	0.00577025	49952	0.452791	44707	0.071486	51446	0.776721	51113	0	40377.5
20810	0	15	B2m	Tfrc	0.0235216	37692.1	0.00527363	53959	0.387	52419	0.240937	34170	0.898668	7535	0	40377.5
20832	8	15	Adam10	Nrcam	0.0235688	26946.9	0.0453474	3499	1.76413	2663	0.258444	32823	0.766655	55372	0	40377.5
20874	2	15	Ccl25	Ackr4	0.0236711	52041.3	0.0351278	5416	0.984174	12808	0.0521667	53867	0.451576	147738	0	40377.5
21060	22	15	Efna1	Epha7	0.0241783	21807.9	0.0520307	2662	1.59948	3545	0.596767	15243	0.785862	47212	0	40377.5
21075	5	15	Ptgs2	Alox5	0.0242162	35988.9	0.0246952	9201	0.37234	54274	0.301251	29623	0.787535	46469	0	40377.5
21138	17	15	Cxcl16	Adra2a	0.0243781	24725.5	0.02418	9493	0.98004	12940	0.702933	12122	0.782344	48695	0	40377.5
21166	14	15	Apln	Adra2a	0.024459	30435.5	0.119892	550	1.59712	3566	0.627357	14293	0.673705	93391	0	40377.5
21260	2	15	Efna4	Epha7	0.0247163	46695.1	0.0218872	10941	0.861529	16983	0.308374	29085	0.523286	136089	0	40377.5
21369	2	15	Cdh1	Lrp5	0.0250232	34315.1	0.00957614	30817	0.803516	19535	0.351999	26215	0.768427	54631	0	40377.5
21380	9	15	Ccl11	Ackr4	0.0250522	34113.5	0.186465	210	1.59103	3610	0.660871	13253	0.614592	113117	0	40377.5
21607	4	15	Sema4d	Plxnb1	0.0257062	27176.1	0.0284808	7461	0.706469	24474	0.860892	8642	0.767704	54926	0	40377.5
21738	8	15	Efna5	Epha7	0.0260962	41061.3	0.0254395	8807	0.907469	15272	0.302887	29501	0.620451	111349	0	40377.5
22017	9	15	Apoe	Lrp5	0.0270704	43307.3	0.00664157	44191	0.362995	55497	0.361325	25578	0.777259	50893	0	40377.5
22100	2	15	Ngf	Sort1	0.0273346	35316.7	0.0123356	23094	0.790505	20141	0.298051	29861	0.74871	63110	0	40377.5
22233	21	15	Efna1	Epha1	0.0277496	41900.3	0.0174656	14862	0.85707	17180	0.296459	29979	0.633557	107103	0	40377.5
22402	7	15	Gdf10	Acvr1b_Acvr2a	0.0283806	33434.9	0.0265708	8263	1.0446	11138	0.647445	13645	0.672739	93751	0	40377.5
22408	14	15	Efna1	Epha7	0.0283985	23412.5	0.0430033	3819	1.42605	4975	0.647419	13648	0.769392	54243	0	40377.5
22739	9	15	Slit3	Robo2	0.0295686	31907.1	0.062271	1926	1.34856	5856	0.641346	13842	0.66215	97534	0	40377.5
23003	12	15	Ltf	Tfrc	0.0305083	42907.3	0.00849061	34952	0.470268	42942	0.180196	39425	0.763287	56840	0	40377.5
23008	9	15	Ereg	Erbb3	0.0305188	28481.9	0.0394705	4425	1.01094	12067	0.636894	13996	0.728424	71544	0	40377.5
23083	2	15	Arf6	Smap1	0.030756	42701.3	0.00493195	56932	0.517467	38429	0.03557	56072	0.849573	21696	0	40377.5
23157	9	15	Cxcl12	Adra2a	0.0310434	25654.3	0.0364234	5103	0.927412	14563	0.740231	11190	0.762841	57038	0	40377.5
23188	12	15	Cdh1	Lrp5	0.0311606	37481.9	0.00898785	32931	0.742592	22472	0.236437	34548	0.762739	57081	0	40377.5
23346	10	15	Wnt4	Fzd3_Lrp6	0.0317574	34222.5	0.0103749	28250	0.769235	21184	0.387496	24003	0.762223	57298	0	40377.5
23425	10	15	Ptn	Ncl	0.0320522	39630.5	0.0048839	57404	0.529954	37330	0.0850617	49663	0.87556	13378	0	40377.5
23474	5	15	Sema4d	Plxnb2	0.0322678	46915.9	0.0069413	42430	0.348493	57481	0.0535238	53700	0.800773	40591	0	40377.5
23623	6	15	Lamb2	Rpsa	0.0328388	36499.9	0.00485178	57683	0.599688	31513	0.093209	48726	0.915191	4200	0	40377.5
23656	12	15	Anxa1	Adra2a	0.032987	34763.9	0.0126827	22285	0.687198	25596	0.023347	57735	0.832466	27826	0	40377.5
23690	6	15	Cxcl10	Adra2a	0.0331158	39748.1	0.0135615	20518	0.536937	36657	0.140667	43408	0.761135	57780	0	40377.5
23706	13	15	Cdh1	Cdh2	0.0332105	21708.1	0.0287117	7374	1.861	2268	0.268248	32023	0.835942	26498	0	40377.5
23746	19	15	Fstl1	Dip2a	0.033392	27223.7	0.0178543	14444	1.01582	11928	0.907537	7772	0.752362	61597	0	40377.5
23857	6	15	Efna5	Epha7	0.0338582	48153.1	0.0145764	18819	0.788545	20234	0.273993	31584	0.553052	129751	0	40377.5
23920	8	15	Trf	Tfrc	0.0340811	46150.5	0.00793831	37426	0.413301	49184	0.119601	45652	0.760398	58113	0	40377.5
24021	10	15	Ltf	Tfrc	0.0344138	38862.5	0.00820337	36202	0.462446	43710	0.579164	15797	0.760164	58226	0	40377.5
24156	10	15	Trf	Tfrc	0.0348206	43304.7	0.00788943	37648	0.412089	49331	0.284561	30804	0.759835	58363	0	40377.5
24203	11	15	Gnai2	Unc5b	0.0349759	47695.3	0.00477244	58415	0.360079	55913	0.0808852	50227	0.81758	33544	0	40377.5
24217	19	15	Psap	Celsr1	0.0350239	50661.5	0.00547999	52225	0.413029	49207	0.0181835	58431	0.772213	53067	0	40377.5
24310	6	15	Wnt5a	Fzd3	0.0353387	47043.7	0.017248	15118	0.708407	24351	0.269435	31941	0.578262	123431	0	40377.5
24517	1	15	Cdh1	Ptprf	0.0361654	40273.9	0.00473302	58807	0.511404	38994	0.166819	40732	0.847438	22459	0	40377.5
25351	2	15	Efna5	Epha7	0.0390104	47834.1	0.015267	17738	0.796107	19878	0.258974	32782	0.558767	128395	0	40377.5
25357	21	15	Kitl	Kit	0.0390375	40444.3	0.00947405	31184	0.84597	17649	0.258907	32788	0.707472	80223	0	40377.5
25569	10	15	Ereg	Erbb3	0.0397984	42206.3	0.0199684	12384	0.685312	25710	0.257708	32868	0.656095	99692	0	40377.5
25600	10	15	Efna1	Epha7	0.0398994	36961.1	0.0183932	13860	0.953246	13737	0.324291	28010	0.685731	88821	0	40377.5
25601	10	15	Kitl	Kit	0.039904	34129.9	0.013319	20985	0.946797	13940	0.306159	29267	0.741438	66080	0	40377.5
25605	10	15	Efna4	Epha7	0.0399316	48426.7	0.0185193	13718	0.831504	18282	0.301547	29607	0.502417	140149	0	40377.5
25614	10	15	Efna5	Epha7	0.0399776	32874.3	0.0442471	3641	1.11336	9499	0.445487	21060	0.683133	89794	0	40377.5
25617	7	15	Fstl1	Dip2a	0.0399824	28438.9	0.0170162	15387	0.963357	13424	0.815574	9525	0.747856	63481	0	40377.5
25745	10	15	Wnt5a	Epha7	0.0404491	49576.5	0.0132519	21123	0.775756	20859	0.283243	30881	0.530502	134642	0	40377.5
25750	10	15	Wnt4	Fzd6_Lrp5	0.0404584	37300.5	0.0133599	20913	0.760913	21584	0.391141	23781	0.708415	79847	0	40377.5
25754	10	15	Wnt4	Fzd7_Lrp5	0.0404677	40385.1	0.0117595	24449	0.705868	24509	0.377694	24610	0.687971	87980	0	40377.5
25755	10	15	Wnt4	Fzd7_Lrp6	0.0404723	36561.7	0.00976547	30189	0.701396	24764	0.356641	25915	0.752451	61563	0	40377.5
25759	10	15	Wnt4	Fzd3_Lrp5	0.040477	37188.5	0.0128849	21873	0.773707	20963	0.40855	22850	0.708336	79879	0	40377.5
26188	21	15	Efna5	Epha7	0.0421978	51218.9	0.0116396	24734	0.756395	21801	0.249692	33467	0.525108	135715	0	40377.5
26675	21	15	Cdh1	Lrp5	0.0441041	39787.9	0.00810705	36650	0.651375	27863	0.257824	32861	0.75328	61188	0	40377.5
26684	8	15	Tnf	Celsr2	0.0441726	40210.1	0.0216402	11095	0.614225	30402	0.0216482	57969	0.753219	61207	0	40377.5
27140	9	15	App	Rpsa	0.0460439	31822.1	0.00443752	61717	0.723294	23491	0.253184	33211	0.948143	314	0	40377.5
27154	8	15	Lrpap1	Sort1	0.0461073	48991.7	0.00482242	57962	0.600249	31470	0.0557302	53415	0.752075	61734	0	40377.5
27240	13	15	Kitl	Kit	0.0464331	32147.5	0.0148676	18377	0.987406	12702	0.332167	27460	0.75184	61821	0	40377.5
27539	19	15	Cxcl10	Adra2a	0.0476359	39277.9	0.0121639	23475	0.493936	40698	0.300165	29701	0.751108	62138	0	40377.5
27546	2	15	Tgfa	Erbb3	0.0476657	38508.1	0.0154878	17429	0.824217	18584	0.236311	34560	0.70406	81590	0	40377.5
27687	6	15	App	Adra2a	0.0482756	48001.1	0.00920734	32136	0.467869	43159	-0.00700409	62029	0.750739	62304	0	40377.5
27689	14	15	App	Adra2a	0.0482833	28653.3	0.0151861	17847	0.78807	20256	0.436461	21509	0.794578	43277	0	40377.5
27708	14	15	B2m	Tfrc	0.0483647	36673.9	0.0060927	47685	0.510596	39073	0.0818901	50105	0.905055	6129	0	40377.5
27717	14	15	Sema4c	Plxnb2	0.0484113	31795.1	0.0140361	19686	0.833722	18183	0.299581	29744	0.77704	50985	0	40377.5
27788	14	15	Cxcl10	Adra2a	0.0486681	38180.7	0.0122403	23319	0.496289	40462	0.373713	24855	0.751693	61890	0	40377.5
27800	14	15	Cxcl1	Adra2a	0.0487383	29387.1	0.0152601	17747	0.642364	28455	0.575821	15903	0.791964	44453	0	40377.5
27802	14	15	Ptn	Plxnb2	0.0487423	54058.1	0.00446301	61484	0.339558	58711	0.0568909	53256	0.764139	56462	0	40377.5
27810	14	15	Grn	Sort1	0.0488556	38519.5	0.00626184	46558	0.661206	27182	0.130753	44461	0.816406	34019	0	40377.5
27838	14	15	Gnai2	Unc5b	0.0490044	28284.7	0.00727334	40631	0.743978	22392	0.591885	15413	0.846929	22610	0	40377.5
27878	5	15	Cxcl1	Adra2a	0.0491339	42687.3	0.00949087	31126	0.429977	47248	0.266501	32161	0.750138	62524	0	40377.5
27959	9	15	Ang	Plxnb2	0.0494254	40365.5	0.0115612	24966	0.591544	32119	0.156784	41767	0.749965	62598	0	40377.5

## Sheet: PRN L
	source	target	ligand.complex	receptor.complex	aggregate_rank	mean_rank	natmi.edge_specificity	natmi.rank	connectome.weight_sc	connectome.rank	logfc.logfc_comb	logfc.rank	sca.LRscore	sca.rank	cellphonedb.pvalue	cellphonedb.rank
652	15	19	Pdap1	Pdgfrb	1.8e-05	10451.3	0.0384503	4619	2.47901	790	1.34051	2971	0.919296	3499	0	40377.5
1243	15	14	Bmp7	Eng	5.82e-05	14666.1	0.133434	451	2.99512	292	1.60561	1667	0.825159	30543	0	40377.5
1621	15	19	Dll3	Notch3	9.72e-05	21034.7	0.202504	173	3.09828	220	1.19763	4083	0.755271	60320	0	40377.5
2479	15	19	Jag2	Notch3	0.000220226	13282.5	0.151104	339	3.31075	135	1.40332	2605	0.845949	22956	0	40377.5
2755	15	3	Cirbp	Trem1	0.00027876	12725.3	0.0273372	7934	1.12639	9217	1.53522	1953	0.915489	4145	0	40377.5
3061	15	14	Pigf	Flt1	0.000353668	15392.5	0.04867	3055	2.55112	678	1.43513	2433	0.825475	30419	0	40377.5
3356	15	14	Hras	Cav1	0.000430902	13401.9	0.0228461	10292	1.70104	2970	1.01838	6079	0.899763	7291	0	40377.5
3959	15	9	Lipc	Lrp1	0.000620404	13602.5	0.226907	133	2.5342	700	1.24183	3692	0.845559	23110	0	40377.5
4221	15	14	Vegfb	Flt1_Kdr	0.000711121	14316.9	0.0654236	1754	2.59293	631	1.22121	3866	0.840224	24956	0	40377.5
4989	15	0	Gnb3	Tgfbr1	0.00102138	18126.5	0.0609806	2001	2.10309	1521	1.16815	4369	0.796626	42364	0	40377.5
6455	15	17	Mif	Cd74_Cxcr4	0.00184374	13363.5	0.0174344	14895	1.23383	7323	1.18768	4183	0.958436	39	0	40377.5
6776	15	4	Ptpn6	Cd300lf	0.00207913	14734.1	0.0416758	4010	0.904575	15359	1.23959	3704	0.887148	10220	0	40377.5
7848	15	14	Hras	Insr	0.00278725	17244.9	0.0216278	11108	1.44816	4771	0.655789	13414	0.865195	16554	0	40377.5
8542	15	9	Gnb3	Tgfbr1	0.00324483	16895.1	0.0821311	1152	2.2077	1280	0.842422	8978	0.819686	32688	0	40377.5
8790	15	18	Mif	Cd74_Cxcr4	0.00342133	14671.3	0.0154798	17446	1.12037	9352	1.01576	6110	0.956002	71	0	40377.5
8905	15	17	Mif	Cd44_Cd74	0.00348881	16260.1	0.0107747	27046	1.17135	8340	1.06042	5515	0.960892	22	0	40377.5
9326	15	19	Hras	Cav1	0.00381841	17985.9	0.0151193	17944	1.20962	7695	0.720112	11674	0.879552	12239	0	40377.5
9754	15	4	Gnb3	Tgfbr1	0.00417365	20643.9	0.0482308	3104	2.04004	1673	0.952461	7046	0.776964	51019	0	40377.5
10176	15	3	Ptpn6	Cd300lf	0.00458169	16091.3	0.0366421	5054	0.819202	18803	1.17944	4261	0.880542	11961	0	40377.5
10411	15	9	Pdap1	Pdgfrb	0.00479595	19882.1	0.0144549	19025	1.11387	9491	0.544529	16927	0.874753	13590	0	40377.5
11100	15	4	Cirbp	Trem1	0.00547759	17383.9	0.0183731	13884	0.800032	19686	1.06314	5472	0.898795	7500	0	40377.5
12217	15	9	Mif	Ackr3	0.00676867	18514.3	0.0219946	10876	1.05161	10967	0.450859	20788	0.88998	9563	0	40377.5
12244	15	14	Jag2	Notch4	0.00680843	24608.7	0.16099	296	1.98063	1861	0.674489	12882	0.737727	67627	0	40377.5
12427	15	5	Gnb3	Tgfbr1	0.00706378	18780.3	0.0627663	1896	2.11192	1498	0.854981	8756	0.798954	41374	0	40377.5
12553	15	7	Lipc	Lrp1	0.00724897	18657.3	0.130312	476	1.96649	1921	0.704383	12094	0.80579	38418	0	40377.5
13020	15	3	L1cam	Cd9	0.0079398	22310.9	0.0134492	20760	0.805273	19448	0.82589	9308	0.849674	21661	0	40377.5
13213	15	9	Fgf9	Fgfr1	0.0082102	28367.3	0.060667	2023	1.35161	5818	0.848018	8882	0.696361	84736	0	40377.5
13277	15	14	Qdpr	Dysf	0.00828932	20421.3	0.060154	2056	2.07663	1568	0.645791	13706	0.792108	44399	0	40377.5
13320	15	14	Jag2	Notch1	0.00835094	18164.7	0.0458307	3417	1.55011	3910	0.844867	8934	0.816088	34185	0	40377.5
13330	15	6	Hras	Cav1	0.00836271	20265.9	0.0128462	21953	1.06505	10614	0.650591	13565	0.870651	14820	0	40377.5
13524	15	7	Pdap1	Pdgfrb	0.00870726	21747.9	0.0127407	22183	1.01635	11914	0.504262	18493	0.867673	15772	0	40377.5
13569	15	13	Vegfb	Ret	0.00875712	25451.1	0.0616119	1961	1.90622	2114	0.454642	20619	0.751016	62184	0	40377.5
13881	15	5	Lipc	Lrp1	0.00928778	18993.3	0.117102	578	1.88886	2178	0.804872	9747	0.797289	42086	0	40377.5
13914	15	0	Cirbp	Trem1	0.00933269	18295.7	0.0167318	15767	0.740275	22584	1.17809	4275	0.894459	8475	0	40377.5
14508	15	18	Mif	Cd44_Cd74	0.0104606	21222.5	0.00853655	34754	0.917581	14896	0.572102	16019	0.956275	66	0	40377.5
15317	15	4	L1cam	Cd9	0.0117001	24737.9	0.0124484	22832	0.715029	23944	0.665537	13110	0.844668	23426	0	40377.5
15604	15	11	L1cam	Itga4_Itgb7	0.0122064	27599.3	0.0464588	3321	1.26607	6883	0.78522	10181	0.714644	77234	0	40377.5
16058	15	19	Gnb3	Tgfbr1	0.012956	20653.9	0.0530255	2579	2.06375	1600	0.740838	11176	0.785068	47537	0	40377.5
16410	15	14	Dll3	Notch4	0.0136161	35379.1	0.215753	150	1.76816	2645	0.468803	19990	0.612525	113733	0	40377.5
16437	15	7	Gnb3	Tgfbr1	0.0136668	21000.5	0.0521637	2650	2.05949	1615	0.698297	12228	0.783682	48132	0	40377.5
16464	15	19	Lipc	Lrp1	0.0137175	21898.5	0.0962155	860	1.7661	2655	0.562856	16309	0.78095	49291	0	40377.5
16470	15	14	Gnb3	Tgfbr1	0.0137376	21479.9	0.0475595	3184	2.03672	1681	0.764972	10605	0.775747	51552	0	40377.5
16783	15	17	L1cam	Itga4_Itgb7	0.0143266	26623.7	0.0508709	2776	1.35655	5752	0.758066	10760	0.723804	73453	0	40377.5
17195	15	0	L1cam	Cd9	0.0151467	24724.7	0.012138	23538	0.687046	25602	0.787344	10124	0.843004	23982	0	40377.5
17480	15	3	Hspa4	Tlr4	0.0157545	24457.3	0.0161991	16441	0.682619	25865	0.617562	14580	0.840032	25023	0	40377.5
17890	15	14	Mif	Ackr3	0.0165956	23198.5	0.0158821	16897	0.828893	18398	0.351934	26217	0.872998	14103	0	40377.5
17939	15	19	Itgb3bp	Itgb5	0.0167031	20477.9	0.0280657	7613	1.33481	6023	0.733838	11347	0.809081	37029	0	40377.5
18277	15	5	Mif	Cd44_Cd74	0.0174246	20596.1	0.00782726	37955	0.843246	17779	0.97147	6759	0.954425	110	0	40377.5
18758	15	8	Gnb3	Tgfbr1	0.0185362	21931.1	0.048302	3095	2.04039	1669	0.651222	13549	0.777092	50965	0	40377.5
18837	15	0	Ptpn6	Cd300lf	0.0187158	19461.7	0.0274547	7885	0.663383	27050	1.08515	5206	0.864507	16790	0	40377.5
18976	15	5	Mif	Cd74_Cxcr4	0.0190178	18438.1	0.0107344	27163	0.843519	17765	0.985816	6545	0.947627	340	0	40377.5
19548	15	5	Rims2	Abca1	0.0202982	22171.9	0.0445503	3604	1.00816	12141	0.860112	8659	0.788378	46078	0	40377.5
19942	15	9	Mif	Egfr	0.0212586	23074.7	0.013191	21235	0.869762	16657	0.324903	27963	0.891738	9141	0	40377.5
20444	15	6	Gnb3	Tgfbr1	0.0225265	22313.3	0.0458263	3419	2.02815	1706	0.665413	13112	0.772502	52952	0	40377.5
20716	15	4	Hspa4	Tlr4	0.0232684	26712.7	0.0142983	19282	0.639903	28630	0.540881	17066	0.831466	28208	0	40377.5
20727	15	22	Rgma	Bmpr1b	0.023293	42636.1	0.0488287	3027	1.60803	3478	0.248747	33555	0.539293	132743	0	40377.5
21148	15	18	Ccl25	Ccr10	0.0244054	39010.1	0.0725775	1453	1.59753	3562	0.505791	18433	0.546294	131225	0	40377.5
21303	15	20	Hspa8	Lrp2	0.0248492	26399.3	0.0446262	3595	1.93709	2013	0.0470964	54535	0.822741	31476	0	40377.5
21355	15	21	Gnb3	Tgfbr1	0.0249773	26261.7	0.0303466	6824	1.95159	1967	0.668033	13050	0.734272	69090	0	40377.5
21358	15	6	Lipc	Lrp1	0.0249844	27320.7	0.0665545	1694	1.59178	3605	0.332917	27418	0.747803	63509	0	40377.5
21386	15	5	Itgb3bp	Itgb5	0.0250763	24250.3	0.0214887	11204	1.08507	10160	0.667271	13068	0.787603	46442	0	40377.5
21662	15	7	Fgf9	Fgfr1	0.0258655	32169.9	0.0481637	3113	1.09564	9912	0.662602	13210	0.671424	94237	0	40377.5
22036	15	3	F11r	Itgal_Itgb2	0.0271218	25471.5	0.0136723	20325	0.622606	29800	0.683902	12636	0.842337	24219	0	40377.5
22488	15	20	Gnb3	Tgfbr1	0.0286672	27618.5	0.0270006	8083	1.93504	2025	0.646209	13693	0.722719	73914	0	40377.5
22891	15	14	Dll3	Notch1	0.0300907	27968.3	0.0614208	1975	1.33764	5983	0.639182	13927	0.713779	77579	0	40377.5
23436	15	18	Gnb3	Tgfbr1	0.0320892	28021.9	0.02627	8422	1.93143	2034	0.628902	14244	0.719962	75032	0	40377.5
23769	15	22	Gnb3	Tgfbr1	0.0335175	26212.9	0.0313345	6501	1.95648	1948	0.621463	14463	0.737385	67775	0	40377.5
24008	15	13	Gnb3	Tgfbr1	0.0343772	25397.9	0.0341203	5691	1.97025	1896	0.617287	14592	0.745548	64433	0	40377.5
24174	15	7	Slitrk6	Ptprs	0.0348807	27498.5	0.0741624	1397	1.50584	4278	0.447878	20936	0.730804	70504	0	40377.5
24724	15	9	Itgb3bp	Itgb5	0.0368355	23847.9	0.0226881	10393	1.13062	9124	0.605815	14950	0.79211	44395	0	40377.5
25109	15	14	Vegfb	Nrp1	0.0381408	23927.5	0.0178141	14488	1.12294	9309	0.600145	15134	0.801375	40329	0	40377.5
25180	15	10	Gnb3	Tgfbr1	0.0383635	25392.1	0.034547	5589	1.97236	1889	0.599047	15165	0.746725	63940	0	40377.5
25595	15	12	Gnb3	Tgfbr1	0.0398791	25424.9	0.0345872	5580	1.97256	1887	0.592923	15373	0.746835	63907	0	40377.5
25626	15	16	Gnb3	Tgfbr1	0.0400046	27833.5	0.0273034	7949	1.93654	2018	0.592505	15390	0.723835	73433	0	40377.5
25662	15	5	Ptpn6	Clec12a	0.0401526	22802.3	0.0567216	2294	0.90332	15410	0.63126	14176	0.798021	41754	0	40377.5
25885	15	9	Cgn	Tgfbr2	0.0409425	23413.3	0.0169158	15516	0.999447	12394	0.593714	15342	0.817851	33437	0	40377.5
26090	15	17	Gnb3	Tgfbr1	0.0417573	30686.9	0.02128	11349	1.90675	2113	0.584358	15624	0.698243	83971	0	40377.5
26473	15	17	Lipc	Lrp1	0.0433017	33470.3	0.0419372	3959	1.4471	4782	0.222118	35700	0.701825	82533	0	40377.5
27151	15	6	Slitrk6	Ptprs	0.0460983	28995.7	0.0667169	1689	1.43001	4939	0.404006	23069	0.720271	74904	0	40377.5
27273	15	10	Lipc	Lrp1	0.0465512	35738.1	0.0385598	4604	1.42725	4964	0.147357	42714	0.692966	86031	0	40377.5
27560	15	2	Gnb3	Tgfbr1	0.0477293	25898.3	0.0336306	5815	1.96783	1910	0.5608	16378	0.744174	65011	0	40377.5
27753	15	19	Fras1_Frem1_Npnt	Itga8_Itgb1	0.0485507	23022.1	0.0214319	11255	1.21178	7661	0.557747	16477	0.80366	39340	0	40377.5

## Sheet: PRT R
	source	target	ligand.complex	receptor.complex	aggregate_rank	mean_rank	natmi.edge_specificity	natmi.rank	connectome.weight_sc	connectome.rank	logfc.logfc_comb	logfc.rank	sca.LRscore	sca.rank	cellphonedb.pvalue	cellphonedb.rank
79	11	18	CCL5	ADRA2A	3.28e-07	8205.2	0.231675	142	3.11655	231	2.64207	141	0.88509	6481	0	34031
125	0	18	CXCL2	ADRA2A	8.2e-07	7538.4	0.0742165	1663	2.59981	641	2.03091	618	0.932168	739	0	34031
126	6	18	PENK	ADRA2A	8.36e-07	9028.4	0.278574	78	3.07526	255	1.95639	736	0.868234	10042	0	34031
131	6	18	C3	ADRA2A	9.02e-07	8062.8	0.225569	154	3.09407	248	2.29639	360	0.890302	5521	0	34031
135	6	18	CXCL12	ADRA2A	9.64e-07	10304.6	0.134898	489	2.81468	449	1.60713	1732	0.849072	14822	0	34031
157	1	18	CXCL2	ADRA2A	1.45e-06	7655.4	0.0693969	1920	2.51987	728	1.95335	744	0.930015	854	0	34031
223	6	18	CCL7	ACKR4	2.74e-06	14910.8	0.0637586	2250	1.86069	2008	1.53997	2027	0.788095	34238	0	34031
244	6	18	CCL2	ACKR4	3.19e-06	14906.2	0.0624674	2338	1.88405	1915	1.66022	1541	0.786845	34706	0	34031
314	6	18	CXCL13	ADRA2A	4.64e-06	17361.4	0.213946	180	2.30108	992	1.42486	2569	0.745824	49035	0	34031
366	14	18	CXCL16	ADRA2A	6.84e-06	9537.4	0.071161	1826	2.53224	709	1.21778	3984	0.881432	7137	0	34031
398	6	18	CXCL1	ADRA2A	8.22e-06	10530.4	0.0497734	3514	2.20704	1133	1.06908	5385	0.874708	8589	0	34031
423	3	18	PF4	ADRA2A	9.24e-06	9843	0.261747	98	2.75387	498	1.97611	704	0.852712	13884	0	34031
513	14	18	GNAI2	ADRA2A	1.42e-05	11285.2	0.0357935	6008	2.31459	975	0.791584	9581	0.888579	5831	0	34031
539	11	18	CCL5	ACKR4	1.55e-05	12722.2	0.114056	690	2.42208	837	2.26708	389	0.806998	27664	0	34031
603	0	18	GNAI2	ADRA2A	1.89e-05	13011.2	0.0254935	9900	2.03536	1480	0.764367	10148	0.870641	9497	0	34031
626	4	18	ANXA1	ADRA2A	2.07e-05	8359.8	0.074588	1640	2.67493	558	1.58622	1829	0.90134	3741	0	34031
845	0	18	SLPI	PLSCR1	3.81e-05	11192.6	0.0310757	7436	1.0284	11672	1.99464	682	0.913916	2142	0	34031
851	3	18	CXCL16	ADRA2A	3.86e-05	8284.8	0.0974201	929	2.86156	414	1.62349	1675	0.896887	4375	0	34031
915	15	18	GNAI2	ADRA2A	4.65e-05	9567.4	0.0439092	4346	2.5346	707	1.14623	4586	0.898301	4167	0	34031
989	6	18	PI16	MFAP3L	5.45e-05	18021.8	0.0794066	1442	1.43439	4774	1.63049	1644	0.748485	48218	0	34031
1124	18	18	AGT	ADRA2A	6.81e-05	14826.8	0.230354	144	3.29629	125	0.963603	6664	0.791161	33170	0	34031
1151	21	18	APP	ADRA2A	7.19e-05	9158.4	0.0641862	2221	2.88485	392	1.21261	4029	0.892549	5119	0	34031
1203	2	18	CXCL5	ADRA2A	7.87e-05	9975.6	0.209597	190	2.65285	576	1.69101	1442	0.853619	13639	0	34031
1354	6	18	CXCL13	ACKR4	0.00010283	26481.4	0.105328	795	1.60661	3351	1.04987	5602	0.614328	88628	0	34031
1378	6	18	APP	ADRA2A	0.000107851	13862.4	0.0302423	7767	2.17894	1175	0.689962	11966	0.850786	14373	0	34031
1552	2	18	ANXA1	ADRA2A	0.000139554	9594	0.063368	2270	2.51058	741	1.01267	6051	0.89385	4877	0	34031
1558	4	18	APP	ADRA2A	0.000140516	12498.2	0.0369467	5733	2.31836	967	0.749819	10468	0.863054	11292	0	34031
1594	4	18	HBEGF	PRLR	0.000148237	12491.6	0.023938	10781	1.38782	5271	1.23027	3903	0.87523	8472	0	34031
1605	6	18	NID1	PTPRF	0.000150183	16071.4	0.0210398	12703	1.20957	7732	0.74668	10534	0.847151	15357	0	34031
1615	7	18	CALCA	DCLK3	0.000151614	16100	0.136108	476	2.13583	1262	1.59263	1797	0.763743	42934	0	34031
1617	4	18	CXCL16	ADRA2A	0.00015205	13552	0.0437484	4370	2.18844	1157	0.598976	14549	0.853561	13653	0	34031
1735	3	18	CXCL1	ADRA2A	0.000180563	9308.6	0.0607551	2462	2.32909	952	1.41272	2640	0.885231	6458	0	34031
1775	0	18	CXCL3	ADRA2A	0.000193039	12316.4	0.120774	611	2.20121	1144	1.33783	3112	0.822237	22684	0	34031
1786	0	18	ENTPD1	ADORA1	0.000195962	15849	0.0953652	975	1.87149	1961	1.18434	4238	0.777384	38040	0	34031
1848	0	18	CXCL1	ADRA2A	0.000208279	12809.4	0.0295414	8021	1.98219	1615	1.21769	3985	0.843222	16395	0	34031
1860	0	18	IL1B	SIGIRR	0.00021186	16564.8	0.0181658	15408	0.900388	15712	1.76294	1222	0.843032	16451	0	34031
1861	12	18	C1QB	C1QBP	0.00021354	12909.4	0.0171634	16477	1.1334	9196	1.45284	2433	0.911427	2410	0	34031
1932	12	18	CXCL16	ADRA2A	0.000234747	12508.2	0.0364672	5838	2.09713	1337	1.15122	4543	0.841814	16792	0	34031
1969	16	18	CXCL1	ADRA2A	0.000246095	10043.6	0.0572223	2756	2.28983	1009	1.06444	5438	0.882153	6984	0	34031
1990	12	18	CXCL1	ADRA2A	0.000250459	13920	0.0285449	8442	1.97111	1657	0.849884	8459	0.84094	17011	0	34031
2167	20	18	APP	ADRA2A	0.000306833	10334.8	0.0503001	3446	2.59607	643	1.00382	6169	0.880288	7385	0	34031
2280	12	18	PF4	ADRA2A	0.00034105	13948	0.118363	640	2.24938	1063	1.46776	2360	0.795633	31646	0	34031
2458	14	18	GNAI2	ADORA1	0.00040368	17016	0.0230302	11329	1.73061	2594	0.483491	18715	0.836066	18411	0	34031
2535	16	18	CCL11	ACKR4	0.000428826	16845.6	0.172565	283	2.92908	362	1.31132	3282	0.754122	46270	0	34031
2653	14	18	CCL5	ADRA2A	0.00047234	13676	0.0709308	1834	2.21966	1118	1.13638	4682	0.809956	26715	0	34031
2663	3	18	GNAI2	ADRA2A	0.000476195	10829	0.0376847	5563	2.36586	914	0.860954	8255	0.891102	5382	0	34031
2679	3	18	CCL7	ACKR4	0.000480594	15365.2	0.0610174	2442	1.82721	2123	1.41076	2649	0.784402	35581	0	34031
2687	14	18	S100A4	ERBB3	0.000482826	14827.4	0.0548643	2953	1.6586	3013	1.13501	4697	0.80193	29443	0	34031
2849	1	18	CXCL1	ADRA2A	0.000551763	14975.2	0.0247043	10330	1.92843	1783	0.831262	8810	0.831036	19922	0	34031
2857	12	18	APOE	LRP5	0.000555234	13783	0.0145655	19947	1.19777	7937	1.54723	2001	0.893224	4999	0	34031
2870	18	18	GNAI2	ADORA1	0.000563494	16796.8	0.0233868	11101	1.74564	2505	0.496235	18230	0.837117	18117	0	34031
2876	18	18	GNAI2	ADRA2A	0.00056434	11177.4	0.0363478	5874	2.32962	951	0.804328	9323	0.889337	5708	0	34031
2916	3	18	APOE	LSR	0.000579445	11417.8	0.0149698	19314	1.62605	3209	2.23802	421	0.951226	114	0	34031
2939	6	18	CXCL10	ADRA2A	0.000587547	14391.6	0.0411106	4867	2.12337	1286	0.836625	8707	0.821031	23067	0	34031
3101	6	18	SLIT3	ROBO2	0.00066091	21516.4	0.0724715	1747	1.3746	5424	0.822873	8971	0.720887	57409	0	34031
3198	3	18	CCL8	ACKR4	0.000706082	22428.4	0.0816821	1356	1.65791	3016	1.3805	2825	0.677711	70914	0	34031
3237	15	18	APP	ADRA2A	0.000726127	11102.4	0.0432337	4459	2.44911	813	0.93833	7021	0.872079	9188	0	34031
3263	1	18	CXCL3	ADRA2A	0.000745631	13558.2	0.0959806	958	2.1171	1298	1.3427	3072	0.804819	28432	0	34031
3299	12	18	APOE	LSR	0.000774687	12168.2	0.0137505	21321	1.50461	4157	1.78002	1174	0.949217	158	0	34031
3309	17	18	CXCL16	ADRA2A	0.000778327	15906	0.0362063	5906	2.09386	1346	0.426457	21341	0.841336	16906	0	34031
3378	4	18	NRG1	LSR	0.000812653	16052.8	0.036838	5757	1.22082	7551	0.711279	11399	0.825837	21526	0	34031
3379	20	18	HBEGF	PRLR	0.000812782	11978	0.0263587	9455	1.50553	4146	1.11481	4896	0.880395	7362	0	34031
3385	9	18	MDK	NCL	0.000816509	10090.8	0.0263362	9466	1.80269	2219	1.23243	3888	0.930097	850	0	34031
3387	6	18	NTN1	UNC5D	0.000817532	24302.8	0.203235	201	1.63357	3169	0.613123	14126	0.68079	69987	0	34031
3457	20	18	CXCL10	ADRA2A	0.000861836	11026	0.0626956	2323	2.31705	971	1.31903	3226	0.849969	14579	0	34031
3467	9	18	DKK2	LRP5	0.000866589	13990.8	0.0552086	2916	1.62318	3232	1.38906	2772	0.80908	27003	0	34031
3481	20	18	CXCL12	ADRA2A	0.000875835	11124.8	0.131597	518	2.79029	469	1.0718	5353	0.847478	15253	0	34031
3515	12	18	CCL7	ACKR4	0.000894103	22750	0.030148	7803	1.45023	4607	0.807118	9264	0.718895	58045	0	34031
3527	9	18	CXCL12	ADRA2A	0.000903604	10960.2	0.123392	592	2.72966	516	1.31155	3278	0.84327	16384	0	34031
3617	16	18	APP	ADRA2A	0.00095741	11768.2	0.0409366	4905	2.40134	863	0.811487	9185	0.869002	9857	0	34031
3722	6	18	GNAI2	ADRA2A	0.00100852	16333	0.0220853	11943	1.94297	1741	0.402784	22476	0.862342	11474	0	34031
3831	18	18	APP	ADRA2A	0.00109048	17687	0.023471	11047	2.03812	1468	0.396334	22830	0.833971	19059	0	34031
3862	14	18	CCL5	ACKR4	0.00110874	23807.8	0.0349199	6216	1.52519	3979	0.761394	10232	0.698214	64581	0	34031
3995	2	18	APP	ADRA2A	0.00119301	17211	0.0251652	10070	2.07335	1389	0.394587	22926	0.83874	17639	0	34031
4002	2	18	CDH1	PTPRF	0.00119686	15895.6	0.0135094	21742	1.23207	7363	0.762675	10194	0.886927	6148	0	34031
4035	8	18	PDYN	ADRA2A	0.00122465	19170.2	0.436019	17	2.6201	613	0.957623	6744	0.729825	54446	0	34031
4037	2	18	HBEGF	PRLR	0.00122595	18826.8	0.0159051	18025	0.997213	12564	0.579047	15231	0.851144	14283	0	34031
4063	2	18	CXCL16	ADRA2A	0.00124602	12449.6	0.0501341	3468	2.26853	1041	0.684213	12094	0.861873	11614	0	34031
4078	3	18	CXCL2	ADRA2A	0.00126092	10668	0.0486724	3669	2.17609	1179	0.665449	12659	0.917552	1802	0	34031
4085	9	18	APP	ADRA2A	0.00126391	12149.6	0.0400101	5086	2.38207	891	0.745152	10579	0.867694	10161	0	34031
4092	2	18	CDH1	LRP5	0.00126823	17729.4	0.0190523	14491	1.21151	7700	0.826196	8895	0.819746	23530	0	34031
4113	14	18	PSAP	SORT1	0.00128468	18160.2	0.00901262	32798	1.09775	9972	0.743635	10623	0.903947	3377	0	34031
4148	19	18	AGT	ADRA2A	0.00130955	20084.2	0.118756	634	2.61501	621	0.722022	11151	0.73119	53984	0	34031
4164	12	18	GRN	SORT1	0.00132114	17359.8	0.010592	28049	1.06573	10699	1.21543	4004	0.868336	10016	0	34031
4199	3	18	GRN	SORT1	0.00134387	11518.8	0.0202967	13350	1.65245	3055	1.29414	3409	0.901278	3749	0	34031
4236	9	18	PENK	ADRA2A	0.00137612	11399.2	0.170535	289	2.59217	650	1.21015	4043	0.837543	17983	0	34031
4283	9	18	NID1	PTPRF	0.00140647	13590.2	0.0280154	8667	1.53242	3921	0.750118	10461	0.864782	10871	0	34031
4294	10	18	IL17B	IL17RB	0.00141856	24051.2	0.189816	231	2.58154	660	0.535686	16752	0.685505	68582	0	34031
4366	3	18	CCL2	ACKR4	0.00147827	15314	0.0629356	2303	1.89006	1895	1.23428	3872	0.78747	34469	0	34031
4513	3	18	C1QB	C1QBP	0.00160268	10203.8	0.0231845	11239	1.5224	3997	2.25452	400	0.922837	1352	0	34031
4518	2	18	SPINT1	ST14	0.00160833	20764.8	0.0120238	24675	1.06418	10732	0.512837	17593	0.841814	16793	0	34031
4562	12	18	PSAP	SORT1	0.00164332	17978.2	0.0084922	34614	1.0415	11311	1.00252	6191	0.901334	3744	0	34031
4598	20	18	APOE	LSR	0.00167687	12461.4	0.0138698	21100	1.51649	4041	1.35673	2982	0.949424	153	0	34031
4672	20	18	CXCL1	ADRA2A	0.00173338	11588	0.0518641	3262	2.23028	1094	0.70908	11466	0.876945	8087	0	34031
4722	16	18	GNAI2	ADRA2A	0.0017692	11869	0.0341077	6467	2.26889	1040	0.706282	11526	0.886168	6281	0	34031
4795	10	18	APLN	ADRA2A	0.00182429	22368.6	0.194199	222	2.50545	749	0.654204	12960	0.700362	63881	0	34031
4890	6	18	CCL11	ACKR4	0.00191213	29628.4	0.0447862	4225	1.63988	3116	0.527633	17019	0.609755	89751	0	34031
4982	20	18	CXCL16	ADRA2A	0.00199773	12272	0.0516683	3282	2.28777	1011	0.693075	11889	0.863658	11147	0	34031
5001	2	18	CDH1	CDH2	0.0020205	18030.4	0.0209409	12791	1.17613	8365	0.813862	9138	0.812693	25827	0	34031
5029	17	18	B2M	TFRC	0.00205089	16353.4	0.0112042	26600	1.01806	11966	1.04097	5700	0.903373	3470	0	34031
5071	17	18	LTF	TFRC	0.00209416	17384.4	0.0499051	3494	1.07306	10505	0.751293	10439	0.804757	28453	0	34031
5114	13	18	IL17B	IL17RB	0.00214189	26044.4	0.148628	390	2.45006	812	0.492268	18380	0.658561	76609	0	34031
5149	0	18	GNAI2	ADORA1	0.00217689	20416.6	0.016403	17394	1.45138	4594	0.456274	19849	0.811468	26215	0	34031
5156	2	18	CDH1	ERBB3	0.00218813	17250.4	0.0246741	10346	1.26629	6810	0.830861	8823	0.811404	26242	0	34031
5162	15	18	CXCL10	ADRA2A	0.00219563	12359.6	0.0500939	3475	2.20398	1139	1.16252	4428	0.835093	18725	0	34031
5166	6	18	HEBP1	ADRA2A	0.00220002	26426.6	0.0433486	4431	2.05955	1420	0.581646	15143	0.656863	77108	0	34031
5336	12	18	CCL2	ACKR4	0.00237486	25448.8	0.0242381	10595	1.39305	5227	0.673226	12426	0.696915	64965	0	34031
5349	4	18	THBS1	LRP5	0.00238988	24740.4	0.0125114	23678	0.67172	26709	0.442207	20538	0.834998	18746	0	34031
5415	0	18	THBS1	LRP5	0.00244633	22213	0.0124747	23747	0.66955	26834	0.898321	7638	0.834796	18815	0	34031
5534	3	18	HEBP1	ADRA2A	0.002547	19192.6	0.101411	861	2.38265	886	0.727309	11011	0.745414	49174	0	34031
5636	6	18	ANXA1	ADRA2A	0.00265549	18618.6	0.0320409	7077	2.05169	1438	0.182361	37761	0.856892	12786	0	34031
5657	8	18	IL17B	IL17RB	0.00268581	27280.2	0.122524	596	2.36673	910	0.501987	17994	0.636526	82870	0	34031
5756	7	18	IL17B	IL17RB	0.00279827	27534.6	0.117495	651	2.35068	929	0.504965	17862	0.631663	84200	0	34031
5782	3	18	APP	ADRA2A	0.00283339	17489.2	0.0239344	10784	2.04775	1446	0.401819	22537	0.83532	18648	0	34031
5804	3	18	APOE	LRP5	0.00285293	12637	0.015857	18091	1.31921	6060	2.00523	665	0.897209	4338	0	34031
5808	3	18	CXCL10	ADRA2A	0.00285757	14449.6	0.0430282	4495	2.14057	1253	0.750119	10460	0.824356	22009	0	34031
5816	16	18	GAL	ADRA2A	0.00286441	20540	0.161694	325	2.34149	940	0.96278	6682	0.710511	60722	0	34031
5827	3	18	GNAI2	ADORA1	0.00287983	16099.4	0.024247	10592	1.78188	2318	0.552861	16148	0.839564	17408	0	34031
5855	3	18	PSAP	SORT1	0.00290433	14238.2	0.0120355	24648	1.42452	4873	1.04222	5683	0.915792	1956	0	34031
5860	8	18	NPY	ADRA2A	0.0029069	17735.6	0.152333	368	2.33312	947	1.0728	5342	0.74913	47990	0	34031
5989	6	18	NTN1	DCC	0.00307635	33204	0.325569	43	1.41655	4966	0.477982	18943	0.519124	108037	0	34031
6086	1	18	PTGS2	ALOX5	0.00317986	17133.4	0.0593828	2569	0.848734	17795	1.35584	2993	0.805283	28279	0	34031
6183	7	18	APLN	ADRA2A	0.00327724	25471.4	0.127106	551	2.29199	1006	0.622059	13861	0.654096	77908	0	34031
6229	20	18	ADM	DCLK3	0.00331892	21985.8	0.114641	685	2.10654	1321	1.09613	5096	0.684847	68796	0	34031
6244	17	18	PLAU	ST14	0.00333109	19336.4	0.0295409	8022	1.04882	11092	0.586528	14994	0.804469	28543	0	34031
6250	18	18	CCL20	ADRA2A	0.00333566	20773.2	0.184661	239	2.28494	1015	0.953819	6795	0.706982	61786	0	34031
6299	6	18	GDF10	ACVR1B_ACVR2B	0.0033931	28716.8	0.0433407	4433	0.961279	13614	0.671627	12474	0.650321	79032	0	34031
6322	2	18	GRN	SORT1	0.00341954	21498.8	0.0103671	28693	1.05213	11011	0.383598	23476	0.867104	10283	0	34031
6531	2	18	GNAI2	ADRA2A	0.00366716	17068	0.0243175	10549	2.00348	1566	0.29073	29097	0.867958	10097	0	34031
6544	6	18	LRPAP1	SORT1	0.0036823	21932	0.01022	29121	1.08438	10235	0.519722	17329	0.834387	18944	0	34031
6728	9	18	GAL	ADRA2A	0.00391231	23553.6	0.120558	615	2.22843	1100	0.702682	11619	0.679414	70403	0	34031
6760	18	18	CDH1	PTPRF	0.00394759	23065	0.0100753	29529	0.948536	14056	0.30107	28357	0.871364	9352	0	34031
6772	11	18	S100A4	ERBB3	0.00395754	16864.4	0.0436008	4391	1.37605	5411	1.16162	4439	0.783046	36050	0	34031
6829	4	18	CDH1	PTPRF	0.00404751	21848.6	0.0100272	29677	0.944567	14174	0.413152	21954	0.871096	9407	0	34031
6871	15	18	CXCL12	ADRA2A	0.00409853	13337.8	0.0828635	1307	2.43021	831	1.06189	5476	0.815127	25044	0	34031
6951	3	18	LRPAP1	SORT1	0.00419346	23554.6	0.00995879	29888	1.06931	10602	0.377897	23785	0.83259	19467	0	34031
7063	13	18	POMC	ADRA2A	0.00437623	27169.4	0.0888172	1136	2.18634	1164	0.575659	15353	0.631796	84163	0	34031
7152	3	18	B2M	TFRC	0.00449798	20918.2	0.00980407	30310	0.810139	19489	0.543829	16448	0.897388	4313	0	34031
7200	15	18	GNAI2	ADORA1	0.00455853	13536.4	0.0282519	8570	1.95062	1719	0.838139	8677	0.849594	14685	0	34031
7208	6	18	RSPO3	RNF43	0.00457427	30606.4	0.076623	1553	1.00024	12459	0.595104	14698	0.607635	90291	0	34031
7219	8	18	APP	ADRA2A	0.00458761	14409.2	0.0296337	7987	2.16628	1197	0.613264	14122	0.849491	14709	0	34031
7229	9	18	CXCL1	ADRA2A	0.00460464	13482.4	0.0388567	5346	2.08572	1368	0.594553	14723	0.860499	11944	0	34031
7260	7	18	BDNF	SORT1	0.00465478	12997.8	0.037204	5674	1.72187	2641	0.883369	7879	0.849294	14764	0	34031
7324	14	18	GRN	SORT1	0.00473585	21051	0.00968636	30624	1.01097	12159	0.523521	17170	0.863142	11271	0	34031
7335	0	18	PTGS2	ALOX5	0.00475133	18834.2	0.0545416	2987	0.796104	20139	0.987836	6370	0.798529	30644	0	34031
7499	1	18	ENTPD1	ADORA1	0.00495507	27368	0.0304923	7665	1.4009	5141	0.586355	15003	0.66382	75000	0	34031
7577	3	18	CCL5	ADRA2A	0.00505903	17159	0.0604972	2482	2.16145	1205	0.52678	17046	0.797408	31031	0	34031
7626	9	18	NPY	ADRA2A	0.00511983	22747	0.0866412	1196	2.13651	1260	0.733077	10870	0.6925	66378	0	34031
7661	18	18	CDH1	LRP5	0.00517004	24988	0.0142092	20536	0.927977	14687	0.364591	24520	0.797053	31166	0	34031
7737	4	18	CDH1	LRP5	0.00527961	23963.4	0.0141414	20646	0.924008	14846	0.476672	18997	0.796666	31297	0	34031
7755	4	18	AREG	ERBB3	0.00531253	17341.2	0.041292	4844	1.06516	10712	1.05458	5562	0.795923	31557	0	34031
7816	4	18	NGF	SORT1	0.00541471	18766.4	0.0261036	9582	1.26251	6863	0.708722	11476	0.794912	31880	0	34031
7822	4	18	GNAI2	ADRA2A	0.00542295	20113.6	0.0205268	13154	1.90072	1857	0.168368	38985	0.85794	12541	0	34031
7869	4	18	S100A10	HTR1B	0.00549889	17463.6	0.0510269	3350	1.28932	6461	0.894113	7697	0.783822	35779	0	34031
7873	4	18	APOE	LRP5	0.00550346	26186.6	0.00940457	31558	0.712483	24355	0.258455	31456	0.870499	9533	0	34031
7879	11	18	GNAI2	ADRA2A	0.00551139	13586.2	0.0278357	8748	2.09886	1333	0.574	15419	0.87551	8400	0	34031
8314	9	18	CXCL10	ADRA2A	0.00617586	12804.4	0.0497991	3505	2.20133	1143	0.977293	6489	0.834686	18854	0	34031
8336	9	18	PTN	PLXNB2	0.00621805	21818.2	0.0121918	24313	0.852503	17636	0.529123	16963	0.844123	16148	0	34031
8373	9	18	GRN	SORT1	0.00629728	19904.8	0.0114699	25971	1.1188	9532	0.433589	20980	0.872821	9010	0	34031
8384	9	18	LRPAP1	SORT1	0.00631673	20498.4	0.0119772	24773	1.18579	8166	0.460974	19628	0.84506	15894	0	34031
8389	9	18	GNAI2	ADRA2A	0.00632355	15107.8	0.0268521	9215	2.07219	1391	0.410887	22061	0.873536	8841	0	34031
8455	6	18	RSPO3	ZNRF3	0.00644726	31810.4	0.0376379	5572	0.896887	15831	0.555369	16054	0.618519	87564	0	34031
8518	2	18	CXCL13	ADRA2A	0.00653093	26447.8	0.0886225	1140	2.05593	1425	0.511624	17638	0.653801	78005	0	34031
8561	3	18	CXCL3	ADRA2A	0.0065854	15421.2	0.0795251	1431	2.06128	1415	0.971872	6557	0.789623	33672	0	34031
8569	2	18	B2M	TFRC	0.00659308	23477.4	0.00903935	32719	0.696577	25242	0.44341	20469	0.893588	4926	0	34031
8649	10	18	BDNF	SORT1	0.00675025	14158.4	0.0341679	6450	1.63545	3149	0.731344	10917	0.843764	16245	0	34031
8899	4	18	APOE	LSR	0.00718773	19633.6	0.00887835	33289	1.01932	11942	0.491243	18424	0.937575	482	0	34031
8903	9	18	C3	ADRA2A	0.00719637	17665.2	0.0489054	3638	2.05408	1430	0.558806	15930	0.790751	33297	0	34031
8993	1	18	PSAP	SORT1	0.0073805	21082.4	0.00696969	41100	0.876925	16623	0.848979	8471	0.892194	5187	0	34031
9212	18	18	CDH1	CDH2	0.00773712	25475.6	0.0156176	18390	0.892602	16004	0.352257	25170	0.78934	33783	0	34031
9303	4	18	CDH1	CDH2	0.00791275	24420.2	0.0155431	18498	0.888633	16137	0.464338	19500	0.788942	33935	0	34031
9319	4	18	CXCL10	ADRA2A	0.00794311	19579.6	0.0272761	9024	1.99923	1577	0.46905	19305	0.788885	33961	0	34031
9351	21	18	SPINT1	ST14	0.00800339	16335.2	0.0167463	16974	1.39664	5188	0.613979	14097	0.862645	11386	0	34031
9440	13	18	NPY	ADRA2A	0.00815946	24581	0.0756919	1595	2.10374	1325	0.582755	15108	0.677931	70846	0	34031
9453	12	18	CXCL2	ADRA2A	0.00818679	21883.9	0.0324815	6939	1.90752	1838	0.308911	27821	0.900906	3790	0.001	69031.5
9472	6	18	BMP1	BMPR1A	0.00821374	26213.8	0.0178864	15689	0.865439	17088	0.586469	14996	0.745098	49265	0	34031
9515	4	18	NECTIN1	NECTIN4	0.00829037	24188.4	0.0391062	5286	1.18153	8251	0.524886	17129	0.724372	56245	0	34031
9539	18	18	CDH1	ERBB3	0.00834146	24146.2	0.0184019	15157	0.982759	12986	0.369256	24262	0.787933	34295	0	34031
9632	9	18	HEBP1	ADRA2A	0.00850631	21848	0.0749	1629	2.23512	1085	0.638739	13375	0.71561	59120	0	34031
9644	4	18	CDH1	ERBB3	0.00852549	23127.2	0.018314	15263	0.97879	13089	0.481338	18808	0.787533	34445	0	34031
9736	4	18	HEBP1	ADRA2A	0.00871444	31452.2	0.0248994	10214	1.95688	1701	0.51918	17351	0.591974	93964	0	34031
9779	3	18	GNAI2	UNC5B	0.00880252	24748.8	0.00847791	34666	0.820702	18996	0.503757	17916	0.837043	18135	0	34031
9808	6	18	SLIT2	DCC	0.00887068	35781.6	0.174623	275	1.15333	8812	0.39337	22990	0.486141	112800	0	34031
9818	21	18	CXCL16	ADRA2A	0.00888883	14394.2	0.0415311	4797	2.16064	1206	0.51679	17440	0.850281	14497	0	34031
9842	10	18	POMC	ADRA2A	0.00894445	28534.2	0.0740494	1671	2.13572	1263	0.553895	16106	0.610403	89600	0	34031
9852	6	18	APOE	LSR	0.00896558	37430.8	0.00507721	52409	0.640717	28680	-0.131534	70363	0.91908	1671	0	34031
9989	16	18	CXCL10	ADRA2A	0.00920793	13735.8	0.0434699	4415	2.14454	1245	0.925274	7225	0.825094	21763	0	34031
10114	9	18	PTN	NCL	0.00945456	21944	0.00834384	35165	0.858464	17369	0.437914	20742	0.911405	2413	0	34031
10223	9	18	PSAP	SORT1	0.00966888	23873.2	0.00830487	35323	1.02125	11886	0.22261	34250	0.900338	3876	0	34031
10258	6	18	NTN4	DCC	0.00975342	39938.8	0.103273	829	1.00997	12180	0.240009	32910	0.414042	119744	0	34031
10357	6	18	RSPO1	ZNRF3	0.00997489	40237.6	0.072152	1765	0.786052	20625	0.235919	33236	0.495675	111531	0	34031
10404	18	18	SPINT1	ST14	0.0100554	30092.6	0.00822463	35594	0.796709	20104	0.207061	35601	0.814861	25133	0	34031
10522	4	18	SEMA3C	NRP2_PLXNA4	0.0103134	30740.8	0.0158379	18123	0.982177	13000	0.612226	14156	0.665856	74394	0	34031
10523	18	18	GNAI2	UNC5B	0.0103151	25941	0.00817715	35783	0.78446	20695	0.447131	20305	0.834565	18891	0	34031
10722	6	18	NTN1	UNC5B	0.0107718	30329.6	0.0574427	2738	1.05478	10960	0.493446	18328	0.626333	85591	0	34031
10762	6	18	GNAS	ADORA1	0.010856	24746.8	0.0156374	18365	1.52529	3975	0.0517993	50539	0.841679	16824	0	34031
10764	6	18	RSPO1	RNF43	0.0108616	38752.2	0.146887	410	0.889406	16115	0.275654	30170	0.484209	113035	0	34031
10831	14	18	GNAI2	UNC5B	0.0110181	26363	0.00805245	36258	0.769434	21404	0.434387	20932	0.833501	19190	0	34031
10840	0	18	C3	ADRA2A	0.0110373	22725.8	0.0304313	7690	1.94533	1736	0.410872	22063	0.748805	48109	0	34031
10847	19	18	ANXA1	ADRA2A	0.0110456	13213.2	0.046916	3916	2.26958	1038	0.46716	19389	0.878723	7692	0	34031
10888	8	18	GNAS	ADORA1	0.0111444	15604.2	0.0218448	12117	1.86007	2012	0.489737	18490	0.862703	11371	0	34031
10902	16	18	NID1	PTPRF	0.0111653	19159.6	0.0177357	15860	1.05665	10915	0.542739	16493	0.835759	18499	0	34031
10921	20	18	APOE	LRP5	0.0112089	14246.2	0.0146919	19748	1.20965	7731	1.12394	4804	0.893636	4917	0	34031
10941	4	18	GNAS	ADORA1	0.0112542	28900.2	0.0155156	18537	1.51872	4022	-0.137223	70961	0.841158	16950	0	34031
11000	3	18	IL1B	SIGIRR	0.0114142	27322.4	0.0120834	24541	0.530919	36515	0.552012	16183	0.814135	25342	0	34031
11009	6	18	MDK	NCL	0.0114314	25802.2	0.00799532	36526	0.620662	30017	0.433424	20994	0.879969	7443	0	34031
11033	2	18	LTF	TFRC	0.0115161	20079.6	0.0376238	5577	0.865629	17072	0.930944	7138	0.781607	36580	0	34031
11370	17	18	GNAS	ADORA1	0.0123338	29818.6	0.0151881	18982	1.50105	4187	-0.174074	74536	0.839727	17357	0	34031
11375	2	18	CXCL1	ADRA2A	0.0123483	19034.2	0.0315845	7271	2.00489	1561	0.189884	37094	0.847592	15214	0	34031
11415	2	18	CXCL10	ADRA2A	0.0124552	22084.4	0.0245458	10423	1.97473	1638	0.318507	27172	0.779969	37158	0	34031
11440	16	18	NGF	SORT1	0.0125126	15263.8	0.0355996	6065	1.47138	4429	0.874765	8030	0.81905	23764	0	34031
11720	4	18	CXCL5	ADRA2A	0.0132319	21164	0.054916	2945	2.03275	1489	0.468474	19331	0.749056	48024	0	34031
11727	4	18	CXCL1	ADRA2A	0.0132504	23865.4	0.0254127	9930	1.9363	1760	0.0178771	54268	0.833012	19338	0	34031
11738	19	18	CXCL10	ADRA2A	0.0132954	13739.8	0.0448604	4217	2.15702	1217	0.864327	8200	0.827354	21034	0	34031
11784	1	18	SLPI	PLSCR1	0.0133833	21618.4	0.0142728	20433	0.51608	37696	0.87194	8079	0.877974	7853	0	34031
11796	14	18	WNT11	FZD7	0.0134131	31967.8	0.109296	747	1.33621	5876	0.372956	24061	0.586876	95124	0	34031
11797	14	18	WNT11	FZD3	0.0134178	34385.2	0.065468	2137	1.25838	6947	0.33134	26364	0.551281	102447	0	34031
12064	20	18	NRG1	LSR	0.0141186	15921	0.0401535	5055	1.27954	6631	0.609819	14229	0.831948	19659	0	34031
12188	11	18	B2M	TFRC	0.0144905	23591	0.00930065	31897	0.735381	23096	0.369882	24230	0.894935	4701	0	34031
12202	11	18	CXCL10	ADRA2A	0.0145264	18836.6	0.0285526	8438	2.01068	1541	0.514522	17531	0.792669	32642	0	34031
12217	11	18	GNAI2	ADORA1	0.0145568	21742.4	0.01791	15659	1.51488	4060	0.265907	30892	0.818099	24070	0	34031
12324	18	18	ANXA1	ADRA2A	0.014915	19655.4	0.03451	6350	2.08786	1362	0.106705	44783	0.861384	11751	0	34031
12350	18	18	CCL25	ADRA2A	0.0149842	29926	0.0378571	5535	2.03751	1471	0.513865	17551	0.604552	91042	0	34031
12375	18	18	CCL20	ACKR4	0.0150479	30644.8	0.0909104	1081	1.59047	3483	0.578832	15239	0.567056	99390	0	34031
12388	4	18	MDK	NCL	0.0150786	29699.2	0.00748136	38606	0.587539	32373	0.210566	35282	0.876415	8204	0	34031
12428	12	18	GNAI2	ADRA2A	0.0151992	24673.5	0.0145086	20039	1.73757	2544	0.700385	11681	0.835455	18604	0.002	70499.5
12433	3	18	PSAP	CELSR1	0.0152178	28433.8	0.00773599	37537	0.777148	21028	0.732304	10896	0.775679	38677	0	34031
12436	2	18	C3	ADRA2A	0.0152257	21534	0.0409409	4901	2.0072	1550	0.298848	28507	0.775665	38681	0	34031
12445	18	18	GNAS	ADORA1	0.0152401	29973.2	0.0150798	19145	1.49521	4242	-0.178744	74953	0.839245	17495	0	34031
12513	21	18	APP	DCC	0.0154343	17455.2	0.0818414	1346	1.70146	2742	0.839946	8634	0.770548	40523	0	34031
12523	7	18	TPH1	HTR1B	0.0154653	23215	0.193353	225	1.61847	3261	0.839738	8640	0.681033	69918	0	34031
12589	15	18	CXCL1	ADRA2A	0.0156718	17261.4	0.0246769	10344	1.92812	1786	0.449186	20199	0.830959	19947	0	34031
12609	21	18	GNAI2	ADRA2A	0.0157305	14963.2	0.0279545	8691	2.10208	1330	0.403835	22425	0.875742	8339	0	34031
12615	4	18	SPINT1	ST14	0.0157484	30836.6	0.00740205	38943	0.738799	22917	0.270466	30549	0.80678	27743	0	34031
12828	0	18	SEMA4D	PLXNB2	0.0165066	30020.2	0.0138915	21069	0.497139	39311	0.541294	16551	0.774463	39139	0	34031
12864	13	18	PTN	PLXNB2	0.0166301	19915.6	0.0142224	20513	0.989225	12799	0.484345	18691	0.853992	13544	0	34031
12887	5	18	ANXA1	ADRA2A	0.0166838	21331	0.0143275	20332	1.79222	2265	0.453785	19973	0.800161	30054	0	34031
12898	7	18	GNAS	ADORA1	0.0167145	16013	0.021847	12116	1.86018	2011	0.442172	20540	0.862709	11367	0	34031
12975	10	18	GNAS	ADORA1	0.0169662	15962.4	0.0220628	11964	1.87182	1959	0.440632	20620	0.86329	11238	0	34031
13100	6	18	CXCL16	ADRA2A	0.0172911	34455	0.0110271	27027	1.77807	2336	-0.0305244	59680	0.745312	49201	0	34031
13119	11	18	TGFB1	ACVR1B_TGFBR2	0.0173397	28355.6	0.00724978	39700	0.790335	20434	0.799633	9414	0.776992	38199	0	34031
13137	2	18	CXCL2	ADRA2A	0.0173886	40949	0.0273519	8998	1.82243	2139	-0.564397	99766	0.892964	5052	0.573	88790
13166	1	18	SEMA4D	PLXNB2	0.0174667	29899.8	0.013731	21356	0.492359	39758	0.590513	14866	0.773447	39488	0	34031
13180	15	18	SEMA6A	PLXNA4	0.0175095	26510.4	0.139437	452	1.77451	2351	0.69381	11867	0.632934	83851	0	34031
13240	1	18	IL1B	SIGIRR	0.0176697	27193.6	0.0114332	26057	0.491423	39850	0.805657	9297	0.809914	26733	0	34031
13281	14	18	IL1B	SIGIRR	0.0177786	29971.4	0.0114233	26081	0.490822	39899	0.391589	23088	0.809847	26758	0	34031
13410	21	18	APP	LRP10	0.0181878	17378.8	0.0091552	32355	1.25795	6955	0.80673	9273	0.897604	4280	0	34031
13413	21	18	CDH1	LRP5	0.0181924	24249.8	0.015021	19233	0.975502	13179	0.351695	25212	0.801509	29594	0	34031
13414	21	18	CDH1	PTPRF	0.0181946	22486.2	0.0106509	27899	0.996062	12596	0.288175	29261	0.874446	8644	0	34031
13417	21	18	CDH1	CDH2	0.0181969	24731.4	0.0165099	17261	0.940127	14284	0.339361	25867	0.793923	32214	0	34031
13419	21	18	CDH1	ERBB3	0.0181992	23473.4	0.0194532	14085	1.03028	11615	0.356361	24952	0.792537	32684	0	34031
13423	21	18	B2M	TFRC	0.0182219	20733.4	0.00991799	30008	0.827057	18719	0.537525	16679	0.897918	4230	0	34031
13450	21	18	HBEGF	PRLR	0.0183221	24922.6	0.0134566	21849	0.878152	16559	0.213925	34958	0.84024	17216	0	34031
13476	21	18	GNAS	ADORA1	0.0184227	16963.6	0.0215438	12344	1.84383	2068	0.359567	24762	0.861879	11613	0	34031
13478	21	18	S100A10	HTR1B	0.0184296	19049.6	0.0497914	3507	1.2624	6868	0.607373	14302	0.781738	36540	0	34031
13480	14	18	ANXA1	ADRA2A	0.0184307	30663.4	0.0204968	13179	1.88259	1919	-0.272183	83119	0.827262	21069	0	34031
13619	6	18	PSAP	SORT1	0.0188928	26076.8	0.00711616	40387	0.892757	15991	0.213724	34973	0.89319	5002	0	34031
13736	20	18	C3	ADRA2A	0.0192434	16322.6	0.0607056	2467	2.12355	1285	0.542727	16495	0.808072	27335	0	34031
13820	19	18	SPINT1	ST14	0.0195396	18944.6	0.0137075	21392	1.18271	8228	0.540146	16588	0.850346	14484	0	34031
13826	17	18	CDH1	LRP5	0.0195593	33373.6	0.0105824	28065	0.715655	24167	0.15025	40668	0.772174	39937	0	34031
13943	13	18	CCL25	ADRA2A	0.0198905	26009.4	0.0602499	2509	2.14731	1237	0.56662	15658	0.658543	76612	0	34031
14242	6	18	WNT2	FZD7_LRP5	0.0208281	32823.6	0.0398827	5113	0.762066	21751	0.571235	15503	0.617896	87720	0	34031
14281	9	18	GDF10	ACVR1B_ACVR2B	0.0209045	23509.8	0.0640991	2225	1.35653	5629	0.791394	9592	0.693412	66072	0	34031
14283	14	18	GNAS	ADORA1	0.0209054	32332	0.0134938	21772	1.40967	5034	-0.245962	81068	0.831607	19755	0	34031
14294	6	18	GRN	SORT1	0.0209283	29326.6	0.00694309	41222	0.845124	17947	0.19399	36750	0.842261	16683	0	34031
14370	9	18	GNAS	ADORA1	0.0211603	21419.2	0.0185516	15011	1.68246	2862	0.143302	41313	0.852736	13879	0	34031
14525	12	18	APP	ADRA2A	0.0216879	25255.6	0.0101689	29259	1.76148	2423	0.475656	19048	0.76778	41517	0	34031
14558	1	18	THBS1	LRP5	0.021811	29481	0.00910897	32501	0.470905	41564	0.643264	13258	0.811958	26051	0	34031
14637	12	18	B2M	TFRC	0.0220826	30303.2	0.00751208	38480	0.469775	41667	0.26755	30763	0.884463	6575	0	34031
14808	10	18	CCL25	ADRA2A	0.0226967	26298.4	0.058038	2684	2.13647	1261	0.566227	15677	0.654325	77839	0	34031
14902	15	18	SELE	CEACAM1	0.023062	19693.6	0.119198	628	1.70736	2706	0.526121	17069	0.760465	44034	0	34031
15112	21	18	ARF6	SMAP1	0.0238089	26139.6	0.00672053	42299	0.825217	18811	0.321997	26951	0.87464	8606	0	34031
15134	17	18	ADM2	DCLK3	0.0238856	36913.6	0.129858	527	1.69922	2755	0.227263	33872	0.48122	113383	0	34031
15235	0	18	B2M	TFRC	0.0242997	31115.6	0.00794408	36720	0.533927	36283	0.13119	42472	0.887289	6072	0	34031
15318	16	18	GNAI2	ADORA1	0.0246136	18212.8	0.0219455	12045	1.68491	2846	0.398189	22720	0.832733	19422	0	34031
15358	19	18	CXCL2	ADRA2A	0.0248286	42484.3	0.0249495	10184	1.78258	2313	-0.62582	101856	0.888491	5846	0.806	92222.5
15411	17	18	APP	ADRA2A	0.0250351	24825	0.0161839	17661	1.88657	1906	0.128434	42726	0.806615	27801	0	34031
15421	0	18	APP	ADRA2A	0.0250791	28491.2	0.00977675	30379	1.75333	2464	0.240749	32841	0.764256	42741	0	34031
15465	10	18	APP	ADRA2A	0.0252615	24345.4	0.0156931	18296	1.87636	1938	0.170587	38804	0.804202	28658	0	34031
15496	10	18	PTN	PLXNB2	0.0254064	28075.2	0.0104616	28414	0.73601	23059	0.205412	35761	0.833787	19111	0	34031
15523	10	18	NGF	SORT1	0.0255312	21727	0.0221037	11928	1.17452	8388	0.516043	17474	0.781022	36814	0	34031
15524	10	18	LRPAP1	SORT1	0.0255342	24308.8	0.00981002	30292	1.06072	10816	0.327285	26632	0.831539	19773	0	34031
15541	17	18	CDH1	CDH2	0.0255908	34107.4	0.0116314	25553	0.68028	26222	0.137916	41817	0.763796	42914	0	34031
15568	10	18	SPINT1	ST14	0.0256833	31494.2	0.00769393	37690	0.759348	21898	0.190151	37075	0.809777	26777	0	34031
15575	9	18	SLIT2	DCC	0.0257082	34414.6	0.242136	127	1.3342	5898	0.350683	25264	0.52697	106753	0	34031
15625	3	18	PTGS2	ALOX5	0.0259415	28689	0.0361748	5910	0.596434	31686	0.295032	28787	0.763474	43031	0	34031
15668	13	18	BDNF	SORT1	0.0261305	17939.2	0.0246355	10366	1.36413	5533	0.537431	16688	0.820973	23078	0	34031
15726	3	18	TGFB1	ACVR1B_TGFBR2	0.0263632	32731.6	0.00655412	43170	0.698018	25145	0.454891	19917	0.76813	41395	0	34031
15755	17	18	GRN	SORT1	0.0264641	29441.6	0.00754269	38352	0.881374	16431	0.12347	43203	0.847686	15191	0	34031
15852	2	18	AREG	ERBB3	0.0269392	25369	0.0279698	8683	0.791818	20365	0.44492	20409	0.762463	43357	0	34031
15912	6	18	THBS1	LRP5	0.0271605	35823	0.00875032	33754	0.449738	43428	0.148636	40830	0.808872	27072	0	34031
15917	17	18	CDH1	ERBB3	0.0271855	32086.6	0.0137049	21394	0.770437	21336	0.154916	40236	0.762269	43436	0	34031
15918	2	18	CCL25	ADRA2A	0.0271891	32676.8	0.0263529	9458	1.9811	1617	0.512672	17600	0.560538	100678	0	34031
15946	15	18	NID1	PTPRF	0.0273007	22849.4	0.0142776	20424	0.896594	15845	0.440855	20603	0.820326	23344	0	34031
15949	2	18	WNT4	FZD6_LRP5	0.0273141	25745.8	0.0234793	11041	0.978084	13108	0.60355	14410	0.724686	56139	0	34031
15954	2	18	WNT4	FZD7_LRP5	0.0273231	23429.4	0.0312809	7371	1.08027	10341	0.639748	13348	0.737036	52056	0	34031
15956	2	18	WNT4	FZD7_LRP6	0.0273275	25845.4	0.0201231	13504	0.974435	13216	0.589572	14904	0.732417	53572	0	34031
15959	2	18	WNT4	FZD3_LRP5	0.027332	24646.8	0.0271965	9055	1.04135	11314	0.61894	13941	0.728498	54893	0	34031
15961	2	18	WNT4	FZD3_LRP6	0.0273365	27306.8	0.0177142	15886	0.935519	14442	0.568764	15588	0.723342	56587	0	34031
15982	2	18	EFNA1	EPHA4	0.0274081	31195.6	0.0219717	12027	0.861602	17247	0.38581	23368	0.683174	69305	0	34031
16031	2	18	HEBP1	ADRA2A	0.0276148	30490.6	0.0278369	8746	1.97323	1648	0.52313	17189	0.60537	90839	0	34031
16048	14	18	TGFB1	ACVR1B_TGFBR2	0.0276994	32945.2	0.00647137	43599	0.687038	25814	0.464445	19498	0.766997	41784	0	34031
16065	8	18	BDNF	SORT1	0.0277684	17533.6	0.0243144	10555	1.35499	5647	0.617067	13987	0.820007	23448	0	34031
16068	2	18	GNAS	ADORA1	0.0277819	31475	0.0147004	19740	1.47475	4405	-0.247738	81206	0.837518	17993	0	34031
16112	13	18	GNAS	ADORA1	0.0279907	16784.6	0.0213132	12495	1.83139	2112	0.383241	23497	0.861238	11788	0	34031
16118	8	18	LRPAP1	SORT1	0.028018	19054.8	0.0125918	23503	1.22126	7542	0.581071	15169	0.848308	15029	0	34031
16194	15	18	NTN1	DCC	0.0283338	35697.6	0.232029	140	1.21262	7679	0.398948	22682	0.476811	113956	0	34031
16210	15	18	ENTPD1	ADORA1	0.0283743	21269.2	0.0660815	2104	1.65907	3009	0.514623	17528	0.74404	49674	0	34031
16212	15	18	HBEGF	PRLR	0.0283794	23119.4	0.0125535	23582	0.834237	18410	0.433477	20992	0.835522	18582	0	34031
16230	11	18	S100A10	HTR1B	0.0284508	22924.6	0.0393665	5224	1.03525	11482	0.452119	20053	0.761035	43833	0	34031
16239	10	18	GNAI2	ADRA2A	0.0284735	21169.2	0.0202786	13373	1.89399	1881	0.116724	43840	0.857198	12721	0	34031
16256	10	18	ADO	ADORA1	0.0285586	23796.8	0.0541776	3019	1.9538	1712	0.433327	20999	0.715252	59223	0	34031
16350	2	18	S100A10	HTR1B	0.028964	24015.2	0.0391763	5265	1.03111	11590	0.351832	25200	0.760594	43990	0	34031
16402	10	18	PTN	NCL	0.0292084	28845	0.00715975	40149	0.741972	22751	0.114203	44064	0.905029	3230	0	34031
16409	6	18	WNT2	FZD3_LRP5	0.0292625	34129.8	0.0346753	6293	0.72315	23772	0.550427	16238	0.607549	90315	0	34031
16473	4	18	APP	DCC	0.0295454	25838.6	0.0471093	3884	1.13498	9157	0.377158	23832	0.718139	58289	0	34031
16533	17	18	LRPAP1	SORT1	0.0297728	33320.2	0.00635739	44233	0.861469	17251	0.151083	40595	0.798939	30491	0	34031
16571	9	18	WNT2	FZD7_LRP5	0.0299405	22441.8	0.0909431	1080	1.39526	5203	0.733047	10872	0.709462	61023	0	34031
16695	15	18	ANXA1	ADRA2A	0.0305108	17015	0.0363592	5869	2.11494	1303	0.239827	32928	0.864471	10944	0	34031
16746	4	18	WNT10A	FZD7_LRP5	0.0307311	31877.8	0.0525697	3178	1.01968	11930	0.372709	24079	0.624021	86171	0	34031
16818	1	18	TNF	TRAF2	0.0309939	29093.8	0.0160003	17904	0.467794	41848	0.933433	7096	0.758838	44590	0	34031
16974	18	18	CXCL2	ADRA2A	0.0315822	44129.6	0.0234277	11077	1.75733	2445	-0.789134	106013	0.885335	6439	0.916	94674
16982	11	18	GNAI2	UNC5B	0.0316386	34661.2	0.00626219	44774	0.553703	34816	0.216803	34702	0.815315	24983	0	34031
17176	8	18	PTN	PLXNB2	0.0326268	22204.2	0.0121171	24460	0.847474	17848	0.491162	18425	0.843719	16257	0	34031
17275	9	18	GNAI2	ADORA1	0.0331177	24965	0.0172771	16363	1.48821	4297	0.102795	45185	0.815407	24949	0	34031
17510	9	18	WNT2	FZD3_LRP5	0.0341109	23273.4	0.0790687	1451	1.35635	5633	0.712239	11380	0.700392	63872	0	34031
17516	17	18	SPINT1	ST14	0.0341415	36947.8	0.00614639	45461	0.650398	28045	0.111604	44308	0.791877	32894	0	34031
17518	3	18	SEMA4D	PLXNB2	0.0341491	38436.4	0.0115373	25788	0.427024	45463	0.136478	41948	0.757834	44952	0	34031
17534	3	18	TNF	TRAF2	0.0342017	33408.8	0.0155796	18444	0.455095	42966	0.33563	26126	0.756392	45477	0	34031
17641	16	18	HEBP1	ADRA2A	0.0346491	24907.6	0.0511424	3334	2.10292	1328	0.60968	14232	0.675248	71613	0	34031
17705	13	18	GNAI2	ADRA2A	0.0348511	18495.8	0.0227947	11466	1.9622	1681	0.22211	34284	0.864208	11017	0	34031
17715	16	18	ANXA1	ADRA2A	0.0348944	19167	0.0350799	6180	2.0962	1342	0.127446	42811	0.862359	11471	0	34031
17777	8	18	GNAI2	ADRA2A	0.0351639	17598.4	0.0227397	11502	1.96071	1687	0.28145	29721	0.864066	11051	0	34031
17842	0	18	TNFSF14	LTBR	0.0354997	27982.8	0.0352714	6136	0.700695	25008	0.587403	14970	0.713506	59769	0	34031
17898	6	18	SLIT2	ROBO2	0.0357489	37032.6	0.0455316	4113	0.766435	21540	0.354552	25054	0.561782	100425	0	34031
17909	9	18	CXCL16	ADRA2A	0.0358143	25587.8	0.0193375	14197	1.8823	1920	0.0957484	45898	0.794882	31893	0	34031
17931	14	18	SPINT1	ST14	0.0359315	35404.4	0.00606631	45928	0.64476	28411	0.209467	35369	0.790794	33283	0	34031
17968	7	18	PTN	PLXNB2	0.0361031	23315.2	0.0122954	24096	0.859478	17336	0.353175	25119	0.844679	15994	0	34031
17998	6	18	GNAI2	ADORA1	0.0362141	27237.4	0.0142101	20534	1.35899	5595	0.0946913	46000	0.800244	30027	0	34031
18069	4	18	WNT10A	FZD3_LRP5	0.0365205	33025.2	0.0457057	4083	0.980761	13039	0.351901	25195	0.613735	88778	0	34031
18115	9	18	ANXA1	ADRA2A	0.0367455	20543.8	0.034637	6309	2.08972	1357	0.0628121	49341	0.861603	11681	0	34031
18187	11	18	GNAS	ADORA1	0.0370403	23109.2	0.017061	16617	1.60206	3398	0.0927241	46208	0.847399	15292	0	34031
18290	20	18	HEBP1	ADRA2A	0.0375126	25112.4	0.0501008	3473	2.09712	1338	0.600884	14490	0.672987	72230	0	34031
18316	9	18	WNT2	FZD6_LRP5	0.037621	23871	0.0682616	1982	1.29308	6404	0.696849	11778	0.696351	65160	0	34031
18352	20	18	GNAI2	ADRA2A	0.0377484	17781	0.0223007	11792	1.94881	1724	0.277265	30040	0.862917	11318	0	34031
18413	16	18	SEMA4C	PLXNB2	0.0380204	22073	0.0264708	9395	1.2426	7195	0.449258	20195	0.773254	39549	0	34031
18418	0	18	TNF	TRAF2	0.038045	30745.2	0.0151113	19092	0.440956	44240	0.776331	9907	0.753568	46456	0	34031
18508	16	18	HBEGF	PRLR	0.0384975	33207.2	0.00904029	32714	0.663404	27201	0.0950859	45960	0.811705	26130	0	34031
18529	16	18	LRPAP1	SORT1	0.0386051	23297.6	0.00988435	30075	1.06501	10715	0.411178	22042	0.832067	19625	0	34031
18556	16	18	GNAI2	UNC5B	0.038713	28221.8	0.0076732	37783	0.723733	23749	0.349085	25343	0.830127	20203	0	34031
18566	16	18	GNAS	ADORA1	0.0387836	18026.6	0.0200197	13590	1.76163	2422	0.314687	27435	0.857454	12655	0	34031
18593	4	18	APP	LRP10	0.0389016	29212.8	0.00526989	51034	0.691467	25577	0.343942	25617	0.869294	9805	0	34031
18764	17	18	CDH1	PTPRF	0.0396351	31198.2	0.00750364	38512	0.736215	23050	0.0867297	46838	0.853926	13560	0	34031
19053	9	18	WNT2	FZD7_LRP6	0.040965	23566.2	0.058504	2635	1.28943	6457	0.682871	12136	0.704553	62572	0	34031
19127	16	18	APP	LRP10	0.0413261	26655.8	0.00583899	47231	0.774442	21160	0.40561	22339	0.87501	8518	0	34031
19189	4	18	WNT10A	FZD6_LRP5	0.0415315	34052.6	0.0394587	5210	0.917492	15060	0.336511	26062	0.609177	89900	0	34031
19271	20	18	THBS1	LRP5	0.0419322	25015.4	0.0126867	23303	0.682062	26128	0.389948	23173	0.835954	18442	0	34031
19355	20	18	NTRK3	PTPRF	0.0422402	27139.6	0.060468	2486	1.56207	3692	0.2101	35320	0.712272	60169	0	34031
19430	18	18	LRPAP1	SORT1	0.0426194	35653	0.00579718	47523	0.829139	18623	0.104111	45037	0.791428	33051	0	34031
19462	19	18	CXCL5	ADRA2A	0.0427742	24600	0.0483674	3716	2.00649	1553	0.256521	31608	0.736934	52092	0	34031
19484	2	18	LRPAP1	SORT1	0.0428801	36126.8	0.00578745	47581	0.828578	18645	0.0824242	47260	0.79129	33117	0	34031
19525	14	18	APP	ADRA2A	0.0431104	29206.8	0.0117857	25185	1.79511	2257	0.0787355	47632	0.780674	36929	0	34031
19540	21	18	GRN	SORT1	0.0431919	29667.8	0.00793062	36766	0.904827	15545	0.0785719	47650	0.850895	14347	0	34031
19577	9	18	BMP1	BMPR1A	0.0434418	26865	0.0188276	14721	0.90868	15387	0.402715	22481	0.749937	47705	0	34031
19579	19	18	CDH1	PTPRF	0.0434501	20532.6	0.0112931	26374	1.04908	11090	0.388708	23231	0.877625	7937	0	34031
19614	4	18	CXCL12	ADRA2A	0.0435815	34863.4	0.0116208	25580	1.90382	1847	0.330852	26395	0.622806	86464	0	34031
19636	15	18	GNAS	ADORA1	0.0436818	17977	0.0196156	13952	1.73983	2530	0.330645	26411	0.856203	12961	0	34031
19729	14	18	PSAP	CELSR1	0.044083	38753.8	0.00579297	47549	0.450386	43370	0.433718	20974	0.749518	47845	0	34031
19767	0	18	GNAI2	UNC5B	0.0442907	34256.2	0.00573527	47890	0.490208	39948	0.40717	22262	0.808606	27150	0	34031
19883	7	18	ADO	ADORA1	0.0448504	24681	0.0476184	3808	1.86177	2004	0.450306	20138	0.70193	63424	0	34031
19895	2	18	EFNB2	EPHA4	0.0449175	33968.8	0.0178816	15693	0.767214	21512	0.327648	26606	0.673826	72002	0	34031
19929	9	18	APP	LRP10	0.0450636	27771.2	0.00570685	48056	0.755176	22101	0.339275	25873	0.873753	8795	0	34031
20082	6	18	APP	DCC	0.0457323	28820.6	0.0385608	5413	0.995551	12616	0.317301	27246	0.697439	64797	0	34031
20103	14	18	B2M	TFRC	0.0458521	30969.4	0.00835219	35139	0.594532	31847	0.0730043	48223	0.88977	5607	0	34031
20338	4	18	WNT10A	FZD7_LRP6	0.04694	34048.6	0.0338183	6522	0.913842	15182	0.322533	26917	0.618444	87591	0	34031
20353	9	18	WNT2	FZD3_LRP6	0.0470176	24555.4	0.0515007	3300	1.25051	7068	0.662063	12740	0.694926	65638	0	34031
20375	21	18	HEBP1	ADRA2A	0.0471124	25918.4	0.0469975	3906	2.07985	1378	0.559644	15901	0.665913	74376	0	34031
20484	16	18	MDK	NCL	0.047707	36001.2	0.00562866	48607	0.468136	41821	0.120099	43519	0.860163	12028	0	34031
20524	10	18	ANXA1	ADRA2A	0.0478693	21497.2	0.0319469	7116	2.05031	1442	0.0373597	52076	0.856712	12821	0	34031
20548	16	18	CCL2	ACKR4	0.0479962	21661	0.0363094	5883	1.54809	3790	0.658676	12833	0.737831	51768	0	34031
20716	2	18	EFNA1	EPHA1	0.0489589	41001	0.0153229	18808	0.70626	24704	0.317773	27218	0.562763	100244	0	34031

## Sheet: PRT L
	source	target	ligand.complex	receptor.complex	aggregate_rank	mean_rank	natmi.edge_specificity	natmi.rank	connectome.weight_sc	connectome.rank	logfc.logfc_comb	logfc.rank	sca.LRscore	sca.rank	cellphonedb.pvalue	cellphonedb.rank
218	18	15	CALM2	AQP1	2.64e-06	7679	0.0497503	3520	3.10268	242	2.18195	463	0.950201	139	0	34031
636	18	16	PDAP1	PDGFRB	2.16e-05	8924.8	0.0478401	3782	2.67654	554	1.26675	3623	0.909694	2634	0	34031
826	18	15	SCT	RAMP2	3.62e-05	9555.4	0.279678	76	3.34456	105	1.73986	1296	0.859123	12269	0	34031
934	18	6	LIPC	LRP1	4.89e-05	9117.6	0.243007	122	3.67964	44	1.66217	1535	0.869004	9856	0	34031
1124	18	18	AGT	ADRA2A	6.81e-05	14826.8	0.230354	144	3.29629	125	0.963603	6664	0.791161	33170	0	34031
1137	18	9	LIPC	LRP1	7e-05	9555.6	0.228775	146	3.61267	50	1.37572	2859	0.865531	10692	0	34031
1260	18	11	SCT	RAMP3	8.82e-05	12085	0.112278	706	2.02518	1498	1.68245	1478	0.822126	22712	0	34031
1463	18	15	APELA	APLNR	0.00012477	23872.8	0.702693	5	3.16405	195	0.637555	13418	0.674899	71715	0	34031
1853	18	21	CCL20	ACKR4	0.000209833	24524.4	0.195537	219	3.07979	253	0.718272	11230	0.657638	76889	0	34031
1998	18	21	PLA2G10	PLA2R1	0.000253248	28285.4	0.293692	71	3.05055	278	0.551766	16196	0.605335	90851	0	34031
2003	18	15	PIGF	FLT1	0.000254623	12559.6	0.0699482	1896	2.8245	440	1.51366	2139	0.817388	24292	0	34031
2445	18	15	HRAS	CAV1	0.00039919	10034.6	0.0298974	7894	2.23515	1083	1.3027	3346	0.90079	3819	0	34031
2456	18	0	PTPN6	CD300LF	0.000402994	10670	0.0771502	1523	1.23563	7309	1.42422	2574	0.877694	7913	0	34031
2582	18	3	PTPN6	CLEC12A	0.000444698	9823	0.10198	851	1.66986	2943	1.3261	3177	0.876854	8113	0	34031
2659	18	6	MIF	ACKR3	0.000473899	19126	0.0159707	17942	0.887338	16178	0.479786	18875	0.874642	8604	0	34031
2674	18	6	HMGB1	THBD	0.000478947	16642.6	0.0163932	17404	1.02137	11883	0.680123	12220	0.878795	7675	0	34031
2699	18	0	F11R	ITGAL_ITGB2	0.000487039	17055	0.0209532	12775	0.891387	16053	0.849021	8469	0.852482	13947	0	34031
2703	18	0	COL9A3	CD44	0.000488168	11494.6	0.102931	834	1.92394	1795	1.25684	3707	0.840581	17106	0	34031
2716	18	0	L1CAM	CD9	0.000492832	15465.2	0.0172556	16392	1.01803	11968	1.00896	6101	0.87358	8834	0	34031
2717	18	0	CIRBP	TREM1	0.000492958	10588.4	0.0368439	5754	1.12915	9278	1.76636	1215	0.909493	2664	0	34031
2724	18	14	CDH1	ITGAE_ITGB7	0.000496257	14041	0.0427499	4552	1.35867	5598	0.676255	12322	0.853393	13702	0	34031
2739	18	14	PTPN6	CLEC12A	0.000502137	14652.6	0.0513105	3318	1.1496	8868	0.863747	8212	0.83473	18834	0	34031
2754	18	1	PTPN6	CD300LF	0.00051054	11998.8	0.0599278	2532	1.08986	10127	1.51884	2117	0.863476	11187	0	34031
2940	18	15	VEGFB	FLT1_KDR	0.000589597	10635	0.0846614	1258	2.91782	371	1.37782	2838	0.849626	14677	0	34031
3020	18	3	HMGB1	TLR2	0.00062518	12598.2	0.0205233	13159	1.12422	9379	1.03954	5722	0.932834	700	0	34031
3066	18	14	HMGB1	HAVCR2	0.00064879	17724.6	0.0230197	11337	0.952858	13891	0.441253	20578	0.873788	8786	0	34031
3076	18	21	CALM2	PDE1A	0.000651387	10369.6	0.0312001	7400	3.24608	152	0.824554	8938	0.923091	1327	0	34031
3100	18	9	CALM2	MYLK	0.000660859	12259.6	0.0185956	14967	1.55678	3731	0.921988	7271	0.923429	1298	0	34031
3116	18	16	CALM2	MYLK	0.000665936	9585.2	0.0270844	9114	2.14395	1247	1.36045	2957	0.935709	577	0	34031
3118	18	9	PDAP1	PDGFRB	0.000667767	14105	0.0221808	11869	1.45526	4558	0.726008	11045	0.87276	9022	0	34031
3126	18	11	CDH1	ITGAE_ITGB7	0.000671162	11031.2	0.0582462	2656	1.7008	2746	0.980527	6452	0.871705	9271	0	34031
3131	18	11	F11R	ITGAL_ITGB2	0.000672946	20152.2	0.0181254	15449	0.83816	18242	0.539356	16621	0.843132	16418	0	34031
3169	18	21	HRAS	CAV1	0.000691987	14876.4	0.0177776	15813	1.50224	4180	0.694625	11846	0.875022	8512	0	34031
3185	18	21	CALM2	KCNQ1	0.000699488	11992.6	0.0253751	9954	2.31838	966	0.655404	12927	0.914393	2085	0	34031
3249	18	14	MIF	CD74_CXCR4	0.000736581	13708.4	0.0138669	21107	1.10821	9741	1.2648	3650	0.959027	13	0	34031
3264	18	16	HRAS	CAV1	0.000745876	15264.4	0.0155941	18419	1.37021	5470	0.862194	8233	0.867679	10169	0	34031
3273	18	16	CALM2	PDE1A	0.000749938	15633.6	0.0146163	19871	1.69037	2801	0.552756	16152	0.891482	5313	0	34031
3282	18	20	CDH1	EGFR	0.00075901	16690	0.0320828	7065	1.24816	7113	0.546331	16369	0.834636	18872	0	34031
3304	18	20	CALM2	EGFR	0.000776687	17541.8	0.0169225	16772	1.06952	10594	0.444112	20447	0.888381	5865	0	34031
3348	18	15	MIF	ACKR3	0.000798222	18689.6	0.0171297	16519	0.932132	14551	0.44107	20591	0.878432	7756	0	34031
3366	18	16	AGT	ENPEP	0.000806536	18918.8	0.263107	96	2.75391	497	0.790911	9602	0.742027	50368	0	34031
3368	18	15	HRAS	INSR	0.000809072	13924.8	0.03135	7349	1.66345	2974	0.705824	11538	0.853263	13732	0	34031
3374	18	15	HMGB1	THBD	0.000811144	12824.6	0.0243142	10556	1.35329	5671	0.786043	9696	0.898272	4169	0	34031
3381	18	15	CALM2	INSR	0.000813975	13727.6	0.0203669	13291	1.49281	4262	0.634501	13506	0.902854	3548	0	34031
3480	18	8	CDH1	CDH2	0.00087548	16387	0.029487	8044	1.28076	6605	0.579302	15224	0.837362	18031	0	34031
3489	18	16	VEGFB	NRP1	0.000879494	16546.6	0.0221763	11873	1.36425	5531	0.798969	9429	0.824774	21869	0	34031
3523	18	0	HMGB1	CXCR4	0.000896924	17127.4	0.0133978	21955	0.804223	19745	0.941679	6968	0.907213	2938	0	34031
3655	18	20	MIF	EGFR	0.00097531	17502.6	0.0191548	14397	1.04521	11197	0.405831	22326	0.89009	5562	0	34031
3780	18	20	PTPN6	EGFR	0.00104909	14525	0.0600965	2522	1.44416	4667	0.834228	8751	0.822343	22654	0	34031
3921	18	3	F11R	ITGAL_ITGB2	0.00113761	22933.6	0.0165286	17232	0.736593	23024	0.408058	22215	0.836936	18166	0	34031
3998	18	4	HMGB1	SDC1	0.00119506	14329	0.0127091	23252	1.3327	5915	0.898069	7641	0.930845	806	0	34031
4131	18	4	COL9A3	SDC1	0.00130255	13207.4	0.105916	787	2.27286	1034	0.974132	6529	0.81937	23656	0	34031
4172	18	3	HMGB1	HAVCR2	0.00132696	20404.8	0.0188833	14657	0.840324	18145	0.378639	23744	0.862455	11447	0	34031
4222	18	16	LIPC	LRP1	0.00136368	12928.6	0.112592	701	3.06598	264	1.03464	5773	0.818694	23874	0	34031
4252	18	4	CALM2	EGFR	0.00139103	21200.4	0.0129453	22806	0.878421	16542	0.37459	23969	0.874392	8654	0	34031
4385	18	3	ITGB3BP	ITGB5	0.00149038	18319.2	0.0212361	12563	1.14669	8926	0.696961	11774	0.817349	24302	0	34031
4419	18	21	CDH1	PTPRF	0.00151757	19442.8	0.0121563	24390	1.08373	10251	0.424511	21431	0.881526	7111	0	34031
4462	18	3	MIF	CD74_CXCR4	0.00155305	15085.8	0.0120979	24503	0.999006	12503	1.17006	4356	0.95626	36	0	34031
4463	18	0	PSEN1	CD44	0.00155654	19976.4	0.0144299	20150	0.709768	24514	1.06287	5461	0.845716	15726	0	34031
4492	18	3	GNB3	TGFBR1	0.00157661	14069.8	0.113141	696	2.7372	507	1.0153	6021	0.80297	29094	0	34031
4499	18	12	GNB3	TGFBR1	0.00158671	19156.8	0.0509982	3354	2.42671	834	1.22033	3966	0.732342	53599	0	34031
4535	18	8	CALM2	KCNQ3	0.00162108	18028	0.0298686	7903	1.12907	9279	0.360471	24714	0.85142	14213	0	34031
4587	18	4	CDH1	PTPRF	0.00166752	19121.4	0.0119369	24854	1.06948	10597	0.481449	18804	0.880571	7321	0	34031
4603	18	16	CALM2	CACNA1C	0.00167861	22101.4	0.0165449	17216	0.898049	15785	0.357259	24887	0.835512	18588	0	34031
4644	18	4	CDH1	EGFR	0.00171227	19868.2	0.0245426	10426	1.05706	10906	0.476809	18992	0.815311	24986	0	34031
4736	18	1	L1CAM	CD9	0.00177766	21921.2	0.0127471	23194	0.697527	25174	0.611743	14168	0.855891	13039	0	34031
4737	18	0	HMGB1	TLR2	0.00177802	18555.6	0.0117889	25175	0.732283	23279	0.871261	8089	0.913241	2204	0	34031
4791	18	14	SCT	RAMP3	0.00182224	13785.6	0.101087	866	1.92479	1793	0.943454	6939	0.814319	25299	0	34031
4819	18	15	CDH1	PTPRM	0.00184504	15573.2	0.067327	2045	1.75261	2470	0.618078	13958	0.814082	25362	0	34031
4850	18	10	CDH1	CDH2	0.00186623	21238.6	0.0212707	12530	1.05081	11048	0.390111	23164	0.813879	25420	0	34031
4922	18	1	COL9A3	CD44	0.00193816	14423	0.0702798	1869	1.63002	3184	0.912453	7418	0.813327	25613	0	34031
4988	18	20	CDH1	IGF1R	0.00200179	25882.8	0.0132388	22254	0.745833	22546	0.358924	24804	0.812812	25779	0	34031
5064	18	14	MIF	CD44_CD74	0.00208587	16285.8	0.0114621	25992	0.94543	14145	0.923392	7250	0.959151	11	0	34031
5073	18	15	VEGFB	NRP1	0.00209552	18931.8	0.0186929	14855	1.18607	8161	0.703852	11596	0.812082	26016	0	34031
5083	18	16	SCT	PTH1R	0.00210536	17743	0.259499	100	2.45551	805	0.9163	7363	0.753709	46416	0	34031
5094	18	4	MIF	EGFR	0.00211979	21140.6	0.014653	19808	0.854109	17556	0.336309	26076	0.876285	8232	0	34031
5208	18	16	PSEN1	NOTCH3	0.00224627	13672.4	0.0627727	2313	3.18209	189	1.06359	5449	0.811006	26380	0	34031
5428	18	19	CDH1	ERBB3	0.00245775	19981.6	0.0240785	10690	1.14572	8934	0.467024	19394	0.809527	26859	0	34031
5545	18	3	HMGB1	CXCR4	0.0025629	23116.2	0.0109989	27085	0.702846	24887	0.346799	25457	0.898568	4121	0	34031
5670	18	8	CDH1	PTPRF	0.0026947	20542.2	0.0108777	27358	1.00067	12448	0.442828	20505	0.875598	8369	0	34031
5686	18	0	CDH1	IGF1R	0.00271892	24791.2	0.0124109	23869	0.725922	23633	0.586041	15016	0.807849	27407	0	34031
5691	18	10	L1CAM	CD9	0.00272388	21952.4	0.0148276	19555	0.845424	17931	0.314899	27417	0.864966	10828	0	34031
5780	18	9	VEGFB	NRP1	0.00282981	20452.4	0.0175253	16093	1.12634	9340	0.581023	15171	0.807111	27627	0	34031
5850	18	14	HMGB1	CXCR4	0.00290015	22080.6	0.0107124	27763	0.690742	25617	0.484722	18677	0.89736	4315	0	34031
5912	18	4	TXLNA	STX3	0.00296922	25930.6	0.01158	25686	0.867691	16991	0.354692	25051	0.806347	27894	0	34031
6088	18	16	ITGB3BP	ITGB5	0.00318043	20978.6	0.0181372	15437	1.00602	12295	0.590895	14850	0.805279	28280	0	34031
6202	18	2	CDH1	ERBB3	0.00328929	20830.8	0.0226337	11561	1.10425	9824	0.447856	20267	0.804711	28471	0	34031
6230	18	4	CDH1	ITGA2_ITGB1	0.00332002	20425	0.0104281	28524	1.0219	11864	0.486032	18632	0.87254	9074	0	34031
6250	18	18	CCL20	ADRA2A	0.00333566	20773.2	0.184661	239	2.28494	1015	0.953819	6795	0.706982	61786	0	34031
6444	18	1	CDH1	IGF1R	0.0035453	24238.2	0.0117403	25300	0.709796	24511	0.850597	8448	0.803501	28901	0	34031
6538	18	8	SPINK1	NRSN1	0.00367692	18267.8	0.0998967	884	1.38755	5277	1.61685	1696	0.744586	49451	0	34031
6541	18	20	SPINK1	EGFR	0.00367896	17079.2	0.0923423	1045	1.38753	5278	1.64643	1592	0.762224	43450	0	34031
6552	18	2	CDH1	PTPRF	0.0036861	22301.2	0.0102174	29127	0.957773	13721	0.346718	25460	0.872148	9167	0	34031
6579	18	6	PDAP1	PDGFRB	0.00371275	23550.6	0.0102041	29169	0.885209	16265	0.559968	15891	0.823081	22397	0	34031
6711	18	4	PTPN6	EGFR	0.00389374	16938.8	0.0459725	4042	1.25306	7034	0.764707	10139	0.801922	29448	0	34031
6752	18	3	MIF	CD44_CD74	0.00394358	17811.6	0.0100766	29523	0.842761	18034	0.910678	7437	0.956551	33	0	34031
6760	18	18	CDH1	PTPRF	0.00394759	23065	0.0100753	29529	0.948536	14056	0.30107	28357	0.871364	9352	0	34031
6978	18	17	CDH1	IGF1R	0.00424705	28586.2	0.0117035	25381	0.708912	24562	0.278118	29964	0.803254	28993	0	34031
6988	18	18	PTPN6	CD300LF	0.00426408	23283.6	0.0240753	10692	0.786399	20610	0.431587	21097	0.80035	29988	0	34031
7032	18	13	CDH1	CDH2	0.0043227	23677.6	0.0178212	15758	0.954271	13848	0.361099	24681	0.800104	30070	0	34031
7105	18	12	PTPN6	CLEC12A	0.00444702	18158.2	0.0320247	7083	0.951578	13943	1.06067	5493	0.799606	30241	0	34031
7113	18	7	CDH1	CDH2	0.00445658	23590.2	0.0177054	15891	0.951031	13969	0.37747	23806	0.799583	30254	0	34031
7223	18	19	CDH1	PTPRF	0.00459528	23228.6	0.00975315	30440	0.927609	14706	0.317747	27220	0.869532	9746	0	34031
7661	18	18	CDH1	LRP5	0.00517004	24988	0.0142092	20536	0.927977	14687	0.364591	24520	0.797053	31166	0	34031
7830	18	12	MIF	CD74_CXCR4	0.00543319	18980.4	0.00942831	31477	0.755385	22096	0.929052	7169	0.950739	129	0	34031
7888	18	9	HMGB1	THBD	0.00552442	27105	0.00939736	31582	0.728217	23494	0.267727	30754	0.845906	15664	0	34031
7972	18	16	COL9A3	ITGA1_ITGB1	0.00563906	15619.6	0.0760353	1576	2.54347	692	0.766996	10087	0.795453	31712	0	34031
8007	18	0	SCT	GPR84	0.00568593	19217.6	0.217091	169	1.49774	4214	1.00787	6124	0.738512	51550	0	34031
8330	18	14	CEACAM1	HAVCR2	0.00621228	22083.8	0.0458758	4058	0.876919	16625	0.385647	23373	0.793594	32332	0	34031
8355	18	7	CDH1	PTPRF	0.00626723	24296.6	0.00914348	32389	0.888001	16154	0.301822	28307	0.865827	10602	0	34031
8360	18	10	CALM2	PDE1C	0.00627885	24215	0.016779	16939	0.851531	17670	0.246073	32401	0.830674	20034	0	34031
8781	18	16	MIF	ACKR3	0.00697966	28790.6	0.00893378	33094	0.615358	30401	0.293257	28916	0.839186	17511	0	34031
8818	18	20	CEACAM1	EGFR	0.0070506	21853.2	0.036696	5787	1.04315	11267	0.355284	25020	0.791171	33161	0	34031
8833	18	1	GNB3	TGFBR1	0.00707486	21425.8	0.0410349	4881	2.37693	894	0.968649	6600	0.710508	60723	0	34031
9177	18	19	TXLNA	STX3	0.00767889	28435.4	0.0110595	26944	0.836591	18300	0.229249	33732	0.802732	29170	0	34031
9183	18	9	HRAS	CAV1	0.007688	24001.2	0.00875601	33740	0.956692	13753	0.488928	18524	0.830899	19958	0	34031
9201	18	14	S100A1	RYR1	0.00771653	17583.2	0.066496	2093	1.44298	4681	0.639802	13346	0.789384	33765	0	34031
9212	18	18	CDH1	CDH2	0.00773712	25475.6	0.0156176	18390	0.892602	16004	0.352257	25170	0.78934	33783	0	34031
9348	18	21	TXLNA	STX3	0.00799705	28477.2	0.0110689	26917	0.837148	18283	0.225705	34007	0.802798	29148	0	34031
9437	18	6	MIF	EGFR	0.00815108	29935.4	0.00862765	34137	0.598334	31551	0.226558	33935	0.844601	16023	0	34031
9511	18	16	L1CAM	ITGA5_ITGB1	0.00828325	23055.8	0.021431	12426	0.932435	14544	0.452572	20031	0.788075	34247	0	34031
9539	18	18	CDH1	ERBB3	0.00834146	24146.2	0.0184019	15157	0.982759	12986	0.369256	24262	0.787933	34295	0	34031
9610	18	13	SPINK1	NRSN1	0.00847869	20013.8	0.0827469	1313	1.25341	7023	1.52876	2084	0.726268	55618	0	34031
9884	18	2	MIF	EGFR	0.00901142	30341.4	0.00843347	34829	0.590091	32178	0.22264	34248	0.843102	16421	0	34031
9975	18	2	COL9A3	CD44	0.00917429	20823.4	0.0617172	2390	1.55294	3752	0.213971	34954	0.803263	28990	0	34031
10003	18	20	COL9A3	SDC1	0.00923878	18833.2	0.0694373	1919	1.87143	1962	0.428591	21251	0.785998	35003	0	34031
10025	18	9	CALM2	CACNA1C	0.00928904	30560	0.0104946	28306	0.68554	25920	0.212968	35041	0.801802	29502	0	34031
10125	18	20	MIF	ACKR3	0.0094707	31023.2	0.00836003	35103	0.593183	31942	0.211693	35177	0.834656	18863	0	34031
10150	18	20	HMGB1	SDC1	0.00952332	22185.4	0.00833188	35216	0.931267	14587	0.352529	25148	0.915956	1945	0	34031
10210	18	17	CDH1	PTPRF	0.0096552	26178.4	0.00830563	35313	0.83357	18433	0.263185	31083	0.860146	12032	0	34031
10268	18	13	CDH1	PTPRF	0.00978163	27065	0.00828307	35405	0.832104	18486	0.209954	35332	0.859982	12071	0	34031
10332	18	15	CDH1	IGF1R	0.00991915	31923.8	0.0093135	31844	0.651436	27978	0.274214	30262	0.784577	35504	0	34031
10413	18	2	TXLNA	STX3	0.0100766	31340.4	0.00952677	31131	0.745001	22591	0.206973	35616	0.790652	33333	0	34031
10609	18	8	CALM2	PDE1C	0.0104907	32054.6	0.0101958	29194	0.643079	28519	0.204031	35904	0.792709	32625	0	34031
10672	18	13	CALM2	PDE1C	0.0106449	29491.2	0.0120678	24570	0.702354	24914	0.202736	36009	0.806217	27932	0	34031
10697	18	16	AGT	ADRA2A	0.0107113	24371.4	0.0725487	1743	1.9093	1831	0.615429	14045	0.680106	70207	0	34031
10744	18	3	LIPC	LRP1	0.0108153	16577.8	0.0708874	1840	2.86975	405	0.766381	10102	0.781799	36511	0	34031
10830	18	15	L1CAM	ITGA5_ITGB1	0.0110105	22730	0.0200639	13549	0.989813	12779	0.526987	17038	0.782518	36253	0	34031
10880	18	4	SPINK1	EGFR	0.0111183	19547.6	0.0706398	1852	1.19643	7959	1.5769	1866	0.737101	52030	0	34031
10925	18	9	GNB3	TGFBR1	0.0112242	17983.4	0.0701984	1875	2.52264	724	0.774396	9935	0.762476	43352	0	34031
11113	18	4	CDH1	IGF1R	0.0116871	32989.8	0.00896164	32998	0.642975	28525	0.242313	32707	0.781305	36688	0	34031
11205	18	18	CALM2	KCNQ3	0.0119556	29951.6	0.0135909	21596	0.696337	25256	0.192731	36855	0.79447	32020	0	34031
11244	18	16	COL9A3	ITGA10_ITGB1	0.0120597	17757.6	0.0665379	2087	2.1327	1275	0.601488	14476	0.780715	36919	0	34031
11336	18	2	CDH1	LRP5	0.0122454	28065.4	0.0116285	25559	0.83858	18219	0.346271	25486	0.780359	37032	0	34031
11357	18	12	MIF	CD44_CD74	0.0123051	22201.6	0.00785687	37068	0.638573	28812	0.72853	10980	0.951077	117	0	34031
11454	18	9	SCT	PTH1R	0.0125323	23095.4	0.147402	405	1.86585	1983	0.607322	14303	0.697559	64755	0	34031
11463	18	16	CDH1	IGF1R	0.012551	32824.6	0.00880366	33564	0.639175	28769	0.270553	30544	0.779782	37215	0	34031
11471	18	20	CDH1	LRP5	0.0125696	28143.2	0.0115484	25758	0.835807	18343	0.348828	25358	0.779766	37226	0	34031
11492	18	9	L1CAM	ITGA5_ITGB1	0.012644	24667.4	0.0193914	14133	0.94576	14134	0.378141	23769	0.779603	37270	0	34031
11513	18	3	PTPN6	CD300LF	0.0127018	26593.2	0.0187236	14820	0.741102	22790	0.373555	24021	0.779505	37304	0	34031
11588	18	4	LIPC	LRP1	0.012908	17112.8	0.0678294	2013	2.85536	419	0.716613	11280	0.778015	37821	0	34031
11624	18	1	HMGB1	TLR2	0.0130008	25077	0.00775384	37478	0.551216	35014	0.610928	14192	0.895142	4670	0	34031
11701	18	6	SCT	RAMP2	0.013195	21311.2	0.0567727	2795	1.50513	4154	0.678615	12260	0.733163	53316	0	34031
11702	18	6	SCT	PTH1R	0.0131976	31225.8	0.0516815	3280	1.36234	5556	0.556661	16013	0.577293	97249	0	34031
11725	18	6	FGF9	FGFR1	0.0132372	26826.8	0.0232719	11175	0.962215	13578	0.727205	11016	0.698954	64334	0	34031
11759	18	6	SPINK1	EGFR	0.0133458	24980.8	0.0415926	4780	0.94065	14270	1.46715	2364	0.682681	69459	0	34031
11792	18	6	GNB3	TGFBR1	0.013399	19144.2	0.0580705	2677	2.46205	796	0.828306	8868	0.744876	49349	0	34031
11800	18	9	ITGB3BP	ITGB5	0.0134207	28303.6	0.0130732	22550	0.77616	21075	0.335306	26145	0.778324	37717	0	34031
11812	18	6	PTPN6	EGFR	0.0134604	22820	0.0270685	9124	0.997285	12563	0.654956	12937	0.756487	45445	0	34031
11817	18	21	CDH1	IGF1R	0.0134723	34199.6	0.00884337	33419	0.64013	28714	0.182528	37746	0.780168	37088	0	34031
11843	18	0	SCT	ADRB2	0.0135353	26040.6	0.0366325	5797	1.24361	7178	0.63482	13494	0.68172	69703	0	34031
11868	18	0	GNB3	TGFBR1	0.0136295	22506.2	0.0383871	5451	2.3637	918	0.807477	9258	0.7036	62873	0	34031
11900	18	14	L1CAM	ITGA4_ITGB7	0.0137025	22591.4	0.0727882	1736	1.27596	6681	0.563751	15751	0.728899	54758	0	34031
11927	18	14	LIPC	LRP1	0.0137757	27965.6	0.022182	11868	2.64057	584	0.468603	19324	0.66714	74021	0	34031
11930	18	14	GNB3	TGFBR1	0.0137812	25683.8	0.0292614	8145	2.31811	968	0.636285	13454	0.674537	71821	0	34031
12003	18	6	CALM2	EGFR	0.0139538	29906.2	0.00762218	38012	0.622646	29862	0.264839	30960	0.842311	16666	0	34031
12081	18	17	GNB3	TGFBR1	0.0141796	26441.8	0.0283055	8548	2.31333	977	0.562892	15778	0.67088	72875	0	34031
12105	18	15	GNB3	TGFBR1	0.0142606	20145	0.0503529	3440	2.42349	836	0.852507	8401	0.731092	54017	0	34031
12116	18	12	HMGB1	TLR2	0.0142836	24210.8	0.00758255	38190	0.54353	35568	0.851214	8433	0.894089	4832	0	34031
12130	18	4	L1CAM	FGFR2	0.0143329	24076.8	0.04495	4205	1.25616	6979	0.521154	17262	0.719374	57907	0	34031
12145	18	3	CEACAM1	HAVCR2	0.0143623	25271.2	0.0376323	5575	0.764385	21633	0.323033	26885	0.7769	38232	0	34031
12151	18	10	SPINK1	NRSN1	0.0143788	21310	0.07238	1751	1.17232	8425	1.47333	2335	0.712763	60008	0	34031
12214	18	7	SPINK1	NRSN1	0.0145472	21299	0.0721769	1763	1.17073	8459	1.51231	2148	0.712475	60094	0	34031
12279	18	4	GNB3	TGFBR1	0.0147714	21920.6	0.0447249	4240	2.39537	868	0.669849	12528	0.719283	57936	0	34031
12375	18	18	CCL20	ACKR4	0.0150479	30644.8	0.0909104	1081	1.59047	3483	0.578832	15239	0.567056	99390	0	34031
12407	18	18	GNB3	TGFBR1	0.0151467	32429.2	0.0160404	17846	2.25205	1061	0.492051	18390	0.605443	90818	0	34031
12408	18	11	HMGB1	CXCR4	0.0151491	28351.6	0.00747146	38642	0.553781	34809	0.32534	26740	0.879538	7536	0	34031
12479	18	2	CALM2	EGFR	0.0153441	30312.6	0.00745062	38741	0.614402	30475	0.260921	31264	0.840793	17052	0	34031
12551	18	2	SCT	VIPR1	0.0155526	30756.2	0.121722	605	1.5014	4185	0.461571	19600	0.585892	95360	0	34031
12611	18	9	MIF	ACKR3	0.0157382	32875	0.00740273	38938	0.556183	34625	0.209751	35347	0.826093	21434	0	34031
12612	18	2	SPINK1	EGFR	0.0157465	25220.4	0.0406564	4959	0.932407	14545	1.46323	2386	0.68021	70181	0	34031
12634	18	10	CDH1	PTPRF	0.0157969	28487.8	0.00787671	36989	0.805704	19674	0.16859	38967	0.856926	12778	0	34031
12638	18	2	GNB3	TGFBR1	0.0158126	22650.8	0.042257	4641	2.38304	885	0.61933	13931	0.713517	59766	0	34031
12680	18	2	PTPN6	EGFR	0.0159604	23092.6	0.0264593	9401	0.989042	12806	0.651037	13045	0.754384	46180	0	34031
12718	18	3	EDIL3	ITGB5	0.0161061	27298.2	0.0500162	3484	1.07825	10394	0.666773	12625	0.660658	75957	0	34031
12840	18	1	HMGB1	CXCR4	0.016555	25884.2	0.0073196	39334	0.547364	35301	0.652438	13004	0.878446	7751	0	34031
12883	18	9	FGF9	FGFR1	0.0166789	21970.2	0.0321374	7046	1.31433	6122	0.828293	8869	0.731787	53783	0	34031
12886	18	4	DSG2	DSC3	0.0166832	23349.8	0.121907	603	1.3321	5932	0.442384	20530	0.726164	55653	0	34031
12892	18	9	AGT	ADRA2A	0.0166988	26224.4	0.0598948	2535	1.79808	2241	0.562319	15803	0.658907	76512	0	34031
12902	18	9	SCT	RAMP2	0.0167238	24418.2	0.0460076	4038	1.4163	4970	0.48127	18815	0.7121	60237	0	34031
12956	18	9	CCL20	ADRA2A	0.016903	35387.2	0.0480142	3763	0.786729	20600	0.552535	16163	0.551629	102379	0	34031
12993	18	9	SPINK1	EGFR	0.0170296	27960.6	0.0318428	7163	0.854798	17526	1.37359	2873	0.653071	78210	0	34031
13053	18	9	AGT	ENPEP	0.0171887	28601.6	0.0817697	1352	1.74805	2499	0.531744	16891	0.615905	88235	0	34031
13068	18	9	PTPN6	EGFR	0.0172079	26426.6	0.0207233	12967	0.911433	15271	0.561398	15829	0.731051	54035	0	34031
13087	18	4	COL9A3	ITGA3_ITGB1	0.0172591	20468.4	0.0489175	3635	1.83978	2078	0.438528	20712	0.766707	41886	0	34031
13097	18	11	L1CAM	ITGA4_ITGB7	0.0172816	19590	0.0897742	1109	1.44429	4666	0.764399	10144	0.749119	48000	0	34031
13153	18	3	RIMS2	ABCA1	0.0174295	32773.8	0.0382964	5469	0.821129	18977	0.437549	20765	0.629985	84627	0	34031
13280	18	21	GNB3	TGFBR1	0.0177773	27688.6	0.0252997	10004	2.29831	996	0.536087	16742	0.65837	76670	0	34031
13349	18	6	CDH1	EGFR	0.0179576	27680	0.0144507	20123	0.801285	19876	0.367058	24391	0.772074	39979	0	34031
13416	18	10	GNB3	TGFBR1	0.0181966	23931.8	0.0366704	5793	2.35512	925	0.599474	14528	0.698807	64382	0	34031
13483	18	9	GRP	FAP	0.0184374	28730.6	0.114747	684	1.20414	7824	0.432107	21071	0.646701	80043	0	34031
13518	18	16	EDIL3	ITGB5	0.018525	29991.8	0.0427176	4557	0.937587	14376	0.560708	15860	0.642759	81135	0	34031
13519	18	21	CDH1	ERBB3	0.0185284	27440.2	0.015178	18996	0.89021	16083	0.308234	27861	0.771395	40230	0	34031
13533	18	21	SCT	ADRB2	0.0185891	23860	0.0559348	2860	1.36551	5518	0.431158	21116	0.725779	55775	0	34031
13551	18	16	CCL20	ADRA2A	0.0186569	32905.4	0.0581581	2663	0.897948	15788	0.605645	14355	0.575198	97690	0	34031
13568	18	18	CALM2	KCNQ1	0.0187296	27202.2	0.00713013	40317	0.855864	17479	0.283427	29582	0.849894	14602	0	34031
13596	18	15	QDPR	DYSF	0.0188177	21072.2	0.078174	1484	1.75827	2439	0.409081	22169	0.757085	45238	0	34031
13602	18	16	GNB3	TGFBR1	0.0188406	19419.4	0.0577362	2716	2.46038	797	0.7714	9997	0.744327	49556	0	34031
13624	18	4	FGF9	FGFR2	0.018909	32252	0.0286332	8408	0.961537	13605	0.429408	21210	0.632363	84006	0	34031
13632	18	16	GRP	FAP	0.0189295	29972.6	0.100532	876	1.10657	9774	0.434537	20925	0.631451	84257	0	34031
13669	18	20	L1CAM	FGFR2	0.0190119	21474.6	0.0577489	2713	1.50605	4141	0.534811	16785	0.743957	49703	0	34031
13690	18	19	ARPC5	LDLR	0.0190877	28602.6	0.0094247	31485	0.687053	25811	0.15235	40470	0.863395	11216	0	34031
13722	18	20	FGF9	FGFR2	0.0191913	28770.6	0.0367861	5768	1.21143	7702	0.443064	20495	0.660976	75857	0	34031
13725	18	20	CCL20	ACKR4	0.019212	37592.2	0.041841	4719	0.891984	16028	0.490306	18468	0.470497	114715	0	34031
13742	18	20	LIPC	LRP1	0.0192744	27355.8	0.0232458	11191	2.64557	581	0.488579	18540	0.67232	72436	0	34031
13760	18	4	COL9A3	ITGA2_ITGB1	0.019337	21233	0.0498789	3497	1.83299	2106	0.426653	21334	0.757173	45197	0	34031
13763	18	20	GNB3	TGFBR1	0.0193474	20390.4	0.0524655	3190	2.43404	823	0.720106	11198	0.735113	52710	0	34031
13764	18	21	L1CAM	CD9	0.0193474	26496.8	0.0137727	21288	0.770435	21337	0.115977	43906	0.860598	11922	0	34031
13775	18	9	SCT	RAMP3	0.0193823	23895.6	0.0395204	5197	1.37242	5444	0.426348	21347	0.732773	53459	0	34031
13802	18	2	ARPC5	LDLR	0.0194656	31309.8	0.00803831	36319	0.592903	31957	0.150753	40629	0.853737	13613	0	34031
13844	18	2	CDH1	EGFR	0.0196194	28053.8	0.0141254	20668	0.793042	20294	0.36314	24583	0.770065	40693	0	34031
13861	18	15	COL9A3	ITGA9_ITGB1	0.0196767	21450.4	0.0475274	3824	1.76396	2408	0.441053	20593	0.753749	46396	0	34031
13868	18	16	COL9A3	SDC1	0.0196908	20763.2	0.0543181	3006	1.70505	2719	0.424422	21435	0.764621	42625	0	34031
13882	18	15	SCT	ADRB2	0.0197226	22606.6	0.0573054	2752	1.37417	5430	0.561383	15832	0.728182	54988	0	34031
13908	18	21	FGF9	FGFR1	0.0197968	31415.6	0.0199862	13621	0.831714	18506	0.423727	21465	0.682702	69455	0	34031
13960	18	15	PSEN1	NOTCH1	0.0199423	26449.6	0.0166635	17071	0.908135	15412	0.541377	16546	0.74535	49188	0	34031
14086	18	20	L1CAM	EGFR	0.0203366	25992.4	0.0561467	2843	1.18957	8092	0.42034	21616	0.702067	63380	0	34031
14145	18	13	GNB3	TGFBR1	0.0205285	26029.6	0.0296578	7978	2.32009	962	0.562729	15783	0.676012	71394	0	34031
14148	18	4	MIF	ACKR3	0.0205378	34167.4	0.00697714	41067	0.539734	35860	0.190238	37062	0.821799	22817	0	34031
14150	18	13	NPTX2	NPTXR	0.0205467	26257	0.0628146	2310	1.42361	4885	0.457477	19798	0.679894	70261	0	34031
14161	18	10	CALM2	CACNA1C	0.0205953	37424.6	0.00710444	40439	0.566468	33860	0.182946	37703	0.768974	41090	0	34031
14182	18	19	CDH1	LRP5	0.0206581	30371.6	0.0101982	29187	0.789034	20506	0.320911	27019	0.768904	41115	0	34031
14243	18	19	SCT	VIPR1	0.0208318	29962.8	0.139187	453	1.56024	3707	0.452967	20013	0.602058	91610	0	34031
14310	18	18	CALM2	PLPP6	0.0209638	32131.8	0.00694018	41236	0.647128	28260	0.204754	35844	0.826527	21288	0	34031
14334	18	19	GNB3	TGFBR1	0.0210309	22520.4	0.0421468	4671	2.38249	887	0.646773	13160	0.71325	59853	0	34031
14416	18	8	SCT	RAMP2	0.0213171	25321.4	0.0414819	4807	1.37895	5375	0.481524	18802	0.701371	63592	0	34031
14417	18	8	SCT	RAMP3	0.0213208	20698.4	0.0523409	3198	1.48744	4303	0.514038	17545	0.759368	44415	0	34031
14421	18	4	CEACAM1	EGFR	0.0213299	26231	0.0280717	8643	0.852054	17661	0.285762	29441	0.768177	41379	0	34031
14480	18	21	CDH1	LRP5	0.0215239	31090.2	0.0100893	29485	0.785264	20661	0.27992	29820	0.76795	41454	0	34031
14482	18	8	GNB3	TGFBR1	0.0215345	27788.2	0.0247983	10274	2.29581	999	0.548203	16314	0.656115	77323	0	34031
14487	18	8	NPTX2	NPTXR	0.0215458	26639	0.0595288	2559	1.39743	5181	0.465103	19475	0.674019	71949	0	34031
14582	18	7	GNB3	TGFBR1	0.0218789	26231.4	0.0286739	8392	2.31517	974	0.576457	15319	0.672306	72441	0	34031
14592	18	7	NPTX2	NPTXR	0.021898	29009.2	0.04761	3809	1.30246	6283	0.422653	21519	0.649015	79404	0	34031
14661	18	6	ITGB3BP	ITGB5	0.0221595	29245	0.0115218	25819	0.705735	24732	0.454281	19947	0.767234	41696	0	34031
14676	18	15	COL9A3	ITGA1_ITGB1	0.0222004	21918	0.0460806	4026	1.77369	2358	0.409865	22116	0.751702	47059	0	34031
14759	18	4	EDIL3	ITGAV	0.0225174	32981.8	0.031554	7282	0.825993	18779	0.408396	22198	0.637455	82619	0	34031
15026	18	21	RGMA	BMPR1B	0.0235478	29556.8	0.0574849	2735	2.04683	1450	0.401453	22557	0.620631	87011	0	34031
15059	18	4	COL9A3	ITGAV_ITGB8	0.0236489	24659.8	0.0671713	2056	1.70193	2741	0.390628	23134	0.708412	61337	0	34031
15178	18	10	VEGFB	RET	0.0240748	23438.8	0.0359949	5949	1.29679	6350	0.400887	22589	0.748357	48275	0	34031
15342	18	20	CDH1	PTPRF	0.0247638	30762.6	0.00665459	42633	0.726309	23608	0.179759	37980	0.846276	15561	0	34031
15426	18	15	ARPC5	ADRB2	0.0250967	34616.4	0.0079238	36795	0.457584	42747	0.15807	39934	0.832231	19575	0	34031
15517	18	9	MIF	EGFR	0.0255104	35720	0.00660523	42887	0.512482	38009	0.133	42288	0.826255	21385	0	34031
15599	18	15	RGMA	BMPR2	0.025833	34455	0.0206176	13071	0.859278	17341	0.393178	23009	0.629263	84823	0	34031
15628	18	15	CDH1	LRP5	0.0259596	31336.4	0.00959667	30918	0.768198	21462	0.317533	27234	0.763459	43037	0	34031
15849	18	16	HMGB1	SDC1	0.0269268	25496.4	0.0065177	43353	0.764887	21611	0.34836	25388	0.906008	3099	0	34031
15958	18	8	SLITRK6	PTPRS	0.027332	31411.2	0.0287329	8365	0.856751	17437	0.386272	23351	0.667684	73872	0	34031
15963	18	10	NPTX2	NPTXR	0.0273454	30030.8	0.0441834	4299	1.27516	6693	0.386247	23354	0.640461	81777	0	34031
15990	18	18	TXLNA	STX3	0.0274336	34523.6	0.00871821	33846	0.696685	25233	0.120205	43515	0.783218	35993	0	34031
16176	18	4	CDH1	LRP5	0.0282695	31921.6	0.00936354	31700	0.760123	21858	0.302789	28242	0.761232	43777	0	34031
16191	18	6	L1CAM	ITGA5_ITGB1	0.0283243	28903.4	0.0145017	20046	0.790346	20433	0.38189	23570	0.753631	46437	0	34031
16196	18	2	HMGB1	TLR4	0.0283341	39851	0.00706655	40624	0.498154	39234	0.117158	43797	0.767639	41569	0	34031
16398	18	17	CDH1	ERBB3	0.0291951	29033.8	0.0134247	21913	0.839876	18158	0.32109	27007	0.760392	44060	0	34031
16474	18	21	HMGB1	TLR4	0.029548	39862.8	0.00709421	40491	0.498764	39188	0.113111	44166	0.767987	41438	0	34031
16529	18	21	CGN	OCLN	0.0297447	24602.4	0.0200753	13543	1.30197	6288	0.376368	23874	0.756974	45276	0	34031
16570	18	2	COL9A3	SDC1	0.0299381	23320.4	0.0514626	3305	1.67362	2919	0.2506	32065	0.759727	44282	0	34031
16575	18	3	SCT	GPR84	0.0299783	32602.4	0.0573836	2745	1.17443	8389	0.375376	23923	0.592177	93924	0	34031
16654	18	1	CIRBP	TREM1	0.0303289	26870.8	0.0123403	23996	0.43072	45146	0.516547	17451	0.853279	13730	0	34031
16663	18	16	HMGB1	THBD	0.0303596	34036	0.00632873	44406	0.59963	31449	0.199309	36308	0.818347	23986	0	34031
16704	18	19	SPINK1	EGFR	0.0305659	35366.6	0.0162695	17573	0.717668	24045	1.32879	3159	0.573661	98025	0	34031
16988	18	21	S100A1	TLR4	0.0316612	30718	0.0122176	24268	0.761859	21761	0.462646	19559	0.731219	53971	0	34031
17005	18	19	COL9A3	ITGAV_ITGB8	0.0318153	26873.6	0.0603333	2496	1.62896	3191	0.280524	29783	0.6972	64867	0	34031
17076	18	2	S100A1	TLR4	0.0321163	30740	0.01217	24359	0.761249	21796	0.466694	19407	0.730835	54107	0	34031
17105	18	20	ITGB3BP	ITGB5	0.0322618	33981.2	0.0103859	28639	0.654175	27840	0.219972	34447	0.757838	44949	0	34031
17243	18	17	L1CAM	FGFR2	0.0329738	30295.2	0.0298161	7924	0.960671	13633	0.364413	24528	0.676144	71360	0	34031
17345	18	2	HMGB1	SDC1	0.0334525	28872.4	0.00617506	45276	0.733463	23207	0.174537	38429	0.903683	3419	0	34031
17368	18	9	COL9A3	SDC1	0.0335412	24318.8	0.0498917	3496	1.65634	3027	0.205713	35740	0.756886	45300	0	34031
17545	18	2	COL9A3	ITGAV_ITGB8	0.0342862	26855.8	0.0583066	2651	1.61142	3316	0.30245	28266	0.693581	66015	0	34031
17719	18	9	COL9A3	ITGA1_ITGB1	0.0349036	22270.2	0.0472762	3857	1.78693	2291	0.357094	24897	0.754085	46275	0	34031
17734	18	2	CDH1	ITGA2_ITGB1	0.0349719	31097.4	0.00610867	45680	0.737206	22990	0.208799	35431	0.839728	17355	0	34031
17818	18	4	HRAS	CAV1	0.0353486	31207.4	0.00609077	45778	0.79552	20171	0.316671	27284	0.803849	28773	0	34031
17897	18	7	CALM2	PLPP6	0.0357481	34041.6	0.00607409	45881	0.601679	31323	0.219879	34463	0.816762	24510	0	34031
17962	18	6	CGN	TGFBR2	0.0360812	29208.2	0.0134426	21871	0.698631	25115	0.491332	18419	0.753196	46605	0	34031
18102	18	19	CALM2	PLPP6	0.0366849	34109	0.0060317	46119	0.599455	31461	0.222743	34234	0.816238	24700	0	34031
18148	18	4	L1CAM	EGFR	0.0368746	29692.8	0.042951	4518	0.998466	12520	0.350818	25259	0.673312	72136	0	34031
18234	18	20	CALM2	PDE1A	0.0372492	28440.2	0.00600759	46260	0.882781	16361	0.300515	28399	0.840427	17150	0	34031
18378	18	9	HMGB1	SDC1	0.0378488	30162.8	0.00598657	46408	0.716176	24134	0.12965	42617	0.902326	3624	0	34031
18439	18	1	PSEN1	CD44	0.0381516	29128.8	0.00985257	30174	0.415846	46482	0.718478	11226	0.819151	23731	0	34031
18524	18	2	CALM2	ADCY8	0.0385886	27974.6	0.0499028	3495	0.713221	24317	0.258652	31442	0.753247	46588	0	34031
18636	18	8	SCT	ADRB2	0.0390634	30134.8	0.0305921	7612	1.20547	7795	0.343258	25645	0.661859	75591	0	34031
18762	18	3	RGMA	HFE	0.0396279	36030.4	0.0318659	7149	0.834627	18393	0.341758	25742	0.588182	94837	0	34031
18769	18	6	CALM2	PDE1A	0.0396571	32501.6	0.00452371	56780	0.743579	22664	0.341665	25747	0.820474	23286	0	34031
18810	18	19	L1CAM	ERBB3	0.0398447	29866	0.0421388	4673	1.08713	10174	0.341033	25779	0.66491	74673	0	34031
18910	18	20	COL9A3	ITGA3_ITGB1	0.0403124	22780.4	0.0416172	4776	1.80865	2196	0.338964	25902	0.751942	46997	0	34031
18957	18	15	COL9A3	ITGA3_ITGB1	0.0405963	23310	0.0415047	4803	1.62452	3220	0.314708	27433	0.75169	47063	0	34031
19089	18	15	SCT	RAMP3	0.0411276	27113.6	0.0307555	7546	1.29378	6394	0.337479	25995	0.707519	61602	0	34031
19163	18	9	CALM2	EGFR	0.0414399	35663.4	0.00583545	47257	0.536794	36080	0.171281	38746	0.823751	22203	0	34031
19402	18	4	L1CAM	ITGA5_ITGB1	0.0424806	33346	0.0140214	20841	0.679016	26282	0.178502	38084	0.750491	47492	0	34031
19425	18	9	CGN	TGFBR2	0.0426015	32560.6	0.0130511	22602	0.678045	26347	0.247253	32304	0.750438	47519	0	34031
19588	18	13	SCT	ADRB2	0.0434814	30425.4	0.0301722	7797	1.20282	7844	0.331045	26379	0.660311	76076	0	34031
19708	18	9	COL9A3	ITGA9_ITGB1	0.0440001	23351.2	0.0454508	4126	1.64887	3076	0.310758	27696	0.74958	47827	0	34031
20063	18	20	COL9A3	ITGAV_ITGB8	0.0456293	28959.6	0.0473721	3842	1.61787	3267	0.266549	30851	0.671081	72807	0	34031
20239	18	4	L1CAM	CD9	0.0464529	31371.8	0.0123512	23979	0.66938	26843	-0.019834	58449	0.853934	13557	0	34031
20346	18	2	NPTX2	NPTXR	0.0469796	36529.4	0.0228481	11436	1.10516	9803	0.322363	26923	0.561591	100454	0	34031
20356	18	9	CDH1	EGFR	0.0470239	32785.2	0.0110632	26932	0.715433	24175	0.2735	30321	0.747723	48467	0	34031
20390	18	2	L1CAM	ERBB3	0.0472048	30825	0.0396103	5174	1.04565	11187	0.321865	26957	0.657982	76776	0	34031
20547	18	10	CALM2	PLPP6	0.0479825	36074.2	0.00561862	48663	0.577778	33060	0.177341	38184	0.810858	26433	0	34031
20564	18	7	L1CAM	CD9	0.0480795	30456.4	0.0122929	24102	0.665234	27088	0.0251044	53428	0.853639	13633	0	34031
20893	18	9	CALM2	AQP1	0.0498956	31874.2	0.00555758	49045	0.621187	29974	0.209437	35373	0.864451	10948	0	34031
